# Supplementary material for: Crystal structure of N,N′,N′′-tri­cyclo­prop­ylbenzene-1,3,5-tricarboxamide
Source: Acta Crystallogr E Crystallogr Commun. 2024 Oct 24;80(Pt 11):1194–7. doi: 10.1107/S2056989024009800 (PMC11660470; doi:10.1107/S2056989024009800)
Supplement: Supplementary file 1 [file e-80-01194-sup1.cif]

##############################################################################
#                                                                            #
# This CIF contains the data in a paper accepted for publication in          #
# Acta Crystallographica Section E. It conforms to the requirements of       #
# Notes for Authors for Acta Crystallographica Section E, and has been       #
# peer reviewed under the auspices of the IUCr Commission on Journals.       #
#                                                                            #
# Full details of the Crystallographic Information File format               #
# are given in the paper "The Crystallographic Information File (CIF):       #
# a New Standard Archive File for Crystallography" by S. R. Hall, F. H.      #
# Allen and I. D. Brown [Acta Cryst. (1991), A47, 655-685].                  #
#                                                                            #
# The current version of the core CIF dictionary is obtainable from          #
# ftp://ftp.iucr.org/pub/cif_core.dic.                                       #
#                                                                            #
# Software is freely available for graphical display of the structure(s)     #
# in this CIF. For information consult the CIF software page                 #
# http://www.iucr.org/resources/cif/software.                                #
#                                                                            #
# This file may be used for bona fide research purposes within the           #
# scientific community so long as proper attribution is given to the journal # 
# article from which it was obtained.                                        #
#                                                                            #
##############################################################################
data_I
_audit_creation_method     'SHELXL-2014/7'
_journal_date_recd_electronic     2024-08-09
_journal_date_accepted     2024-10-07
_journal_name_full     'Acta Crystallographica, Section E'
_journal_year     2024
_journal_volume     80
_journal_issue      1
_journal_page_first     0
_journal_page_last     0
_journal_paper_category     GO
_journal_paper_doi     10.1107/S2056989024009800
_journal_coeditor_code     EX2087
_publ_contact_author_name     'Monika Mazik'
_publ_contact_author_address
;
Institut f\"ur Organische Chemie
Technische Universit\"at Bergakademie Freiberg
Leipziger Str. 29
09596 Freiberg/Sachsen
Germany
;
_publ_contact_author_email     'Monika.Mazik@chemie.tu-freiberg.de'
_publ_contact_author_fax     '+49(0)3731/393170'
_publ_contact_author_phone     '+49(0)3731/392389'
_publ_section_title
;
Crystal structure of
<i>N</i>,<i>N</i>',<i>N</i>''-tricyclopropylbenzene-1,3,5-tricarboxamide
;
loop_
    _publ_author_name
    _publ_author_footnote
    _publ_author_address
    'Stapf, Manuel' .
;
Institut f\"ur Organische Chemie
Technische Universit\"at Bergakademie Freiberg
Leipziger Str. 29
09596 Freiberg/Sachsen
Germany
;
    'Miyyapuram, Venugopal Rao' .
;
Clinical Research Products Management Center (CRPMC) Bioservices
Thermo Fisher Scientific
1055 First Street
Rockville/Maryland 20850
USA
;
    'Seichter, Wilhelm' .
;
Institut f\"ur Organische Chemie
Technische Universit\"at Bergakademie Freiberg
Leipziger Str. 29
09596 Freiberg/Sachsen
Germany
;
    'Mazik, Monika' .
;
Institut f\"ur Organische Chemie
Technische Universit\"at Bergakademie Freiberg
Leipziger Str. 29
09596 Freiberg/Sachsen
Germany
;
_publ_section_synopsis
;
In the crystal structure, the molecules are connected by N---H...O hydrogen
bonds to create two-dimensional supramolecular networks extending parallel to
the crystallographic <i>ab</i> plane.
;
_chemical_name_systematic
;
<i>N</i>,<i>N</i>',<i>N</i>''-Tricyclopropylbenzene-1,3,5-tricarboxamide
;
_chemical_name_common     ?
_chemical_formula_moiety     'C18 H21 N3 O3'
_chemical_formula_sum     'C18 H21 N3 O3'
_chemical_formula_iupac     'C18 H21 N3 O3'
_chemical_formula_weight     327.38
_chemical_melting_point     ?
_space_group_crystal_system     monoclinic
_space_group_name_H-M_alt     'P 21/c'
_space_group_name_Hall     '-P 2ybc'
loop_
    _space_group_symop_operation_xyz
    'x, y, z'
    '-x, y+1/2, -z+1/2'
    '-x, -y, -z'
    'x, -y-1/2, z-1/2'
_cell_length_a     4.9435(2)
_cell_length_b     14.2798(5)
_cell_length_c     23.1247(9)
_cell_angle_alpha     90
_cell_angle_beta     95.512(2)
_cell_angle_gamma     90
_cell_volume     1624.87(11)
_cell_formula_units_Z     4
_cell_measurement_reflns_used     4588
_cell_measurement_theta_min     2.85
_cell_measurement_theta_max     28.52
_cell_measurement_temperature     100(2)
_exptl_crystal_description     needle
_exptl_crystal_colour     colourless
_exptl_crystal_size_max     0.470
_exptl_crystal_size_mid     0.110
_exptl_crystal_size_min     0.080
_exptl_crystal_density_diffrn     1.338
_exptl_crystal_density_meas     ?
_exptl_crystal_density_method     ?
_exptl_crystal_F_000     696
_exptl_absorpt_coefficient_mu     0.093
_exptl_absorpt_correction_type     multi-scan
_exptl_absorpt_process_details
;
(SADABS; Krause <i>et al.</i>,  2015)
;
_exptl_absorpt_correction_T_min     0.9577
_exptl_absorpt_correction_T_max     0.9926
_diffrn_ambient_temperature     100(2)
_diffrn_source     ?
_diffrn_radiation_type     MoK\a
_diffrn_radiation_wavelength     0.71073
_diffrn_measurement_device_type     'Bruker CCD area detector'
_diffrn_measurement_method     'phi and omega scans'
_diffrn_detector_area_resol_mean     ?
_diffrn_reflns_number     15717
_diffrn_reflns_av_R_equivalents     0.0277
_diffrn_reflns_av_unetI/netI     0.0276
_diffrn_reflns_theta_min     1.678
_diffrn_reflns_theta_max     27.591
_diffrn_reflns_theta_full     25.242
_diffrn_measured_fraction_theta_max     0.999
_diffrn_measured_fraction_theta_full     0.999
_diffrn_reflns_limit_h_min     -6
_diffrn_reflns_limit_h_max     6
_diffrn_reflns_limit_k_min     -18
_diffrn_reflns_limit_k_max     18
_diffrn_reflns_limit_l_min     -30
_diffrn_reflns_limit_l_max     30
_refine_special_details     ?
_reflns_number_total     3779
_reflns_number_gt     3059
_reflns_threshold_expression     'I > 2\s(I)'
_refine_ls_structure_factor_coef     Fsqd
_refine_ls_matrix_type     full
_refine_ls_R_factor_all     0.0539
_refine_ls_R_factor_gt     0.0395
_refine_ls_wR_factor_gt     0.0925
_refine_ls_wR_factor_ref     0.1011
_refine_ls_goodness_of_fit_ref     1.019
_refine_ls_restrained_S_all     1.042
_refine_ls_number_reflns     3779
_refine_ls_number_parameters     257
_refine_ls_number_restraints     63
_refine_ls_hydrogen_treatment     mixed
_refine_ls_weighting_scheme     calc
_refine_ls_weighting_details
              'w=1/[\s^2^(Fo^2^)+(0.0430P)^2^+0.8263P] where P=(Fo^2^+2Fc^2^)/3'
_atom_sites_solution_hydrogens     mixed
_atom_sites_solution_primary     difmap
_atom_sites_solution_secondary     ?
_refine_ls_shift/su_max     0.000
_refine_ls_shift/su_mean     0.000
_refine_diff_density_max     0.364
_refine_diff_density_min     -0.219
_refine_ls_extinction_method     none
_refine_ls_extinction_coef     .
loop_
    _atom_type_symbol
    _atom_type_description
    _atom_type_scat_dispersion_real
    _atom_type_scat_dispersion_imag
    _atom_type_scat_source
    'C' 'C' 0.0033 0.0016
                         'International Tables Vol C Tables 4.2.6.8 and 6.1.1.4'
    'H' 'H' 0.0000 0.0000
                         'International Tables Vol C Tables 4.2.6.8 and 6.1.1.4'
    'N' 'N' 0.0061 0.0033
                         'International Tables Vol C Tables 4.2.6.8 and 6.1.1.4'
    'O' 'O' 0.0106 0.0060
                         'International Tables Vol C Tables 4.2.6.8 and 6.1.1.4'
_computing_data_collection
;
APEX2 (Bruker, 2014)
;
_computing_cell_refinement
;
SAINT (Bruker, 2014)
;
_computing_data_reduction
;
SAINT (Bruker, 2014)
;
_computing_structure_solution
;
SHELXS97 (Sheldrick, 2008)
;
_computing_structure_refinement
;
<i>SHELXL2014/7</i> (Sheldrick, 2015)
;
_computing_molecular_graphics
;
ORTEP-3 (Farrugia, 2012)
;
_computing_publication_material
;
SHELXTL (Sheldrick, 2008)
;
loop_
    _atom_site_type_symbol
    _atom_site_label
    _atom_site_fract_x
    _atom_site_fract_y
    _atom_site_fract_z
    _atom_site_U_iso_or_equiv
    _atom_site_adp_type
    _atom_site_calc_flag
    _atom_site_occupancy
    _atom_site_disorder_assembly
    _atom_site_disorder_group
    O O1 -0.31098(19) 0.74373(6) 0.39186(4) 0.0168(2) Uani d 1 . .
    O O2 -0.36865(18) 0.74689(7) 0.12301(4) 0.0208(2) Uani d 1 . .
    O O3 0.4118(2) 0.48708(7) 0.26455(4) 0.0226(2) Uani d 1 . .
    N N1 -0.4171(2) 0.86911(8) 0.33459(5) 0.0159(2) Uani d 1 . .
    H H1A -0.396(3) 0.9006(11) 0.3017(5) 0.027(4) Uiso d 1 . .
    N N2 0.0624(2) 0.72544(8) 0.10159(5) 0.0156(2) Uani d 1 . .
    H H2A 0.238(2) 0.7278(12) 0.1146(7) 0.024(4) Uiso d 1 . .
    N N3 0.5354(2) 0.55827(8) 0.35031(5) 0.0198(3) Uani d 1 . .
    H H3A 0.550(3) 0.6129(8) 0.3690(7) 0.029(5) Uiso d 1 . .
    C C1 -0.1216(3) 0.74915(9) 0.30131(6) 0.0138(3) Uani d 1 . .
    C C2 -0.1799(3) 0.76665(9) 0.24228(6) 0.0144(3) Uani d 1 . .
    H H2 -0.3183 0.8101 0.2294 0.017 Uiso calc 1 . .
    C C3 -0.0353(3) 0.72041(9) 0.20210(5) 0.0138(3) Uani d 1 . .
    C C4 0.1643(3) 0.65575(9) 0.22084(6) 0.0145(3) Uani d 1 . .
    H H4 0.2630 0.6246 0.1933 0.017 Uiso calc 1 . .
    C C5 0.2204(3) 0.63643(9) 0.27977(6) 0.0140(3) Uani d 1 . .
    C C6 0.0787(3) 0.68403(9) 0.31969(6) 0.0142(3) Uani d 1 . .
    H H6 0.1187 0.6721 0.3600 0.017 Uiso calc 1 . .
    C C7 -0.2892(3) 0.78815(9) 0.34647(6) 0.0141(3) Uani d 1 . .
    C C8 -0.6025(3) 0.90605(9) 0.37302(6) 0.0172(3) Uani d 1 . .
    H H8 -0.6957 0.8585 0.3959 0.021 Uiso calc 1 . .
    C C9 -0.5473(3) 0.99839(11) 0.40248(7) 0.0257(3) Uani d 1 . .
    H H9A -0.6011 1.0060 0.4424 0.031 Uiso calc 1 . .
    H H9B -0.3803 1.0324 0.3946 0.031 Uiso calc 1 . .
    C C10 -0.7684(3) 0.98916(11) 0.35391(7) 0.0242(3) Uani d 1 . .
    H H10A -0.9587 0.9913 0.3638 0.029 Uiso calc 1 . .
    H H10B -0.7380 1.0177 0.3161 0.029 Uiso calc 1 . .
    C C11 -0.1271(3) 0.73253(9) 0.13884(6) 0.0145(3) Uani d 1 . .
    C C12 -0.0096(3) 0.73106(10) 0.03993(5) 0.0157(3) Uani d 1 . .
    H H12 -0.1448 0.7804 0.0266 0.019 Uiso calc 1 . .
    C C13 0.2084(3) 0.71258(10) 0.00118(6) 0.0198(3) Uani d 1 . .
    H H13A 0.3907 0.6955 0.0196 0.024 Uiso calc 1 . .
    H H13B 0.2087 0.7505 -0.0346 0.024 Uiso calc 1 . .
    C C14 -0.0184(3) 0.64273(10) 0.00452(6) 0.0194(3) Uani d 1 . .
    H H14A -0.1573 0.6381 -0.0292 0.023 Uiso calc 1 . .
    H H14B 0.0248 0.5830 0.0251 0.023 Uiso calc 1 . .
    C C15 0.4014(3) 0.55474(9) 0.29743(6) 0.0157(3) Uani d 1 . .
    C C16 0.7030(9) 0.4825(4) 0.37374(17) 0.0243(9) Uani d 0.700(7) A 1
    H H16 0.7408 0.4319 0.3457 0.029 Uiso calc 0.700(7) A 1
    C C17 0.6653(7) 0.4516(3) 0.43355(16) 0.0279(7) Uani d 0.700(7) A 1
    H H17A 0.5344 0.4867 0.4551 0.034 Uiso calc 0.700(7) A 1
    H H17B 0.6748 0.3836 0.4418 0.034 Uiso calc 0.700(7) A 1
    C C18 0.9190(7) 0.4996(3) 0.42163(18) 0.0384(8) Uani d 0.700(7) A 1
    H H18A 1.0868 0.4616 0.4225 0.046 Uiso calc 0.700(7) A 1
    H H18B 0.9464 0.5647 0.4357 0.046 Uiso calc 0.700(7) A 1
    C C16A 0.6466(18) 0.4719(12) 0.3775(4) 0.0234(15) Uani d 0.300(7) A 2
    H H16A 0.5688 0.4117 0.3613 0.028 Uiso calc 0.300(7) A 2
    C C17A 0.7441(19) 0.4723(7) 0.4401(3) 0.0296(14) Uani d 0.300(7) A 2
    H H17C 0.7222 0.5308 0.4621 0.036 Uiso calc 0.300(7) A 2
    H H17D 0.7239 0.4139 0.4623 0.036 Uiso calc 0.300(7) A 2
    C C18A 0.9421(12) 0.4725(5) 0.3963(4) 0.0313(13) Uani d 0.300(7) A 2
    H H18C 1.0456 0.4142 0.3911 0.038 Uiso calc 0.300(7) A 2
    H H18D 1.0438 0.5311 0.3910 0.038 Uiso calc 0.300(7) A 2
loop_
    _atom_site_aniso_label
    _atom_site_aniso_U_11
    _atom_site_aniso_U_22
    _atom_site_aniso_U_33
    _atom_site_aniso_U_12
    _atom_site_aniso_U_13
    _atom_site_aniso_U_23
    O1 0.0226(5) 0.0171(5) 0.0109(4) 0.0015(4) 0.0031(4) 0.0008(4)
    O2 0.0123(5) 0.0349(6) 0.0150(5) 0.0026(4) 0.0010(4) 0.0009(4)
    O3 0.0308(6) 0.0183(5) 0.0184(5) 0.0057(4) 0.0001(4) -0.0049(4)
    N1 0.0197(6) 0.0160(5) 0.0129(5) 0.0025(4) 0.0056(4) 0.0011(4)
    N2 0.0113(5) 0.0254(6) 0.0102(5) 0.0005(4) 0.0008(4) 0.0002(4)
    N3 0.0256(6) 0.0165(6) 0.0161(6) 0.0064(5) -0.0035(5) -0.0024(5)
    C1 0.0147(6) 0.0131(6) 0.0138(6) -0.0020(5) 0.0027(5) -0.0017(5)
    C2 0.0137(6) 0.0150(6) 0.0144(6) 0.0000(5) 0.0006(5) 0.0006(5)
    C3 0.0132(6) 0.0168(6) 0.0114(6) -0.0028(5) 0.0011(5) -0.0005(5)
    C4 0.0132(6) 0.0170(6) 0.0133(6) -0.0008(5) 0.0023(5) -0.0026(5)
    C5 0.0139(6) 0.0138(6) 0.0139(6) -0.0008(5) -0.0001(5) -0.0006(5)
    C6 0.0165(6) 0.0152(6) 0.0107(6) -0.0017(5) 0.0001(5) -0.0002(5)
    C7 0.0151(6) 0.0152(6) 0.0119(6) -0.0013(5) 0.0004(5) -0.0021(5)
    C8 0.0181(6) 0.0176(7) 0.0168(7) 0.0019(5) 0.0070(5) 0.0003(5)
    C9 0.0220(7) 0.0275(8) 0.0287(8) 0.0001(6) 0.0075(6) -0.0113(6)
    C10 0.0227(7) 0.0253(7) 0.0255(8) 0.0083(6) 0.0068(6) 0.0026(6)
    C11 0.0148(6) 0.0166(6) 0.0120(6) -0.0005(5) 0.0013(5) -0.0002(5)
    C12 0.0157(6) 0.0212(7) 0.0103(6) 0.0015(5) 0.0013(5) 0.0009(5)
    C13 0.0192(7) 0.0273(7) 0.0132(6) -0.0021(5) 0.0039(5) -0.0022(5)
    C14 0.0227(7) 0.0209(7) 0.0143(6) -0.0018(5) -0.0004(5) -0.0005(5)
    C15 0.0176(6) 0.0148(6) 0.0150(6) 0.0009(5) 0.0031(5) -0.0003(5)
    C16 0.0310(18) 0.0239(19) 0.0174(11) 0.0150(16) -0.0016(12) 0.0002(10)
    C17 0.0242(15) 0.0277(15) 0.0317(14) 0.0028(11) 0.0015(11) 0.0114(11)
    C18 0.0327(14) 0.0422(17) 0.0365(17) -0.0049(12) -0.0162(13) 0.0200(13)
    C16A 0.022(3) 0.019(3) 0.028(3) 0.003(2) -0.003(2) 0.002(2)
    C17A 0.032(3) 0.029(3) 0.027(2) 0.010(2) -0.002(2) 0.007(2)
    C18A 0.022(2) 0.027(2) 0.044(3) 0.0003(19) 0.001(2) 0.015(2)
_geom_special_details
;
 All esds (except the esd in the dihedral angle between two l.s. planes)
 are estimated using the full covariance matrix.  The cell esds are taken
 into account individually in the estimation of esds in distances, angles
 and torsion angles; correlations between esds in cell parameters are only
 used when they are defined by crystal symmetry.  An approximate (isotropic)
 treatment of cell esds is used for estimating esds involving l.s. planes.
;
loop_
    _geom_bond_atom_site_label_1
    _geom_bond_atom_site_label_2
    _geom_bond_site_symmetry_2
    _geom_bond_distance
    _geom_bond_publ_flag
    O1 C7 . 1.2400(16) ?
    O2 C11 . 1.2321(16) ?
    O3 C15 . 1.2337(16) ?
    N1 C7 . 1.3334(17) ?
    N1 C8 . 1.4369(16) ?
    N1 H1A . 0.897(9) ?
    N2 C11 . 1.3361(16) ?
    N2 C12 . 1.4381(16) ?
    N2 H2A . 0.893(9) ?
    N3 C15 . 1.3346(17) ?
    N3 C16 . 1.437(6) ?
    N3 C16A . 1.467(15) ?
    N3 H3A . 0.891(9) ?
    C1 C2 . 1.3903(18) ?
    C1 C6 . 1.3948(18) ?
    C1 C7 . 1.5010(17) ?
    C2 C3 . 1.3921(18) ?
    C2 H2 . 0.9500 ?
    C3 C4 . 1.3899(18) ?
    C3 C11 . 1.4996(18) ?
    C4 C5 . 1.3921(18) ?
    C4 H4 . 0.9500 ?
    C5 C6 . 1.3889(18) ?
    C5 C15 . 1.5026(18) ?
    C6 H6 . 0.9500 ?
    C8 C10 . 1.4854(19) ?
    C8 C9 . 1.497(2) ?
    C8 H8 . 1.0000 ?
    C9 C10 . 1.496(2) ?
    C9 H9A . 0.9900 ?
    C9 H9B . 0.9900 ?
    C10 H10A . 0.9900 ?
    C10 H10B . 0.9900 ?
    C12 C13 . 1.4896(18) ?
    C12 C14 . 1.5023(19) ?
    C12 H12 . 1.0000 ?
    C13 C14 . 1.5080(19) ?
    C13 H13A . 0.9900 ?
    C13 H13B . 0.9900 ?
    C14 H14A . 0.9900 ?
    C14 H14B . 0.9900 ?
    C16 C17 . 1.481(5) ?
    C16 C18 . 1.483(4) ?
    C16 H16 . 1.0000 ?
    C17 C18 . 1.479(4) ?
    C17 H17A . 0.9900 ?
    C17 H17B . 0.9900 ?
    C18 H18A . 0.9900 ?
    C18 H18B . 0.9900 ?
    C16A C17A . 1.481(9) ?
    C16A C18A . 1.483(8) ?
    C16A H16A . 1.0000 ?
    C17A C18A . 1.474(8) ?
    C17A H17C . 0.9900 ?
    C17A H17D . 0.9900 ?
    C18A H18C . 0.9900 ?
    C18A H18D . 0.9900 ?
loop_
    _geom_angle_atom_site_label_1
    _geom_angle_atom_site_label_2
    _geom_angle_atom_site_label_3
    _geom_angle_site_symmetry_1
    _geom_angle_site_symmetry_3
    _geom_angle
    _geom_angle_publ_flag
    C7 N1 C8 . . 120.59(11) ?
    C7 N1 H1A . . 121.2(11) ?
    C8 N1 H1A . . 118.2(11) ?
    C11 N2 C12 . . 120.85(11) ?
    C11 N2 H2A . . 120.0(11) ?
    C12 N2 H2A . . 118.2(11) ?
    C15 N3 C16 . . 122.3(2) ?
    C15 N3 C16A . . 119.6(5) ?
    C15 N3 H3A . . 119.2(12) ?
    C16 N3 H3A . . 117.3(12) ?
    C16A N3 H3A . . 121.2(13) ?
    C2 C1 C6 . . 119.55(12) ?
    C2 C1 C7 . . 122.69(12) ?
    C6 C1 C7 . . 117.28(11) ?
    C1 C2 C3 . . 119.91(12) ?
    C1 C2 H2 . . 120.0 ?
    C3 C2 H2 . . 120.0 ?
    C4 C3 C2 . . 120.12(12) ?
    C4 C3 C11 . . 121.33(11) ?
    C2 C3 C11 . . 118.02(12) ?
    C3 C4 C5 . . 120.37(12) ?
    C3 C4 H4 . . 119.8 ?
    C5 C4 H4 . . 119.8 ?
    C6 C5 C4 . . 119.21(12) ?
    C6 C5 C15 . . 121.63(12) ?
    C4 C5 C15 . . 118.51(11) ?
    C5 C6 C1 . . 120.82(12) ?
    C5 C6 H6 . . 119.6 ?
    C1 C6 H6 . . 119.6 ?
    O1 C7 N1 . . 122.67(12) ?
    O1 C7 C1 . . 119.86(12) ?
    N1 C7 C1 . . 117.43(11) ?
    N1 C8 C10 . . 118.44(12) ?
    N1 C8 C9 . . 120.37(12) ?
    C10 C8 C9 . . 60.20(10) ?
    N1 C8 H8 . . 115.5 ?
    C10 C8 H8 . . 115.5 ?
    C9 C8 H8 . . 115.5 ?
    C10 C9 C8 . . 59.51(10) ?
    C10 C9 H9A . . 117.8 ?
    C8 C9 H9A . . 117.8 ?
    C10 C9 H9B . . 117.8 ?
    C8 C9 H9B . . 117.8 ?
    H9A C9 H9B . . 115.0 ?
    C8 C10 C9 . . 60.29(10) ?
    C8 C10 H10A . . 117.7 ?
    C9 C10 H10A . . 117.7 ?
    C8 C10 H10B . . 117.7 ?
    C9 C10 H10B . . 117.7 ?
    H10A C10 H10B . . 114.9 ?
    O2 C11 N2 . . 122.73(12) ?
    O2 C11 C3 . . 120.18(11) ?
    N2 C11 C3 . . 117.07(11) ?
    N2 C12 C13 . . 117.52(11) ?
    N2 C12 C14 . . 119.02(11) ?
    C13 C12 C14 . . 60.53(9) ?
    N2 C12 H12 . . 116.1 ?
    C13 C12 H12 . . 116.1 ?
    C14 C12 H12 . . 116.1 ?
    C12 C13 C14 . . 60.15(9) ?
    C12 C13 H13A . . 117.8 ?
    C14 C13 H13A . . 117.8 ?
    C12 C13 H13B . . 117.8 ?
    C14 C13 H13B . . 117.8 ?
    H13A C13 H13B . . 114.9 ?
    C12 C14 C13 . . 59.32(9) ?
    C12 C14 H14A . . 117.8 ?
    C13 C14 H14A . . 117.8 ?
    C12 C14 H14B . . 117.8 ?
    C13 C14 H14B . . 117.8 ?
    H14A C14 H14B . . 115.0 ?
    O3 C15 N3 . . 123.22(13) ?
    O3 C15 C5 . . 119.98(12) ?
    N3 C15 C5 . . 116.73(11) ?
    N3 C16 C17 . . 117.2(4) ?
    N3 C16 C18 . . 120.4(4) ?
    C17 C16 C18 . . 59.9(2) ?
    N3 C16 H16 . . 115.9 ?
    C17 C16 H16 . . 115.9 ?
    C18 C16 H16 . . 115.9 ?
    C18 C17 C16 . . 60.1(2) ?
    C18 C17 H17A . . 117.8 ?
    C16 C17 H17A . . 117.8 ?
    C18 C17 H17B . . 117.8 ?
    C16 C17 H17B . . 117.8 ?
    H17A C17 H17B . . 114.9 ?
    C17 C18 C16 . . 60.0(2) ?
    C17 C18 H18A . . 117.8 ?
    C16 C18 H18A . . 117.8 ?
    C17 C18 H18B . . 117.8 ?
    C16 C18 H18B . . 117.8 ?
    H18A C18 H18B . . 114.9 ?
    N3 C16A C17A . . 119.3(12) ?
    N3 C16A C18A . . 116.1(9) ?
    C17A C16A C18A . . 59.6(4) ?
    N3 C16A H16A . . 116.6 ?
    C17A C16A H16A . . 116.6 ?
    C18A C16A H16A . . 116.6 ?
    C18A C17A C16A . . 60.3(4) ?
    C18A C17A H17C . . 117.7 ?
    C16A C17A H17C . . 117.7 ?
    C18A C17A H17D . . 117.7 ?
    C16A C17A H17D . . 117.7 ?
    H17C C17A H17D . . 114.9 ?
    C17A C18A C16A . . 60.1(4) ?
    C17A C18A H18C . . 117.8 ?
    C16A C18A H18C . . 117.8 ?
    C17A C18A H18D . . 117.8 ?
    C16A C18A H18D . . 117.8 ?
    H18C C18A H18D . . 114.9 ?
loop_
    _geom_torsion_atom_site_label_1
    _geom_torsion_atom_site_label_2
    _geom_torsion_atom_site_label_3
    _geom_torsion_atom_site_label_4
    _geom_torsion_site_symmetry_1
    _geom_torsion_site_symmetry_2
    _geom_torsion_site_symmetry_3
    _geom_torsion_site_symmetry_4
    _geom_torsion
    _geom_torsion_publ_flag
    C6 C1 C2 C3 . . . . -1.09(19) ?
    C7 C1 C2 C3 . . . . -173.04(12) ?
    C1 C2 C3 C4 . . . . 0.99(19) ?
    C1 C2 C3 C11 . . . . 172.74(11) ?
    C2 C3 C4 C5 . . . . 0.26(19) ?
    C11 C3 C4 C5 . . . . -171.21(12) ?
    C3 C4 C5 C6 . . . . -1.40(19) ?
    C3 C4 C5 C15 . . . . 169.51(12) ?
    C4 C5 C6 C1 . . . . 1.30(19) ?
    C15 C5 C6 C1 . . . . -169.32(12) ?
    C2 C1 C6 C5 . . . . -0.06(19) ?
    C7 C1 C6 C5 . . . . 172.32(12) ?
    C8 N1 C7 O1 . . . . -4.0(2) ?
    C8 N1 C7 C1 . . . . 173.74(11) ?
    C2 C1 C7 O1 . . . . 149.28(13) ?
    C6 C1 C7 O1 . . . . -22.83(18) ?
    C2 C1 C7 N1 . . . . -28.51(18) ?
    C6 C1 C7 N1 . . . . 159.38(12) ?
    C7 N1 C8 C10 . . . . -171.59(13) ?
    C7 N1 C8 C9 . . . . 118.15(15) ?
    N1 C8 C9 C10 . . . . 107.48(14) ?
    N1 C8 C10 C9 . . . . -110.63(14) ?
    C12 N2 C11 O2 . . . . -2.3(2) ?
    C12 N2 C11 C3 . . . . 176.63(12) ?
    C4 C3 C11 O2 . . . . 141.84(13) ?
    C2 C3 C11 O2 . . . . -29.81(18) ?
    C4 C3 C11 N2 . . . . -37.08(18) ?
    C2 C3 C11 N2 . . . . 151.28(12) ?
    C11 N2 C12 C13 . . . . -173.74(12) ?
    C11 N2 C12 C14 . . . . -103.94(15) ?
    N2 C12 C13 C14 . . . . 109.50(13) ?
    N2 C12 C14 C13 . . . . -107.07(13) ?
    C16 N3 C15 O3 . . . . -0.5(3) ?
    C16A N3 C15 O3 . . . . -15.6(5) ?
    C16 N3 C15 C5 . . . . 176.5(2) ?
    C16A N3 C15 C5 . . . . 161.4(5) ?
    C6 C5 C15 O3 . . . . 142.42(13) ?
    C4 C5 C15 O3 . . . . -28.26(18) ?
    C6 C5 C15 N3 . . . . -34.62(18) ?
    C4 C5 C15 N3 . . . . 154.70(12) ?
    C15 N3 C16 C17 . . . . -132.1(4) ?
    C15 N3 C16 C18 . . . . 158.6(3) ?
    N3 C16 C17 C18 . . . . -111.1(4) ?
    N3 C16 C18 C17 . . . . 105.8(4) ?
    C15 N3 C16A C17A . . . . -167.5(7) ?
    C15 N3 C16A C18A . . . . 124.3(8) ?
    N3 C16A C17A C18A . . . . -104.8(9) ?
    N3 C16A C18A C17A . . . . 110.2(12) ?
loop_
    _geom_hbond_atom_site_label_d
    _geom_hbond_atom_site_label_h
    _geom_hbond_atom_site_label_a
    _geom_hbond_site_symmetry_d
    _geom_hbond_site_symmetry_h
    _geom_hbond_site_symmetry_a
    _geom_hbond_distance_dh
    _geom_hbond_distance_ha
    _geom_hbond_distance_da
    _geom_hbond_angle_dha
    _geom_hbond_publ_flag
    N1 H1A O3 . . 2_555 0.898(13) 1.964(13) 2.8471(15) 167.5(14) yes
    N2 H2A O2 . . 1_655 0.892(11) 1.955(10) 2.8253(13) 165.0(15) yes
    N3 H3A O1 . . 1_655 0.891(13) 2.043(12) 2.8937(14) 159.3(14) yes
    C2 H2 O3 . . 2_555 0.95 2.58 3.3485(17) 139 yes
    C14 H14A O1 . . 4_575 0.99 2.55 3.2839(17) 131 yes
_shelx_space_group_comment
;
The symmetry employed for this shelxl refinement is uniquely defined
by the following loop, which should always be used as a source of
symmetry information in preference to the above space-group names.
They are only intended as comments.
;
_shelx_estimated_absorpt_T_min     0.958
_shelx_estimated_absorpt_T_max     0.993
_shelx_hkl_file
;
  -1   0   0    0.49    0.09
  -1   0   0    0.54    0.08
   1   0   0    0.57    0.08
  -2   0   0    9.31    0.34
  -2   0   0    8.85    0.29
   2   0   0    8.87    0.30
  -3   0   0   17.51    0.50
  -4   0   0    4.77    0.37
   5   0   0    8.09    0.43
  -5   0   0    9.26    0.52
  -6   0   0    0.35    0.25
   0  -1   0   -0.23    0.00
   0  -1   0   -0.23    0.01
   0  -1   0   -0.23    0.01
   0   1   0   -0.23    0.02
   0   1   0   -0.23    0.00
   0   1   0   -0.24    0.02
   1  -1   0   39.89    0.81
   1  -1   0   40.67    0.77
  -1  -1   0   40.71    0.79
   1  -1   0   41.89    0.82
  -1   1   0   41.58    0.83
  -1   1   0   40.14    0.81
   1   1   0   41.70    0.80
  -2  -1   0   35.29    0.82
  -2  -1   0   36.04    0.77
   2   1   0   36.66    0.77
  -2   1   0   36.53    0.82
  -2   1   0   37.73    0.75
  -3  -1   0    8.10    0.31
  -3  -1   0    7.68    0.37
   3   1   0    7.09    0.32
  -3   1   0    7.50    0.36
  -4  -1   0    3.84    0.33
  -4  -1   0    3.80    0.27
   4   1   0    4.22    0.32
  -4   1   0    3.85    0.33
  -5  -1   0    3.51    0.38
   5  -1   0    4.69    0.36
   5   1   0    4.31    0.35
  -5   1   0    4.09    0.39
  -6  -1   0    4.86    0.48
   0  -2   0  150.43    2.98
   0   2   0  152.78    2.80
   0   2   0  146.68    2.71
   1  -2   0  593.41   11.43
  -1  -2   0  579.64   11.48
   1  -2   0  573.68   10.68
  -1  -2   0  581.87   10.36
  -1  -2   0  571.77   10.39
  -1  -2   0  568.47   10.64
  -1   2   0  580.54   10.42
   1   2   0  561.86   10.65
  -1   2   0  597.39   11.50
  -1   2   0  586.13   10.68
   1   2   0  585.70   10.43
  -2  -2   0   18.86    0.46
   2  -2   0   19.37    0.42
  -2  -2   0   19.33    0.44
   2   2   0   18.67    0.40
   2   2   0   19.45    0.50
  -2   2   0   20.26    0.46
  -2   2   0   18.79    0.51
   3  -2   0    5.06    0.18
  -3  -2   0    5.22    0.30
  -3  -2   0    5.17    0.17
  -3  -2   0    5.55    0.26
  -3   2   0    5.07    0.31
   3   2   0    4.82    0.16
   3   2   0    4.99    0.28
  -3   2   0    5.19    0.19
  -4  -2   0    1.61    0.24
  -4  -2   0    1.70    0.20
   4  -2   0    1.61    0.12
   4   2   0    1.44    0.22
  -4   2   0    2.22    0.27
  -5  -2   0    0.54    0.21
  -5   2   0    0.83    0.24
   5   2   0    0.62    0.21
  -6  -2   0    6.78    0.55
   0  -3   0   -0.04    0.08
   0  -3   0    0.14    0.08
   0  -3   0    0.02    0.09
   0   3   0   -0.02    0.09
   0   3   0   -0.14    0.08
   0   3   0    0.02    0.06
  -1  -3   0  340.74    6.12
   1  -3   0  328.91    5.97
  -1  -3   0  340.34    5.98
   1  -3   0  345.27    6.55
  -1  -3   0  333.75    6.55
   1  -3   0  339.91    6.14
  -1  -3   0  330.34    5.98
   1   3   0  326.92    6.13
  -1   3   0  334.56    6.56
  -1   3   0  335.71    6.13
   1   3   0  331.58    5.98
   2  -3   0   16.05    0.40
  -2  -3   0   16.11    0.41
  -2  -3   0   16.02    0.42
   2  -3   0   16.48    0.40
  -2  -3   0   15.94    0.46
  -2   3   0   15.93    0.43
   2   3   0   15.26    0.39
   2   3   0   16.76    0.46
  -2   3   0   15.35    0.45
  -3  -3   0    0.29    0.11
  -3  -3   0    0.05    0.08
  -3  -3   0    0.08    0.13
   3  -3   0   -0.01    0.08
   3   3   0    0.06    0.14
  -3   3   0   -0.02    0.13
   3   3   0    0.19    0.08
  -3   3   0    0.12    0.09
  -4  -3   0    5.35    0.29
  -4  -3   0    4.97    0.35
  -4  -3   0    4.92    0.19
   4  -3   0    5.07    0.22
   4   3   0    5.24    0.34
  -4   3   0    5.20    0.36
  -5  -3   0   15.59    0.53
  -5  -3   0   15.03    0.65
  -5   3   0   14.68    0.63
   5   3   0   16.52    0.62
  -6  -3   0    0.12    0.21
   0  -4   0  994.39   18.24
   0  -4   0 1000.00   19.53
   0  -4   0  971.48   17.84
   0   4   0  971.16   17.72
   0   4   0  992.08   18.06
  -1  -4   0    6.82    0.26
  -1  -4   0    6.31    0.24
   1  -4   0    7.01    0.27
  -1  -4   0    6.99    0.27
  -1  -4   0    6.69    0.24
   1  -4   0    6.78    0.26
   1  -4   0    6.84    0.26
  -1   4   0    6.50    0.25
   1   4   0    6.25    0.28
   1   4   0    6.01    0.26
  -1   4   0    7.05    0.28
   2  -4   0    1.42    0.13
  -2  -4   0    1.59    0.17
   2  -4   0    1.67    0.15
  -2  -4   0    1.54    0.15
  -2  -4   0    1.47    0.10
   2   4   0    1.38    0.18
  -2   4   0    1.31    0.14
  -2   4   0    1.55    0.16
   3  -4   0   10.20    0.34
  -3  -4   0   10.45    0.34
  -3  -4   0   10.41    0.42
  -3  -4   0   10.08    0.35
   3   4   0   10.27    0.41
  -3   4   0   10.15    0.41
  -3   4   0   10.08    0.35
  -4  -4   0    1.40    0.14
  -4  -4   0    1.35    0.18
  -4  -4   0    1.38    0.24
   4  -4   0    1.64    0.17
   4   4   0    1.41    0.24
  -4   4   0    1.28    0.22
  -5  -4   0    5.53    0.45
  -5  -4   0    5.62    0.21
   5   4   0    5.65    0.40
  -6  -4   0    0.14    0.21
   0  -5   0    0.40    0.12
   0  -5   0    0.39    0.06
   0  -5   0    0.35    0.12
   0  -5   0    0.15    0.13
   0   5   0    0.28    0.12
   0   5   0    0.27    0.12
   0   5   0    0.21    0.10
   1  -5   0   83.67    1.68
   1  -5   0   83.09    1.62
  -1  -5   0   81.90    1.63
  -1  -5   0   83.46    1.78
  -1  -5   0   82.00    1.65
   1  -5   0   85.37    1.78
  -1  -5   0   82.52    1.58
  -1   5   0   85.00    1.79
  -1   5   0   80.22    1.62
   1   5   0   83.58    1.64
  -1   5   0   81.49    1.66
   2  -5   0   19.56    0.53
  -2  -5   0   18.41    0.53
  -2  -5   0   19.33    0.54
  -2  -5   0   18.60    0.45
   2  -5   0   17.89    0.51
   2   5   0   19.67    0.55
  -2   5   0   18.40    0.47
  -2   5   0   19.14    0.55
  -3  -5   0   -0.01    0.10
  -3  -5   0    0.10    0.11
   3  -5   0   -0.06    0.11
  -3  -5   0    0.04    0.14
  -3   5   0    0.14    0.11
   3   5   0    0.13    0.16
  -4  -5   0    0.17    0.17
   4  -5   0    0.24    0.13
  -4  -5   0    0.36    0.14
  -4  -5   0    0.46    0.12
   4   5   0    0.24    0.18
  -5  -5   0    6.59    0.26
  -5  -5   0    5.98    0.44
   5   5   0    6.40    0.42
  -6  -5   0    2.44    0.36
   0  -6   0   23.12    0.47
   0  -6   0   23.96    0.66
   0  -6   0   23.62    0.62
   0   6   0   23.30    0.65
   0   6   0   23.14    0.61
   1  -6   0    0.03    0.11
  -1  -6   0   -0.09    0.11
   1  -6   0   -0.08    0.11
  -1  -6   0    0.12    0.09
  -1  -6   0    0.02    0.12
  -1   6   0    0.08    0.12
  -1   6   0   -0.13    0.12
   1   6   0    0.07    0.13
  -2  -6   0   -0.13    0.11
   2  -6   0   -0.01    0.11
  -2  -6   0   -0.11    0.11
   2  -6   0    0.10    0.13
  -2  -6   0   -0.06    0.09
  -2   6   0   -0.01    0.11
   2   6   0   -0.05    0.14
  -2   6   0    0.08    0.10
   3  -6   0    8.92    0.37
  -3  -6   0    8.61    0.35
  -3  -6   0    8.79    0.36
  -3  -6   0    8.17    0.38
  -3   6   0    8.94    0.37
   3   6   0    9.12    0.41
  -4  -6   0    8.67    0.36
  -4  -6   0    8.41    0.46
  -4  -6   0    8.65    0.37
   4  -6   0    9.12    0.39
   4   6   0    8.53    0.45
  -5  -6   0    0.06    0.11
  -5  -6   0   -0.13    0.18
   5   6   0    0.00    0.19
  -6  -6   0    2.38    0.37
   0  -7   0   -0.23    0.11
   0  -7   0   -0.02    0.06
   0  -7   0   -0.07    0.13
   0   7   0   -0.06    0.12
   0   7   0   -0.12    0.11
  -1  -7   0  116.93    2.18
  -1  -7   0  115.53    2.33
  -1  -7   0  115.29    2.49
   1  -7   0  117.91    2.49
   1  -7   0  114.90    2.35
   1   7   0  114.24    2.29
  -1   7   0  119.51    2.50
  -1   7   0  116.82    2.28
   2  -7   0    0.98    0.18
   2  -7   0    0.88    0.16
  -2  -7   0    0.87    0.17
  -2  -7   0    0.87    0.15
  -2  -7   0    0.99    0.15
   2   7   0    1.07    0.21
  -2   7   0    0.89    0.17
  -2   7   0    1.09    0.15
  -3  -7   0    4.64    0.31
  -3  -7   0    4.64    0.29
   3  -7   0    5.05    0.31
  -3  -7   0    4.49    0.15
  -3   7   0    5.13    0.30
   3   7   0    5.38    0.37
  -4  -7   0    3.49    0.27
  -4  -7   0    4.21    0.36
   4  -7   0    3.36    0.29
  -4  -7   0    3.49    0.26
   4   7   0    3.51    0.35
  -5  -7   0    6.23    0.32
  -5  -7   0    6.14    0.44
   5   7   0    5.80    0.47
  -6  -7   0   -0.18    0.21
   0  -8   0  238.30    4.50
   0  -8   0  230.21    4.15
   0  -8   0  233.37    4.78
   0   8   0  230.09    4.77
   0   8   0  234.88    4.36
  -1  -8   0    0.21    0.14
   1  -8   0    0.34    0.15
   1  -8   0    0.22    0.17
  -1  -8   0    0.43    0.10
  -1  -8   0    0.51    0.15
   1   8   0    0.39    0.16
  -1   8   0    0.42    0.16
  -1   8   0    0.46    0.15
  -2  -8   0    3.01    0.27
  -2  -8   0    3.36    0.24
  -2  -8   0    3.60    0.25
   2  -8   0    2.92    0.26
   2  -8   0    2.89    0.27
  -2   8   0    2.85    0.26
   2   8   0    3.08    0.29
  -3  -8   0    0.21    0.16
  -3  -8   0    0.71    0.12
   3  -8   0    0.48    0.19
  -3  -8   0    0.60    0.18
  -3   8   0    0.49    0.16
   3   8   0    0.51    0.22
  -4  -8   0    0.68    0.17
  -4  -8   0    0.50    0.15
   4  -8   0    0.30    0.18
  -4  -8   0    0.25    0.18
   4   8   0    0.27    0.20
  -5  -8   0    2.95    0.27
  -5  -8   0    3.34    0.38
   5   8   0    3.24    0.39
  -6  -8   0    0.09    0.22
   0  -9   0    0.02    0.16
   0  -9   0   -0.02    0.15
   0  -9   0   -0.02    0.06
   0   9   0    0.03    0.12
   0   9   0   -0.07    0.15
  -1  -9   0    9.70    0.31
   1  -9   0   10.36    0.47
  -1  -9   0    9.97    0.45
   1  -9   0    9.12    0.43
  -1  -9   0   10.15    0.44
   1   9   0    9.90    0.44
  -1   9   0    9.59    0.44
  -1   9   0    9.88    0.43
   2  -9   0    3.84    0.31
  -2  -9   0    4.48    0.26
  -2  -9   0    3.48    0.31
   2  -9   0    3.16    0.30
  -2  -9   0    3.90    0.29
  -2   9   0    2.83    0.27
   2   9   0    3.05    0.31
  -3  -9   0   33.37    0.79
  -3  -9   0   34.24    0.91
   3  -9   0   33.83    0.94
  -3  -9   0   33.80    0.98
  -3   9   0   35.16    0.99
   3   9   0   33.00    0.96
  -4  -9   0   -0.02    0.14
   4  -9   0    0.23    0.19
  -4  -9   0    0.05    0.13
  -4  -9   0    0.06    0.16
   4   9   0   -0.08    0.21
  -5  -9   0    1.50    0.24
  -5  -9   0    1.78    0.30
   5   9   0    1.98    0.34
   0 -10   0   24.09    0.77
   0 -10   0   24.67    0.79
   0 -10   0   24.58    0.51
   0  10   0   25.49    0.76
   0  10   0   25.88    0.80
  -1 -10   0    0.92    0.12
   1 -10   0    0.68    0.19
  -1 -10   0    0.66    0.20
   1 -10   0    1.04    0.24
  -1 -10   0    0.86    0.20
  -1  10   0    0.77    0.20
   1  10   0    0.63    0.21
  -1  10   0    0.93    0.19
   2 -10   0    0.15    0.15
  -2 -10   0    0.23    0.17
  -2 -10   0    0.23    0.13
  -2 -10   0    0.18    0.15
   2 -10   0    0.25    0.20
  -2  10   0    0.02    0.13
   2  10   0    0.20    0.21
   3 -10   0   -0.40    0.17
  -3 -10   0    0.12    0.15
  -3 -10   0   -0.13    0.16
  -3 -10   0    0.15    0.12
  -3  10   0    0.22    0.14
   3  10   0    0.05    0.19
  -4 -10   0    4.21    0.36
  -4 -10   0    4.15    0.36
   4 -10   0    4.18    0.38
   4  10   0    4.32    0.42
  -5 -10   0    0.05    0.19
  -5 -10   0   -0.04    0.17
   5  10   0    0.28    0.27
   0 -11   0    0.06    0.16
   0 -11   0    0.02    0.05
   0 -11   0    0.30    0.19
   0  11   0   -0.14    0.17
   1 -11   0   12.23    0.53
  -1 -11   0   10.81    0.51
   1 -11   0   12.26    0.54
  -1 -11   0   12.10    0.36
  -1 -11   0   10.66    0.53
   1  11   0   11.01    0.52
  -1  11   0   11.35    0.50
  -1  11   0   10.07    0.50
   2 -11   0    0.56    0.19
   2 -11   0    0.27    0.21
  -2 -11   0    0.36    0.19
  -2 -11   0    0.43    0.19
  -2 -11   0    0.59    0.15
   2  11   0    0.47    0.23
  -2  11   0    0.66    0.19
  -3 -11   0    0.31    0.19
  -3 -11   0    0.16    0.14
   3 -11   0    0.07    0.21
  -3 -11   0    0.03    0.15
   3  11   0    0.20    0.22
  -3  11   0    0.42    0.18
   4 -11   0    0.94    0.27
  -4 -11   0    1.45    0.25
  -4 -11   0    1.08    0.24
   4  11   0    1.49    0.30
  -5 -11   0    0.14    0.19
  -5 -11   0    0.15    0.20
   5  11   0    0.18    0.26
   0 -12   0    6.00    0.43
   0 -12   0    5.42    0.43
   0  12   0    4.77    0.40
  -1 -12   0    0.32    0.09
  -1 -12   0    0.18    0.20
  -1 -12   0   -0.10    0.17
   1 -12   0    0.08    0.19
   1  12   0    0.04    0.20
  -1  12   0    0.04    0.18
  -1  12   0   -0.03    0.12
   2 -12   0    0.10    0.21
  -2 -12   0    0.09    0.11
  -2 -12   0    0.00    0.17
  -2 -12   0   -0.09    0.16
   2  12   0   -0.04    0.22
   3 -12   0    1.16    0.29
  -3 -12   0    1.27    0.20
  -3 -12   0    0.94    0.20
  -3 -12   0    1.49    0.27
   3  12   0    1.17    0.28
   4 -12   0    5.70    0.47
  -4 -12   0    5.23    0.45
  -4 -12   0    6.04    0.40
   4  12   0    5.89    0.50
  -5 -12   0    0.74    0.24
  -5 -12   0    0.54    0.23
   5  12   0    0.77    0.31
   0 -13   0   -0.15    0.19
   0  13   0    0.01    0.21
   1 -13   0    2.84    0.37
  -1 -13   0    2.29    0.30
   1  13   0    2.35    0.33
  -1  13   0    2.25    0.32
  -2 -13   0   -0.04    0.20
  -2 -13   0    0.06    0.12
   2 -13   0   -0.01    0.21
  -2 -13   0    0.20    0.18
   2  13   0    0.01    0.23
   3 -13   0    0.42    0.25
  -3 -13   0    0.29    0.21
  -3 -13   0    0.35    0.17
  -3 -13   0    0.33    0.17
   3  13   0    0.15    0.22
  -4 -13   0    0.69    0.24
   4 -13   0    0.89    0.30
  -4 -13   0    0.94    0.23
   4  13   0    0.67    0.30
   0 -14   0    7.99    0.52
   0  14   0    8.16    0.50
   1 -14   0    0.58    0.26
  -1 -14   0    0.42    0.23
   1  14   0    0.37    0.24
  -1  14   0    0.63    0.24
  -2 -14   0    0.75    0.24
   2 -14   0    0.84    0.27
   2  14   0    1.15    0.30
  -3 -14   0    1.44    0.25
   3 -14   0    1.23    0.32
   3  14   0    1.57    0.34
  -4 -14   0   13.73    0.59
   4  14   0   14.16    0.73
   0 -15   0   -0.09    0.22
   0  15   0    0.19    0.22
   1 -15   0    4.27    0.45
  -1 -15   0    5.15    0.46
   1  15   0    5.33    0.49
  -1  15   0    4.33    0.43
  -2 -15   0    0.59    0.25
   2 -15   0    0.25    0.26
   2  15   0    0.32    0.27
   3 -15   0    1.73    0.35
  -3 -15   0    2.17    0.31
   3  15   0    1.78    0.36
   4  15   0    2.40    0.43
   0 -16   0    2.33    0.37
   0  16   0    2.58    0.39
   1 -16   0    9.49    0.59
  -1 -16   0    8.27    0.54
  -1  16   0    9.01    0.57
   1  16   0    8.31    0.55
  -2 -16   0    1.06    0.27
   2 -16   0    0.92    0.32
   2  16   0    0.66    0.31
  -3 -16   0    1.21    0.25
   3 -16   0    0.91    0.34
   3  16   0    0.78    0.34
   0 -17   0    0.30    0.27
   0  17   0    0.06    0.23
  -1 -17   0    1.92    0.34
   1 -17   0    1.54    0.35
  -1  17   0    2.17    0.35
   1  17   0    2.03    0.38
  -2 -17   0    5.22    0.48
   2 -17   0    4.77    0.53
   2  17   0    5.44    0.56
   3 -17   0    8.60    0.69
  -3 -17   0    8.14    0.49
   3  17   0    8.80    0.62
   0 -18   0    0.61    0.32
   0  18   0    0.12    0.28
   1 -18   0   -0.11    0.26
  -1 -18   0   -0.05    0.25
   1  18   0   -0.14    0.28
  -1  18   0    0.24    0.26
  -2 -18   0    3.45    0.42
   2 -18   0    2.57    0.44
   2  18   0    2.95    0.46
   0 -19   0   -0.11    0.27
   0  19   0   -0.28    0.20
   1 -19   0   -0.02    0.28
  -1 -19   0    0.18    0.25
  -6   0   1    0.39    0.23
   5   0  -1    0.03    0.16
  -5   0   1   -0.25    0.16
  -4   0   1    0.09    0.15
   4   0  -1    0.16    0.14
  -3   0   1   -0.01    0.12
  -2   0   1    0.02    0.11
   2   0  -1    0.02    0.09
  -2   0   1   -0.13    0.08
  -1   0   1   -0.09    0.07
   1   0  -1   -0.02    0.05
  -1   0   1   -0.04    0.06
   0   0   1    0.00    0.00
   0   0  -1    0.00    0.00
  -1   0  -1    0.00    0.08
   1   0   1   -0.04    0.07
  -1   0  -1    0.08    0.07
  -2   0  -1   -0.06    0.10
  -2   0  -1    0.11    0.10
  -3   0  -1   -0.01    0.11
  -3   0  -1    0.05    0.14
  -4   0  -1   -0.31    0.12
  -4   0  -1   -0.26    0.14
  -5   0  -1    0.08    0.20
   5   0   1   -0.03    0.16
  -6  -1   1   -0.01    0.23
  -6   1   1   -0.05    0.22
   5  -1  -1    2.39    0.27
  -5  -1   1    2.40    0.31
  -5   1   1    2.58    0.33
   5   1  -1    2.33    0.28
  -4  -1   1    1.56    0.25
   4   1  -1    1.86    0.22
  -4   1   1    1.44    0.23
  -3  -1   1    3.17    0.26
  -3  -1   1    3.53    0.22
   3   1  -1    4.00    0.25
  -3   1   1    3.23    0.26
   2  -1  -1    0.35    0.10
  -2  -1   1    0.27    0.11
  -2  -1   1    0.49    0.09
  -2  -1   1    0.31    0.05
  -2   1   1    0.38    0.11
   2   1  -1    0.31    0.09
  -2   1   1    0.48    0.06
   2   1  -1    0.38    0.11
   1  -1  -1    2.02    0.09
  -1  -1   1    1.86    0.10
  -1  -1   1    2.09    0.10
   1  -1  -1    1.96    0.09
  -1  -1   1    1.59    0.11
  -1  -1   1    1.65    0.12
   1   1  -1    1.79    0.08
  -1   1   1    1.82    0.12
   1   1  -1    2.02    0.13
   1   1  -1    1.91    0.08
  -1   1   1    1.99    0.10
   0  -1   1   -0.01    0.02
   0   1  -1    0.07    0.03
   0   1  -1    0.11    0.03
   0   1   1    0.10    0.03
  -1  -1  -1    0.83    0.10
  -1  -1  -1    0.59    0.09
   1  -1   1    0.77    0.11
  -1   1  -1    0.71    0.10
  -1   1  -1    0.84    0.07
   1   1   1    0.72    0.06
  -1   1  -1    0.68    0.10
  -2  -1  -1    5.40    0.25
  -2  -1  -1    5.74    0.26
  -2   1  -1    5.00    0.25
  -2   1  -1    5.84    0.17
  -2   1  -1    5.46    0.27
  -3  -1  -1   10.12    0.36
  -3  -1  -1    8.44    0.37
  -3   1  -1    8.82    0.36
  -3   1  -1    9.43    0.39
  -3   1  -1    9.03    0.24
  -4  -1  -1   10.45    0.42
  -4  -1  -1   10.89    0.51
  -4   1  -1   10.48    0.48
   4   1   1   10.28    0.44
  -5  -1  -1    8.43    0.52
   5   1   1    8.65    0.45
  -5   1  -1    9.31    0.51
   6   1   1    1.65    0.28
  -6  -2   1    0.33    0.24
  -5  -2   1    0.06    0.19
   5   2  -1    0.27    0.18
  -5   2   1   -0.20    0.18
  -4  -2   1    8.14    0.44
  -4  -2   1    8.37    0.34
   4  -2  -1    7.28    0.23
  -4   2   1    7.35    0.41
   4   2  -1    8.12    0.38
  -3  -2   1    5.69    0.31
  -3  -2   1    5.58    0.25
  -3  -2   1    5.97    0.19
   3  -2  -1    5.78    0.19
  -3   2   1    6.18    0.32
   3   2  -1    5.60    0.17
   3   2  -1    5.45    0.28
  -2  -2   1    0.11    0.09
   2  -2  -1    0.12    0.07
  -2  -2   1    0.02    0.06
  -2  -2   1    0.21    0.12
   2   2  -1    0.14    0.06
  -2   2   1    0.09    0.07
  -2   2   1   -0.03    0.10
   2   2  -1   -0.03    0.10
   1  -2  -1   87.79    1.70
  -1  -2   1   88.00    1.68
   1  -2  -1   89.85    1.81
  -1  -2   1   89.93    1.69
  -1  -2   1   94.36    1.81
  -1  -2   1   90.63    1.68
  -1   2   1   91.41    1.82
  -1   2   1   90.48    1.66
   1   2  -1   89.04    1.80
  -1   2   1   91.31    1.69
   1   2  -1   90.84    1.69
   1   2  -1   91.43    1.68
   0  -2  -1   33.45    0.67
   0  -2   1   33.76    0.72
   0  -2   1   33.25    0.65
   0  -2   1   31.89    0.67
   0  -2  -1   34.42    0.72
   0   2   1   33.26    0.67
   0   2  -1   33.74    0.68
   0   2   1   33.47    0.65
  -1  -2  -1   49.19    0.95
   1  -2   1   47.06    0.95
   1  -2   1   46.98    0.96
  -1  -2  -1   47.30    0.92
   1  -2   1   49.52    1.01
  -1  -2  -1   47.87    0.96
   1   2   1   48.08    0.94
  -1   2  -1   49.53    1.01
   2  -2   1    0.58    0.08
  -2  -2  -1    0.35    0.12
  -2  -2  -1    0.56    0.11
  -2   2  -1    0.54    0.13
   2   2   1    0.65    0.07
   2   2   1    0.46    0.14
  -2   2  -1    0.53    0.09
   3  -2   1   12.67    0.32
  -3  -2  -1   12.50    0.41
  -3  -2  -1   12.74    0.47
  -3   2  -1   12.70    0.34
   3   2   1   12.24    0.29
   3   2   1   12.56    0.43
  -3   2  -1   11.72    0.44
   4  -2   1    0.28    0.09
  -4  -2  -1    0.32    0.17
  -4  -2  -1    0.63    0.16
   4   2   1    0.47    0.19
  -4   2  -1    0.40    0.08
  -4   2  -1    0.48    0.18
  -5  -2  -1   -0.07    0.14
  -5  -2  -1   -0.06    0.18
   5   2   1    0.10    0.17
  -6  -2  -1    0.22    0.24
   6   2   1    0.39    0.20
  -6  -3   1    0.44    0.25
  -5  -3   1    3.94    0.38
   5   3  -1    4.41    0.37
  -5   3   1    3.50    0.37
  -4  -3   1    0.03    0.12
  -4  -3   1    0.01    0.07
  -4  -3   1    0.24    0.18
   4  -3  -1    0.10    0.09
  -4   3   1    0.00    0.16
   4   3  -1    0.00    0.16
  -3  -3   1    0.92    0.11
   3  -3  -1    0.85    0.11
  -3  -3   1    1.05    0.13
  -3  -3   1    0.88    0.18
   3   3  -1    0.84    0.17
  -3   3   1    0.75    0.11
  -3   3   1    0.78    0.16
   3   3  -1    0.93    0.10
  -2  -3   1   47.02    0.95
   2  -3  -1   48.03    0.97
  -2  -3   1   47.55    1.00
  -2  -3   1   47.05    1.02
  -2  -3   1   47.47    1.03
   2  -3  -1   48.48    1.00
  -2   3   1   48.78    1.04
  -2   3   1   46.33    1.00
   2   3  -1   47.16    0.95
   2   3  -1   47.65    1.01
   1  -3  -1  283.14    5.22
  -1  -3   1  286.29    5.57
   1  -3  -1  277.18    5.06
  -1  -3   1  285.45    5.20
   1  -3  -1  286.45    5.56
  -1  -3   1  283.03    5.08
  -1  -3   1  280.12    5.08
  -1   3   1  284.85    5.57
   1   3  -1  272.57    5.21
   1   3  -1  291.50    5.56
  -1   3   1  286.34    5.04
  -1   3   1  286.43    5.21
   1   3  -1  288.46    5.09
   0  -3  -1  211.74    3.72
   0  -3  -1  207.01    4.16
   0  -3   1  212.60    3.90
   0  -3   1  217.19    4.17
   0  -3  -1  212.85    3.90
   0  -3   1  205.54    3.78
   0  -3  -1  213.50    3.78
   0   3   1  212.61    3.78
   0   3   1  207.34    3.90
   0   3  -1  210.26    3.90
   0   3  -1  208.94    3.78
   1  -3   1   58.76    1.24
  -1  -3  -1   57.21    1.16
  -1  -3  -1   58.99    1.14
   1  -3   1   57.58    1.17
  -1  -3  -1   58.74    1.13
   1   3   1   58.87    1.16
  -1   3  -1   60.63    1.25
   1   3   1   56.12    1.16
  -1   3  -1   59.16    1.15
   2  -3   1   11.66    0.32
  -2  -3  -1   11.24    0.35
  -2  -3  -1   10.97    0.38
  -2   3  -1   11.67    0.37
   2   3   1   11.04    0.31
  -2   3  -1   11.88    0.34
   2   3   1   11.06    0.37
  -3  -3  -1   29.64    0.71
  -3  -3  -1   29.39    0.67
  -3  -3  -1   28.93    0.78
   3  -3   1   29.19    0.64
   3   3   1   29.18    0.76
  -3   3  -1   28.63    0.77
   3   3   1   27.35    0.62
  -3   3  -1   28.65    0.68
  -4  -3  -1   -0.12    0.16
  -4  -3  -1    0.06    0.08
  -4  -3  -1    0.07    0.13
   4  -3   1    0.11    0.11
  -4   3  -1   -0.02    0.17
  -4   3  -1    0.07    0.08
   4   3   1    0.03    0.17
  -5  -3  -1    0.44    0.16
  -5  -3  -1    0.19    0.22
   5   3   1    0.39    0.21
  -6  -3  -1    0.65    0.27
   6   3   1    0.68    0.24
  -6  -4   1    0.77    0.28
  -5  -4   1    1.39    0.27
  -5   4   1    0.99    0.25
   5   4  -1    1.29    0.25
  -4  -4   1    2.54    0.29
  -4  -4   1    2.29    0.17
   4  -4  -1    2.48    0.20
  -4  -4   1    2.57    0.21
   4   4  -1    2.67    0.28
  -4   4   1    2.49    0.29
  -3  -4   1   12.34    0.47
  -3  -4   1   11.76    0.37
  -3  -4   1   11.64    0.36
   3  -4  -1   11.18    0.36
  -3   4   1   12.13    0.44
   3   4  -1   11.60    0.43
  -3   4   1   11.76    0.38
   2  -4  -1    1.16    0.14
   2  -4  -1    1.35    0.13
  -2  -4   1    1.06    0.08
   2  -4  -1    1.34    0.15
  -2  -4   1    1.30    0.09
  -2  -4   1    1.30    0.14
  -2  -4   1    1.31    0.15
  -2  -4   1    0.95    0.15
   2   4  -1    1.30    0.17
  -2   4   1    0.94    0.13
  -2   4   1    1.55    0.15
  -2   4   1    1.10    0.10
  -1  -4   1   44.68    0.94
   1  -4  -1   46.84    0.97
   1  -4  -1   45.01    1.02
   1  -4  -1   44.55    0.87
  -1  -4   1   47.05    1.02
   1  -4  -1   44.87    0.93
  -1  -4   1   47.13    0.95
  -1  -4   1   45.75    0.92
  -1   4   1   46.51    1.03
   1   4  -1   43.08    0.96
   1   4  -1   46.31    1.01
  -1   4   1   44.90    0.94
  -1   4   1   45.15    0.95
   1   4  -1   46.04    0.96
   0  -4  -1   52.25    0.97
   0  -4   1   55.30    1.19
   0  -4  -1   53.48    1.08
   0  -4   1   52.52    1.08
   0  -4  -1   55.45    1.19
   0  -4  -1   53.99    1.11
   0  -4   1   53.18    1.12
   0   4   1   54.45    1.08
   0   4   1   53.96    1.11
   0   4  -1   55.43    1.12
  -1  -4  -1  124.73    2.30
   1  -4   1  121.71    2.33
  -1  -4  -1  125.50    2.38
   1  -4   1  128.03    2.40
   1  -4   1  126.71    2.55
  -1  -4  -1  131.59    2.56
  -1  -4  -1  120.67    2.34
  -1   4  -1  123.61    2.38
   1   4   1  125.24    2.36
  -1   4  -1  127.41    2.56
   1   4   1  119.24    2.38
   2  -4   1    0.10    0.09
  -2  -4  -1    0.10    0.11
  -2  -4  -1   -0.05    0.09
   2  -4   1   -0.04    0.10
  -2  -4  -1    0.08    0.06
  -2   4  -1    0.26    0.10
   2   4   1    0.02    0.13
   3  -4   1    0.33    0.12
  -3  -4  -1    0.68    0.17
  -3  -4  -1    0.68    0.12
  -3  -4  -1    0.60    0.14
  -3   4  -1    0.44    0.11
   3   4   1    0.45    0.17
  -4  -4  -1    0.29    0.15
  -4  -4  -1    0.12    0.15
   4  -4   1    0.79    0.13
  -4  -4  -1    0.43    0.11
  -4   4  -1    0.55    0.12
   4   4   1    0.57    0.20
  -5  -4  -1    0.83    0.11
  -5  -4  -1    0.95    0.24
  -5  -4  -1    0.98    0.19
   5   4   1    1.23    0.25
  -6  -4  -1    0.49    0.26
   6   4   1    0.42    0.24
  -6  -5   1    0.31    0.23
  -5  -5   1   -0.01    0.19
  -5  -5   1    0.01    0.09
   5   5  -1    0.22    0.19
  -4  -5   1    4.86    0.25
  -4  -5   1    5.00    0.28
  -4  -5   1    5.47    0.38
   4  -5  -1    5.91    0.29
  -4   5   1    4.97    0.36
   4   5  -1    5.37    0.36
  -3  -5   1    0.27    0.16
  -3  -5   1    0.31    0.11
  -3  -5   1    0.35    0.11
   3  -5  -1    0.57    0.14
   3   5  -1    0.31    0.15
  -3   5   1    0.67    0.16
  -3   5   1    0.45    0.12
  -2  -5   1    2.74    0.21
   2  -5  -1    3.22    0.21
   2  -5  -1    3.23    0.23
  -2  -5   1    3.11    0.17
  -2  -5   1    3.06    0.21
  -2   5   1    3.13    0.18
   2   5  -1    3.03    0.24
  -2   5   1    3.01    0.21
  -1  -5   1    0.91    0.14
   1  -5  -1    0.89    0.14
   1  -5  -1    0.77    0.14
  -1  -5   1    0.72    0.13
   1  -5  -1    0.84    0.14
   1  -5  -1    0.95    0.09
  -1  -5   1    0.71    0.14
  -1  -5   1    0.69    0.11
  -1   5   1    1.08    0.15
   1   5  -1    0.68    0.14
   1   5  -1    0.61    0.12
  -1   5   1    0.98    0.14
  -1   5   1    0.81    0.13
   0  -5  -1   18.14    0.53
   0  -5   1   17.85    0.51
   0  -5  -1   17.69    0.35
   0  -5  -1   18.86    0.51
   0  -5  -1   17.87    0.48
   0  -5   1   18.03    0.48
   0  -5   1   18.38    0.52
   0   5   1   18.68    0.49
   0   5   1   16.34    0.50
   0   5  -1   17.78    0.50
   0   5  -1   18.54    0.49
   0   5   1   17.64    0.50
  -1  -5  -1    0.68    0.11
  -1  -5  -1    0.69    0.14
   1  -5   1    0.52    0.12
  -1  -5  -1    0.87    0.14
  -1  -5  -1    0.56    0.13
   1  -5   1    0.74    0.14
   1  -5   1    0.62    0.14
  -1   5  -1    0.58    0.13
   1   5   1    0.75    0.15
  -1   5  -1    0.66    0.12
  -2  -5  -1    0.34    0.12
  -2  -5  -1    0.35    0.11
  -2  -5  -1    0.60    0.10
   2  -5   1    0.59    0.14
   2  -5   1    0.67    0.13
  -2   5  -1    0.51    0.12
   2   5   1    0.68    0.16
  -2   5  -1    0.63    0.11
  -3  -5  -1   12.74    0.42
  -3  -5  -1   12.33    0.42
   3  -5   1   11.88    0.40
  -3  -5  -1   12.07    0.46
  -3   5  -1   12.40    0.42
   3   5   1   12.39    0.48
  -4  -5  -1    6.88    0.34
   4  -5   1    6.47    0.31
  -4  -5  -1    6.74    0.29
  -4  -5  -1    7.24    0.42
   4   5   1    5.85    0.38
  -4   5  -1    6.05    0.29
  -5  -5  -1    1.49    0.28
  -5  -5  -1    1.61    0.16
   5   5   1    1.98    0.30
  -6  -5  -1    0.41    0.26
   6   5   1    0.41    0.24
  -6  -6   1    5.46    0.49
  -5  -6   1    1.98    0.30
  -5  -6   1    2.01    0.19
   5   6  -1    1.68    0.28
  -4  -6   1    0.61    0.14
  -4  -6   1    0.71    0.15
   4  -6  -1    0.64    0.17
  -4  -6   1    0.51    0.20
   4   6  -1    0.32    0.20
  -3  -6   1    1.01    0.16
  -3  -6   1    1.06    0.19
  -3  -6   1    0.99    0.15
   3  -6  -1    0.85    0.17
  -3   6   1    0.70    0.15
   3   6  -1    0.74    0.20
   2  -6  -1   47.70    1.11
  -2  -6   1   48.53    1.01
   2  -6  -1   47.11    1.07
  -2  -6   1   46.15    1.12
  -2  -6   1   47.47    1.04
  -2   6   1   46.41    1.13
  -2   6   1   46.22    1.02
   2   6  -1   47.56    1.08
   1  -6  -1    0.30    0.14
   1  -6  -1    0.33    0.14
  -1  -6   1    0.37    0.13
  -1  -6   1    0.15    0.12
  -1  -6   1    0.39    0.09
   1  -6  -1    0.40    0.07
   1   6  -1    0.39    0.12
   1   6  -1    0.34    0.15
  -1   6   1    0.36    0.13
  -1   6   1    0.27    0.12
   0  -6  -1    7.84    0.34
   0  -6   1    7.64    0.34
   0  -6  -1    7.76    0.33
   0  -6   1    7.86    0.33
   0  -6  -1    8.00    0.19
   0   6   1    7.03    0.31
   0   6  -1    7.09    0.32
   0   6  -1    8.00    0.33
   0   6   1    8.24    0.34
   1  -6   1    0.20    0.14
  -1  -6  -1    0.05    0.08
   1  -6   1   -0.03    0.11
  -1  -6  -1    0.11    0.12
  -1  -6  -1   -0.14    0.10
  -1   6  -1    0.11    0.11
   1   6   1    0.16    0.14
  -1   6  -1   -0.05    0.13
   2  -6   1  113.43    2.33
   2  -6   1  112.26    2.22
  -2  -6  -1  108.51    2.35
  -2  -6  -1  108.51    2.15
  -2  -6  -1  113.61    2.15
   2   6   1  111.48    2.21
  -2   6  -1  106.48    2.15
  -2   6  -1  108.01    2.35
   3  -6   1    2.34    0.22
  -3  -6  -1    2.13    0.21
  -3  -6  -1    2.18    0.24
  -3  -6  -1    2.49    0.22
   3   6   1    1.94    0.26
  -3   6  -1    2.28    0.22
  -4  -6  -1   13.77    0.46
  -4  -6  -1   13.52    0.48
   4  -6   1   13.05    0.47
  -4  -6  -1   13.66    0.55
   4   6   1   13.43    0.56
  -4   6  -1   12.88    0.47
  -5  -6  -1    2.50    0.21
  -5  -6  -1    2.42    0.33
   5   6   1    2.82    0.35
  -6  -6  -1    0.17    0.22
   6   6   1    0.21    0.24
  -6  -7   1    0.90    0.27
  -5  -7   1    0.03    0.12
  -5  -7   1    0.14    0.18
   5   7  -1    0.20    0.23
  -4  -7   1    5.69    0.32
  -4  -7   1    5.31    0.29
  -4  -7   1    5.22    0.38
   4  -7  -1    5.63    0.34
   4   7  -1    5.41    0.39
  -3  -7   1    4.47    0.28
  -3  -7   1    3.97    0.28
  -3  -7   1    2.63    0.12
   3  -7  -1    4.16    0.30
  -3   7   1    3.55    0.26
   3   7  -1    4.14    0.34
  -2  -7   1    0.01    0.12
   2  -7  -1    0.14    0.13
  -2  -7   1    0.40    0.13
   2  -7  -1    0.47    0.16
  -2  -7   1    0.20    0.13
  -2   7   1    0.08    0.09
   2   7  -1    0.12    0.16
  -2   7   1    0.18    0.13
   1  -7  -1   18.35    0.40
   1  -7  -1   19.38    0.59
  -1  -7   1   19.09    0.56
  -1  -7   1   19.91    0.48
   1  -7  -1   18.92    0.59
  -1  -7   1   20.18    0.61
   1   7  -1   18.92    0.57
   1   7  -1   18.88    0.58
  -1   7   1   18.58    0.55
  -1   7   1   19.47    0.60
   0  -7  -1    1.54    0.20
   0  -7  -1    1.92    0.10
   0  -7   1    1.82    0.12
   0  -7   1    1.64    0.20
   0  -7   1    1.80    0.21
   0  -7  -1    1.98    0.21
   0   7   1    1.55    0.18
   0   7  -1    1.66    0.19
   0   7   1    1.54    0.19
   0   7  -1    1.71    0.20
  -1  -7  -1   40.66    0.82
   1  -7   1   38.24    0.95
  -1  -7  -1   38.23    0.93
  -1  -7  -1   38.92    1.00
   1  -7   1   37.69    0.98
  -1   7  -1   38.72    1.00
   1   7   1   38.73    0.93
  -1   7  -1   39.65    0.93
   2  -7   1    8.74    0.38
  -2  -7  -1    8.54    0.34
  -2  -7  -1    8.22    0.33
  -2  -7  -1    8.79    0.39
   2  -7   1    8.47    0.38
  -2   7  -1    8.65    0.39
  -2   7  -1    8.29    0.33
   2   7   1    9.63    0.43
  -3  -7  -1   13.52    0.49
  -3  -7  -1   13.50    0.51
   3  -7   1   13.40    0.50
  -3   7  -1   13.69    0.50
   3   7   1   13.86    0.55
  -4  -7  -1    6.49    0.39
   4  -7   1    7.13    0.38
  -4  -7  -1    6.98    0.35
  -4  -7  -1    6.96    0.35
   4   7   1    6.80    0.43
  -4   7  -1    6.93    0.35
  -5  -7  -1    0.22    0.21
  -5  -7  -1    0.35    0.14
   5   7   1    0.38    0.23
  -6  -7  -1   -0.04    0.20
   6   7   1   -0.22    0.23
  -6  -8   1    3.33    0.41
  -5  -8   1    1.65    0.29
  -5  -8   1    1.93    0.23
   5   8  -1    1.70    0.31
  -4  -8   1   -0.05    0.11
  -4  -8   1    0.27    0.19
   4  -8  -1    0.00    0.17
  -4  -8   1    0.14    0.14
   4   8  -1    0.26    0.19
  -3  -8   1    4.66    0.32
   3  -8  -1    4.94    0.34
  -3  -8   1    4.72    0.32
  -3  -8   1    5.00    0.22
  -3   8   1    5.76    0.33
   3   8  -1    5.95    0.38
  -2  -8   1   15.36    0.56
  -2  -8   1   16.22    0.50
  -2  -8   1   16.61    0.50
   2  -8  -1   15.74    0.55
   2  -8  -1   15.79    0.56
  -2   8   1   16.71    0.58
   2   8  -1   16.48    0.56
   1  -8  -1    1.97    0.24
   1  -8  -1    2.23    0.11
   1  -8  -1    2.02    0.23
  -1  -8   1    2.52    0.17
  -1  -8   1    1.92    0.22
  -1  -8   1    2.17    0.23
  -1   8   1    1.75    0.21
   1   8  -1    2.17    0.24
  -1   8   1    2.02    0.22
   0  -8  -1    2.32    0.10
   0  -8   1    2.16    0.25
   0  -8   1    2.12    0.24
   0  -8  -1    2.21    0.24
   0  -8   1    2.04    0.14
   0  -8  -1    1.86    0.22
   0   8   1    2.16    0.23
   0   8  -1    2.08    0.22
   0   8  -1    2.37    0.24
  -1  -8  -1   21.40    0.63
  -1  -8  -1   21.89    0.51
  -1  -8  -1   21.16    0.67
   1  -8   1   22.08    0.66
   1  -8   1   21.21    0.67
  -1   8  -1   21.92    0.64
   1   8   1   21.47    0.65
  -1   8  -1   21.57    0.67
   2  -8   1    8.56    0.40
   2  -8   1    7.53    0.39
  -2  -8  -1    8.51    0.34
  -2  -8  -1    7.89    0.34
  -2  -8  -1    8.34    0.40
   2   8   1    8.60    0.41
  -2   8  -1    7.94    0.39
  -3  -8  -1   15.43    0.56
   3  -8   1   16.34    0.57
  -3  -8  -1   14.83    0.41
  -3  -8  -1   15.30    0.55
  -3   8  -1   16.90    0.59
   3   8   1   15.84    0.61
  -4  -8  -1    0.94    0.23
  -4  -8  -1    1.02    0.19
  -4  -8  -1    0.86    0.18
   4  -8   1    0.99    0.21
   4   8   1    1.03    0.26
  -4   8  -1    0.89    0.18
  -5  -8  -1   -0.05    0.13
  -5  -8  -1    0.23    0.21
   5   8   1   -0.29    0.20
  -6  -8  -1    0.57    0.27
   6   8   1    0.94    0.30
  -5  -9   1    1.06    0.21
  -5  -9   1    1.05    0.25
   5   9  -1    1.32    0.30
  -4  -9   1    0.18    0.18
   4  -9  -1   -0.03    0.17
  -4  -9   1    0.14    0.16
   4   9  -1    0.21    0.20
  -3  -9   1    1.10    0.22
  -3  -9   1    1.24    0.21
   3  -9  -1    0.90    0.23
  -3  -9   1    1.11    0.15
   3   9  -1    0.93    0.25
   2  -9  -1    0.13    0.15
  -2  -9   1    0.00    0.13
   2  -9  -1   -0.13    0.16
  -2  -9   1   -0.28    0.12
  -2  -9   1    0.10    0.12
  -2   9   1   -0.07    0.13
   2   9  -1    0.17    0.19
   1  -9  -1    2.17    0.26
  -1  -9   1    1.97    0.24
  -1  -9   1    2.02    0.16
   1  -9  -1    2.06    0.09
   1  -9  -1    1.92    0.23
  -1  -9   1    1.85    0.23
  -1   9   1    2.13    0.24
   1   9  -1    2.01    0.22
  -1   9   1    1.37    0.20
   1   9  -1    1.83    0.25
   0  -9  -1   77.86    1.70
   0  -9   1   75.59    1.79
   0  -9   1   74.31    1.69
   0  -9   1   74.88    1.44
   0  -9  -1   76.01    1.79
   0   9   1   78.52    1.65
   0   9  -1   77.69    1.79
   0   9  -1   77.71    1.65
  -1  -9  -1    0.56    0.11
  -1  -9  -1    0.82    0.19
   1  -9   1    0.74    0.19
   1  -9   1    0.97    0.20
  -1  -9  -1    0.96    0.18
   1   9   1    0.76    0.20
  -1   9  -1    0.73    0.19
  -1   9  -1    0.26    0.14
  -2  -9  -1   15.28    0.48
  -2  -9  -1   16.62    0.53
  -2  -9  -1   16.23    0.60
   2  -9   1   15.77    0.59
   2  -9   1   15.07    0.57
   2   9   1   15.99    0.59
  -2   9  -1   15.46    0.59
  -3  -9  -1    1.89    0.18
  -3  -9  -1    2.29    0.26
  -3  -9  -1    1.75    0.23
   3  -9   1    1.87    0.27
  -3   9  -1    2.02    0.25
   3   9   1    1.56    0.28
  -4  -9  -1    2.13    0.28
  -4  -9  -1    2.28    0.26
  -4  -9  -1    2.29    0.25
   4  -9   1    1.97    0.27
   4   9   1    2.26    0.34
  -4   9  -1    1.80    0.24
  -5  -9  -1    0.45    0.22
  -5  -9  -1    0.40    0.19
   5   9   1    0.67    0.27
  -5 -10   1    0.29    0.19
  -5 -10   1    0.36    0.22
   5  10  -1    0.40    0.25
  -4 -10   1    0.95    0.23
  -4 -10   1    1.06    0.23
   4 -10  -1    1.00    0.23
   4  10  -1    1.29    0.29
  -3 -10   1    4.32    0.36
  -3 -10   1    4.08    0.32
   3 -10  -1    4.04    0.37
  -3 -10   1    3.88    0.25
   3  10  -1    3.13    0.34
   2 -10  -1    1.02    0.20
   2 -10  -1    1.25    0.24
  -2 -10   1    0.79    0.16
  -2 -10   1    0.55    0.20
  -2 -10   1    1.16    0.20
   2  10  -1    0.46    0.21
  -2  10   1    0.82    0.20
  -1 -10   1   18.87    0.63
   1 -10  -1   17.35    0.65
   1 -10  -1   17.46    0.64
  -1 -10   1   17.66    0.47
  -1 -10   1   17.92    0.66
  -1  10   1   18.05    0.62
  -1  10   1   18.30    0.65
   1  10  -1   18.00    0.63
   0 -10   1   10.66    0.49
   0 -10  -1    9.07    0.46
   0 -10   1   10.13    0.47
   0 -10   1    9.64    0.28
   0 -10  -1    9.94    0.48
   0  10   1    9.91    0.45
   0  10  -1   10.30    0.47
   0  10  -1    9.88    0.47
  -1 -10  -1    9.13    0.44
   1 -10   1   10.25    0.47
   1 -10   1    9.63    0.48
  -1 -10  -1    9.55    0.47
  -1 -10  -1    9.64    0.30
   1  10   1    9.36    0.46
  -1  10  -1    9.53    0.46
  -1  10  -1    9.92    0.47
  -2 -10  -1    6.12    0.39
  -2 -10  -1    4.94    0.33
  -2 -10  -1    5.18    0.30
   2 -10   1    5.39    0.34
   2 -10   1    5.20    0.40
   2  10   1    4.85    0.39
  -2  10  -1    5.63    0.37
  -3 -10  -1    0.17    0.12
  -3 -10  -1    0.15    0.14
  -3 -10  -1    0.12    0.17
   3 -10   1    0.54    0.22
  -3  10  -1    0.12    0.14
   3  10   1    0.37    0.22
  -4 -10  -1    0.70    0.22
   4 -10   1    0.56    0.22
  -4 -10  -1    1.05    0.20
  -4 -10  -1    0.60    0.20
   4  10   1    0.89    0.28
  -4  10  -1    0.91    0.21
  -5 -10  -1    0.16    0.18
  -5 -10  -1   -0.33    0.16
   5  10   1    0.14    0.27
  -5 -11   1    1.04    0.25
  -5 -11   1    0.51    0.22
   5  11  -1    1.36    0.32
  -4 -11   1    6.00    0.40
   4 -11  -1    5.46    0.44
  -4 -11   1    5.48    0.40
   4  11  -1    5.97    0.50
   3 -11  -1   -0.42    0.18
  -3 -11   1    0.21    0.15
  -3 -11   1    0.29    0.19
  -3 -11   1    0.23    0.14
   3  11  -1    0.33    0.21
  -2 -11   1    1.85    0.21
  -2 -11   1    1.50    0.23
   2 -11  -1    1.89    0.27
   2 -11  -1    1.53    0.28
  -2 -11   1    1.49    0.26
   2  11  -1    1.03    0.28
   1 -11  -1   72.18    1.74
  -1 -11   1   69.37    1.63
   1 -11  -1   70.74    1.66
  -1 -11   1   70.56    1.40
  -1 -11   1   69.77    1.75
  -1  11   1   68.46    1.59
   1  11  -1   67.49    1.61
   0 -11   1    6.11    0.41
   0 -11   1    5.20    0.20
   0 -11  -1    5.95    0.41
   0 -11  -1    5.73    0.38
   0 -11   1    6.34    0.40
   0  11  -1    5.80    0.38
   0  11  -1    6.03    0.38
   0  11   1    6.49    0.41
   1 -11   1   10.95    0.52
  -1 -11  -1    9.90    0.49
   1 -11   1   10.49    0.51
  -1 -11  -1    9.43    0.49
  -1 -11  -1   10.13    0.32
  -1  11  -1   10.04    0.49
   1  11   1   10.37    0.50
  -1  11  -1   10.85    0.51
  -2 -11  -1    8.15    0.42
  -2 -11  -1    8.95    0.36
   2 -11   1    8.01    0.48
  -2 -11  -1    9.05    0.47
   2 -11   1    8.91    0.47
   2  11   1    8.56    0.49
  -2  11  -1    8.48    0.45
  -3 -11  -1    7.17    0.35
   3 -11   1    7.39    0.46
  -3 -11  -1    7.15    0.44
  -3 -11  -1    6.67    0.38
   3  11   1    6.85    0.47
  -3  11  -1    6.97    0.42
   4 -11   1   12.74    0.60
  -4 -11  -1   12.65    0.55
  -4 -11  -1   13.03    0.59
   4  11   1   11.38    0.59
  -5 -11  -1   -0.13    0.19
  -5 -11  -1    0.07    0.18
   5  11   1    0.30    0.27
  -5 -12   1    1.31    0.28
  -5 -12   1    0.52    0.23
   5  12  -1    1.45    0.34
  -4 -12   1    1.24    0.27
   4 -12  -1    1.23    0.30
  -4 -12   1    1.26    0.24
   4  12  -1    1.82    0.33
  -3 -12   1    1.09    0.25
  -3 -12   1    1.21    0.21
   3 -12  -1    1.37    0.29
  -3 -12   1    1.14    0.20
   3  12  -1    1.85    0.32
   2 -12  -1    0.59    0.25
  -2 -12   1    0.02    0.17
  -2 -12   1    0.22    0.13
  -2 -12   1    0.14    0.20
   2  12  -1    0.24    0.24
   1 -12  -1    1.67    0.28
  -1 -12   1    1.79    0.28
  -1 -12   1    1.78    0.29
  -1 -12   1    2.15    0.17
  -1  12   1    1.82    0.29
   1  12  -1    1.81    0.30
   0 -12   1   44.58    1.24
   0 -12  -1   42.40    1.19
   0 -12   1   44.19    1.19
   0 -12  -1   44.05    1.25
   0 -12   1   43.91    0.86
   0  12  -1   43.16    1.23
   0  12   1   40.79    1.13
   0  12  -1   41.94    1.15
  -1 -12  -1    1.62    0.14
   1 -12   1    1.61    0.29
  -1 -12  -1    1.75    0.28
  -1 -12  -1    1.92    0.28
   1  12   1    1.55    0.29
  -1  12  -1    0.81    0.21
  -1  12  -1    1.13    0.26
   2 -12   1    2.44    0.34
  -2 -12  -1    2.23    0.31
  -2 -12  -1    2.30    0.21
  -2 -12  -1    2.38    0.28
   2  12   1    1.51    0.29
  -3 -12  -1    0.06    0.18
  -3 -12  -1    0.17    0.15
  -3 -12  -1    0.12    0.15
   3 -12   1   -0.08    0.21
   3  12   1    0.04    0.24
   4 -12   1    0.56    0.25
  -4 -12  -1    0.66    0.21
  -4 -12  -1    0.67    0.23
   4  12   1    0.60    0.27
  -5 -12  -1    2.04    0.32
   5  12   1    3.13    0.44
   4 -13  -1    0.73    0.28
  -4 -13   1    0.58    0.23
  -4 -13   1    0.64    0.20
   4  13  -1    0.35    0.29
  -3 -13   1    0.29    0.18
  -3 -13   1    0.32    0.22
  -3 -13   1    0.12    0.15
   3 -13  -1    0.48    0.24
   3  13  -1    0.30    0.26
   2 -13  -1    7.03    0.50
  -2 -13   1    7.02    0.48
  -2 -13   1    7.06    0.42
  -2 -13   1    7.29    0.33
   2  13  -1    6.99    0.47
   1 -13  -1    3.45    0.39
  -1 -13   1    3.30    0.36
  -1  13   1    3.52    0.36
   1  13  -1    3.37    0.37
   0 -13  -1   18.47    0.72
   0 -13   1   16.79    0.69
   0  13   1   17.70    0.69
   0  13  -1   17.30    0.68
   1 -13   1    4.23    0.42
  -1 -13  -1    4.38    0.39
  -1  13  -1    4.54    0.42
   1  13   1    3.57    0.38
  -2 -13  -1    1.40    0.17
  -2 -13  -1    1.14    0.27
   2 -13   1    1.94    0.32
  -2 -13  -1    1.10    0.24
   2  13   1    1.34    0.28
   3 -13   1    3.52    0.41
  -3 -13  -1    4.11    0.42
  -3 -13  -1    4.64    0.33
  -3 -13  -1    4.04    0.32
   3  13   1    4.19    0.43
  -4 -13  -1    3.62    0.39
   4 -13   1    4.35    0.45
  -4 -13  -1    3.10    0.34
   4  13   1    3.32    0.44
   4 -14  -1   -0.24    0.23
  -4 -14   1   -0.17    0.16
   4  14  -1    0.17    0.29
   3 -14  -1    0.10    0.25
  -3 -14   1    0.31    0.18
   3  14  -1   -0.18    0.24
  -2 -14   1    1.86    0.29
   2 -14  -1    1.78    0.34
   2  14  -1    1.38    0.31
  -1 -14   1    2.47    0.33
   1 -14  -1    1.90    0.34
  -1  14   1    2.61    0.35
   1  14  -1    2.17    0.33
   0 -14  -1    3.07    0.38
   0 -14   1    3.49    0.38
   0  14  -1    2.79    0.36
   0  14   1    2.87    0.36
  -1 -14  -1   13.35    0.63
   1 -14   1   14.26    0.66
   1  14   1   12.58    0.62
  -1  14  -1   14.70    0.64
  -2 -14  -1    0.39    0.22
   2 -14   1    0.33    0.26
   2  14   1    0.59    0.27
   3 -14   1    1.95    0.36
  -3 -14  -1    1.74    0.25
   3  14   1    1.98    0.37
   4  14   1    0.14    0.27
   4  15  -1    0.33    0.31
   3 -15  -1    1.76    0.36
  -3 -15   1    1.79    0.28
   3  15  -1    1.43    0.33
   2 -15  -1   10.19    0.62
  -2 -15   1    9.84    0.54
   2  15  -1    9.57    0.60
  -1 -15   1   -0.23    0.20
   1 -15  -1   -0.39    0.20
   1  15  -1   -0.07    0.24
  -1  15   1    0.22    0.22
   0 -15   1   -0.04    0.21
   0 -15  -1    0.13    0.24
   0  15  -1   -0.41    0.18
   0  15   1    0.05    0.23
  -1 -15  -1    7.43    0.48
   1 -15   1    6.87    0.56
  -1  15  -1    7.29    0.48
   1  15   1    7.09    0.55
  -2 -15  -1    0.40    0.24
   2 -15   1    0.24    0.27
   2  15   1    0.30    0.27
  -3 -15  -1    0.20    0.21
   3 -15   1   -0.23    0.24
   3  15   1    0.65    0.30
   4  15   1    0.34    0.30
   3 -16  -1    2.49    0.43
  -3 -16   1    2.23    0.30
   3  16  -1    1.78    0.39
  -2 -16   1    3.37    0.38
   2 -16  -1    3.53    0.46
   2  16  -1    2.97    0.41
   1 -16  -1    1.40    0.33
  -1 -16   1    2.45    0.36
   1  16  -1    1.49    0.35
  -1  16   1    1.80    0.32
   0 -16   1   11.05    0.62
   0  16   1   10.50    0.60
   0  16  -1   10.46    0.60
  -1 -16  -1    2.05    0.34
   1 -16   1    1.97    0.36
   1  16   1    1.46    0.32
  -1  16  -1    1.60    0.31
   2 -16   1    0.65    0.30
  -2 -16  -1    1.16    0.27
   2  16   1    0.58    0.29
  -3 -16  -1    1.28    0.25
   3 -16   1    1.19    0.36
   3  16   1    0.65    0.33
  -3 -17   1    1.56    0.28
   3 -17  -1    1.79    0.40
   3  17  -1    1.90    0.42
   2 -17  -1   -0.31    0.27
  -2 -17   1    0.04    0.22
   2  17  -1   -0.18    0.25
  -1 -17   1    0.26    0.23
   1 -17  -1   -0.16    0.26
   1  17  -1    0.32    0.28
  -1  17   1   -0.17    0.23
   0 -17   1    0.77    0.29
   0 -17  -1    0.70    0.31
   0  17  -1    1.22    0.33
   0  17   1    0.78    0.28
  -1 -17  -1    1.00    0.30
   1 -17   1    1.17    0.34
  -1  17  -1    0.65    0.26
   1  17   1    0.89    0.30
  -2 -17  -1    0.85    0.28
   2 -17   1    0.68    0.33
   2  17   1    0.26    0.29
  -3 -17  -1    2.03    0.29
   3 -17   1    2.22    0.42
   3  17   1    2.22    0.41
  -2 -18   1    0.42    0.26
   2 -18  -1    0.63    0.34
   2  18  -1    0.63    0.34
  -1 -18   1    0.23    0.27
   1 -18  -1    0.73    0.33
  -1  18   1    0.97    0.31
   1  18  -1    0.41    0.30
   0 -18   1    0.47    0.28
   0 -18  -1   -0.10    0.24
   0  18   1   -0.15    0.26
   0  18  -1   -0.01    0.25
   1 -18   1   -0.39    0.25
  -1 -18  -1    0.51    0.29
   1  18   1    0.57    0.29
  -2 -18  -1    0.03    0.24
   2 -18   1   -0.28    0.24
   2  18   1   -0.18    0.26
  -1 -19   1    0.10    0.25
   1 -19  -1    0.32    0.30
  -1  19   1    0.10    0.23
   0 -19   1   -0.15    0.26
   0 -19  -1    0.10    0.28
   0  19   1   -0.15    0.20
   0  19  -1    0.38    0.26
  -1 -19  -1   -0.27    0.22
   1 -19   1   -0.14    0.26
  -6   0   2    1.74    0.34
  -5   0   2    0.17    0.20
   5   0  -2    0.12    0.16
   4   0  -2   60.01    1.32
  -4   0   2   61.68    1.44
  -3   0   2    7.80    0.37
   2   0  -2    2.22    0.16
  -2   0   2    2.03    0.18
   1   0  -2  109.78    1.97
  -1   0   2  106.33    2.02
   1   0  -2  110.44    2.01
   1   0  -2  113.83    2.15
   1   0  -2  109.87    2.01
   0   0  -2   -0.32    0.01
   0   0  -2   -0.33    0.01
   1   0   2    6.73    0.24
  -1   0  -2    6.88    0.24
  -1   0  -2    6.87    0.23
  -2   0  -2   13.78    0.41
  -2   0  -2   13.97    0.42
  -3   0  -2   64.50    1.37
  -3   0  -2   65.12    1.42
  -4   0  -2   -0.04    0.14
  -4   0  -2    0.09    0.17
  -5   0  -2    2.99    0.34
   5   0   2    2.90    0.32
   6   0   2   19.85    0.74
  -6  -1   2    2.38    0.35
  -6   1   2    3.07    0.39
   5  -1  -2    3.99    0.32
  -5  -1   2    3.17    0.35
  -5   1   2    3.77    0.36
   5   1  -2    3.59    0.31
  -4  -1   2    0.19    0.16
  -4   1   2    0.26    0.18
   4   1  -2    0.05    0.15
  -3  -1   2   -0.06    0.08
  -3  -1   2   -0.13    0.11
  -3   1   2    0.27    0.14
   3   1  -2    0.04    0.12
  -2  -1   2   15.18    0.34
  -2  -1   2   15.03    0.44
  -2  -1   2   14.52    0.35
   2  -1  -2   13.87    0.38
   2  -1  -2   14.56    0.31
   2   1  -2   15.14    0.39
   2   1  -2   14.51    0.36
  -2   1   2   14.51    0.42
  -1  -1   2   26.32    0.50
  -1  -1   2   26.53    0.51
  -1  -1   2   27.69    0.57
   1  -1  -2   26.66    0.54
  -1  -1   2   26.69    0.53
   1   1  -2   26.59    0.53
   1   1  -2   27.16    0.53
   1   1  -2   26.57    0.53
  -1   1   2   26.76    0.56
   1   1  -2   27.73    0.56
  -1  -1  -2  210.40    3.78
  -1  -1  -2  213.81    3.78
   1  -1   2  202.79    3.79
  -1   1  -2  210.59    3.79
   1   1   2  211.44    3.82
  -2  -1  -2   24.89    0.63
  -2  -1  -2   25.88    0.61
  -2   1  -2   25.67    0.62
   2   1   2   25.16    0.50
  -2   1  -2   25.06    0.63
  -3  -1  -2    3.00    0.25
  -3  -1  -2    3.61    0.25
  -3   1  -2    3.46    0.15
  -3   1  -2    3.59    0.28
  -3   1  -2    4.06    0.27
  -4  -1  -2    3.45    0.28
  -4  -1  -2    3.13    0.31
  -4   1  -2    3.43    0.14
   4   1   2    3.19    0.30
  -4   1  -2    3.03    0.31
  -5  -1  -2    2.17    0.31
   5   1   2    2.48    0.31
   6  -1   2    1.42    0.28
   6   1   2    1.35    0.26
  -6  -2   2    4.28    0.45
  -6   2   2    3.92    0.43
  -5  -2   2   22.67    0.81
   5   2  -2   21.80    0.69
  -5   2   2   21.01    0.77
  -4  -2   2    0.32    0.17
   4  -2  -2    0.39    0.09
   4   2  -2    0.23    0.16
  -4   2   2    0.39    0.18
  -3  -2   2    0.35    0.15
  -3  -2   2    0.55    0.08
   3  -2  -2    0.62    0.09
  -3  -2   2    0.56    0.11
  -3   2   2    0.31    0.13
   3   2  -2    0.85    0.15
   3   2  -2    0.47    0.07
   2  -2  -2    0.24    0.08
  -2  -2   2    0.29    0.07
  -2  -2   2    0.13    0.11
  -2  -2   2    0.22    0.08
   2  -2  -2    0.12    0.05
   2   2  -2    0.23    0.11
  -2   2   2    0.17    0.11
   2   2  -2    0.18    0.07
  -1  -2   2   34.71    0.69
  -1  -2   2   34.49    0.70
   1  -2  -2   34.56    0.71
  -1  -2   2   34.29    0.69
   1  -2  -2   35.08    0.75
   1  -2  -2   35.09    0.68
  -1  -2   2   35.44    0.76
  -1  -2   2   34.73    0.73
  -1   2   2   34.84    0.69
   1   2  -2   35.72    0.71
   1   2  -2   34.54    0.71
   1   2  -2   33.25    0.74
  -1   2   2   36.12    0.70
   0  -2   2    0.23    0.07
   0  -2   2    0.30    0.08
   0  -2   2    0.29    0.07
   0  -2  -2    0.43    0.08
   0  -2  -2    0.29    0.07
   0   2  -2    0.23    0.07
   0   2   2    0.28    0.07
   0   2  -2    0.43    0.08
   0   2   2    0.32    0.07
  -1  -2  -2   93.03    1.74
  -1  -2  -2   95.02    1.75
  -1  -2  -2   93.89    1.76
   1  -2   2   89.81    1.76
   1  -2   2   94.45    1.77
   1   2   2   94.24    1.76
   1   2   2   91.68    1.76
  -1   2  -2   95.13    1.89
  -2  -2  -2    8.19    0.33
  -2  -2  -2    8.47    0.31
   2   2   2    8.40    0.24
  -2   2  -2    9.31    0.33
  -2   2  -2    8.89    0.27
   2   2   2    8.94    0.32
  -3  -2  -2   29.36    0.74
   3  -2   2   30.20    0.64
  -3  -2  -2   29.69    0.79
  -3   2  -2   29.48    0.68
   3   2   2   30.49    0.78
  -3   2  -2   30.05    0.79
   3   2   2   29.28    0.62
   4  -2   2    5.21    0.21
  -4  -2  -2    4.65    0.31
  -4  -2  -2    4.81    0.38
  -4  -2  -2    4.59    0.17
  -4   2  -2    5.17    0.20
   4   2   2    4.73    0.36
  -5  -2  -2    0.54    0.17
  -5  -2  -2    0.28    0.21
   5   2   2    0.69    0.23
   6  -2   2    0.20    0.20
   6   2   2    0.50    0.23
  -6  -3   2    6.29    0.53
  -6   3   2    6.52    0.53
  -5  -3   2   16.54    0.70
  -5   3   2   17.86    0.70
   5   3  -2   17.75    0.62
  -4  -3   2    0.09    0.12
  -4  -3   2    0.16    0.08
  -4  -3   2    0.23    0.17
   4  -3  -2    0.20    0.11
  -4   3   2    0.24    0.17
   4   3  -2    0.20    0.16
   3  -3  -2    0.81    0.12
  -3  -3   2    0.96    0.12
  -3  -3   2    0.76    0.17
  -3  -3   2    0.84    0.11
   3   3  -2    0.89    0.11
   3   3  -2    0.68    0.15
  -3   3   2    0.79    0.16
  -2  -3   2    6.25    0.21
  -2  -3   2    6.53    0.28
  -2  -3   2    6.17    0.25
   2  -3  -2    6.14    0.22
  -2  -3   2    6.12    0.23
   2  -3  -2    6.62    0.24
   2   3  -2    6.35    0.23
   2   3  -2    6.68    0.28
  -2   3   2    6.66    0.27
  -1  -3   2  107.33    2.19
   1  -3  -2  104.51    1.96
  -1  -3   2  106.97    2.04
  -1  -3   2  107.50    2.00
   1  -3  -2  109.59    2.06
   1  -3  -2  109.85    2.19
   1  -3  -2  106.81    1.99
  -1  -3   2  107.39    2.01
  -1   3   2  108.59    2.05
  -1   3   2  108.87    1.99
   1   3  -2  112.97    2.19
   1   3  -2  105.93    2.05
   1   3  -2  107.75    2.00
  -1   3   2  107.26    1.96
   0  -3  -2  139.92    2.73
   0  -3   2  141.52    2.64
   0  -3   2  150.23    2.73
   0  -3   2  145.97    2.91
   0  -3  -2  144.41    2.64
   0   3   2  146.35    2.56
   0   3  -2  146.49    2.65
   0   3   2  148.05    2.73
   0   3  -2  144.25    2.73
   0   3   2  144.09    2.64
  -1  -3  -2   26.79    0.59
  -1  -3  -2   26.42    0.58
  -1  -3  -2   26.93    0.62
   1  -3   2   27.60    0.64
   1  -3   2   26.81    0.61
   1   3   2   27.04    0.62
   1   3   2   26.75    0.60
  -1   3  -2   27.91    0.65
  -1   3  -2   26.11    0.59
  -2  -3  -2  271.36    4.99
  -2  -3  -2  271.47    5.01
   2  -3   2  279.86    5.07
  -2   3  -2  282.39    5.42
   2   3   2  272.59    5.01
   2   3   2  270.44    5.05
  -3  -3  -2    3.65    0.26
  -3  -3  -2    3.40    0.28
   3  -3   2    3.49    0.19
  -3   3  -2    3.57    0.20
   3   3   2    4.04    0.27
  -4  -3  -2   10.18    0.48
  -4  -3  -2   10.65    0.32
   4  -3   2   10.89    0.34
  -4  -3  -2   11.13    0.44
  -4   3  -2   10.40    0.34
   4   3   2   11.57    0.49
  -5  -3  -2   15.25    0.56
  -5  -3  -2   14.66    0.65
   5   3   2   14.34    0.60
   6   3   2   -0.02    0.20
  -6  -4   2    0.92    0.27
  -5  -4   2    0.47    0.22
   5   4  -2    0.17    0.19
  -5   4   2    0.67    0.22
  -4  -4   2   43.66    1.00
  -4  -4   2   43.47    0.97
  -4  -4   2   46.22    1.17
   4  -4  -2   45.56    0.98
  -4   4   2   42.35    1.10
   4   4  -2   44.83    1.08
  -3  -4   2   11.83    0.47
  -3  -4   2   13.64    0.38
  -3  -4   2   13.05    0.40
   3  -4  -2   13.69    0.40
  -3   4   2   13.01    0.45
   3   4  -2   13.06    0.45
  -2  -4   2    0.24    0.11
   2  -4  -2    0.07    0.10
   2  -4  -2    0.14    0.11
   2  -4  -2    0.27    0.09
  -2  -4   2    0.26    0.07
  -2  -4   2    0.12    0.10
  -2  -4   2    0.50    0.13
  -2  -4   2    0.24    0.07
   2   4  -2    0.36    0.13
  -2   4   2    0.17    0.10
  -2   4   2    0.21    0.08
  -1  -4   2    0.32    0.11
   1  -4  -2    0.21    0.11
   1  -4  -2    0.25    0.11
  -1  -4   2    0.24    0.10
  -1  -4   2    0.24    0.10
  -1  -4   2    0.21    0.11
   1  -4  -2    0.13    0.11
   1  -4  -2    0.09    0.07
  -1   4   2    0.14    0.10
  -1   4   2    0.27    0.07
   1   4  -2    0.23    0.12
  -1   4   2    0.25    0.10
   1   4  -2    0.26    0.11
   1   4  -2    0.18    0.10
   0  -4  -2    0.10    0.11
   0  -4  -2    0.39    0.11
   0  -4   2    0.39    0.12
   0  -4   2    0.27    0.12
   0  -4   2    0.61    0.12
   0  -4  -2    0.38    0.11
   0   4  -2    0.60    0.13
   0   4  -2    0.43    0.12
   0   4   2    0.52    0.12
   0   4   2    0.46    0.12
   0   4  -2    0.22    0.10
  -1  -4  -2    6.60    0.29
  -1  -4  -2    6.82    0.23
  -1  -4  -2    7.12    0.26
   1  -4   2    6.10    0.27
   1  -4   2    6.63    0.26
   1  -4   2    6.75    0.27
  -1   4  -2    6.75    0.26
  -1   4  -2    5.94    0.27
   1   4   2    6.98    0.29
   1   4   2    6.21    0.26
   2  -4   2   24.94    0.61
  -2  -4  -2   25.94    0.65
   2  -4   2   25.66    0.62
  -2  -4  -2   25.27    0.53
   2   4   2   25.30    0.67
  -2   4  -2   25.20    0.65
   3  -4   2    5.70    0.26
  -3  -4  -2    6.38    0.26
  -3  -4  -2    5.77    0.32
  -3  -4  -2    4.92    0.28
  -3   4  -2    5.73    0.26
   3   4   2    5.76    0.34
  -4  -4  -2   14.43    0.43
  -4  -4  -2   14.47    0.59
   4  -4   2   14.74    0.44
  -4  -4  -2   14.46    0.51
   4   4   2   14.29    0.56
  -4   4  -2   14.79    0.45
  -5  -4  -2   -0.03    0.20
  -5  -4  -2    0.02    0.08
  -5  -4  -2    0.07    0.15
   5   4   2   -0.32    0.16
  -6  -4  -2    0.10    0.21
   6   4   2    0.40    0.23
  -6  -5   2    2.11    0.35
  -5  -5   2    2.00    0.17
  -5  -5   2    2.33    0.33
   5   5  -2    2.72    0.31
  -4  -5   2    1.77    0.17
   4  -5  -2    1.85    0.20
  -4  -5   2    2.08    0.27
  -4  -5   2    2.12    0.18
  -4   5   2    1.80    0.25
   4   5  -2    1.87    0.25
   3  -5  -2    9.15    0.35
  -3  -5   2    7.86    0.37
  -3  -5   2    8.49    0.33
  -3  -5   2    8.02    0.30
  -3   5   2    8.65    0.36
   3   5  -2    8.56    0.38
  -2  -5   2   24.88    0.64
  -2  -5   2   23.96    0.65
   2  -5  -2   25.07    0.63
  -2  -5   2   24.34    0.56
   2  -5  -2   24.42    0.64
   2  -5  -2   24.10    0.62
  -2   5   2   24.48    0.58
  -2   5   2   25.65    0.67
   2   5  -2   24.97    0.64
  -2   5   2   25.08    0.59
  -1  -5   2   22.80    0.57
  -1  -5   2   21.55    0.62
   1  -5  -2   22.83    0.61
   1  -5  -2   22.37    0.46
  -1  -5   2   22.53    0.54
   1  -5  -2   22.24    0.56
   1  -5  -2   23.73    0.59
  -1  -5   2   23.16    0.58
  -1   5   2   23.27    0.58
  -1   5   2   23.24    0.57
   1   5  -2   23.69    0.61
   1   5  -2   23.26    0.58
   0  -5   2   46.13    0.99
   0  -5  -2   45.50    1.00
   0  -5  -2   44.44    0.96
   0  -5  -2   45.50    1.06
   0  -5   2   44.63    0.96
   0  -5   2   46.88    1.06
   0   5  -2   43.76    0.96
   0   5   2   44.79    0.96
  -1  -5  -2  167.88    3.41
   1  -5   2  169.45    3.20
  -1  -5  -2  167.73    3.05
   1  -5   2  164.36    3.40
  -1  -5  -2  167.13    3.17
   1  -5   2  168.65    3.12
  -1   5  -2  167.25    3.41
   1   5   2  167.88    3.13
  -1   5  -2  165.26    3.18
  -2  -5  -2   88.75    1.88
   2  -5   2   86.54    1.77
  -2  -5  -2   88.97    1.70
  -2  -5  -2   87.44    1.75
   2  -5   2   88.15    1.86
  -2   5  -2   86.07    1.88
   2   5   2   86.73    1.79
  -3  -5  -2    8.36    0.39
  -3  -5  -2    8.61    0.34
  -3  -5  -2    9.08    0.37
   3  -5   2    9.04    0.34
   3   5   2    8.35    0.41
  -3   5  -2    9.15    0.35
  -4  -5  -2    8.18    0.33
  -4  -5  -2    7.67    0.38
  -4  -5  -2    8.28    0.45
   4  -5   2    8.03    0.34
   4   5   2    7.80    0.42
  -4   5  -2    7.98    0.34
  -5  -5  -2    1.29    0.21
  -5  -5  -2    1.24    0.15
  -5  -5  -2    1.02    0.27
   5   5   2    1.58    0.29
  -6  -5  -2    0.15    0.21
   6   5   2    0.48    0.21
  -6  -6   2    3.72    0.43
  -5  -6   2   12.56    0.61
  -5  -6   2   11.83    0.42
   5   6  -2   11.98    0.55
   4  -6  -2    1.44    0.21
  -4  -6   2    1.39    0.18
  -4  -6   2    1.57    0.17
  -4  -6   2    1.52    0.24
   4   6  -2    1.21    0.23
  -3  -6   2    0.79    0.13
   3  -6  -2    0.48    0.16
  -3  -6   2    1.05    0.16
  -3  -6   2    0.92    0.18
  -3   6   2    0.90    0.17
   3   6  -2    0.97    0.21
  -2  -6   2   -0.05    0.09
  -2  -6   2   -0.14    0.11
   2  -6  -2    0.04    0.11
   2  -6  -2    0.11    0.13
  -2  -6   2    0.10    0.12
   2   6  -2    0.00    0.14
  -2   6   2    0.07    0.10
  -2   6   2    0.10    0.12
  -1  -6   2    0.02    0.12
   1  -6  -2    0.10    0.05
   1  -6  -2    0.03    0.10
   1  -6  -2    0.26    0.12
  -1  -6   2   -0.01    0.12
  -1  -6   2    0.12    0.10
   1  -6  -2   -0.09    0.11
   1   6  -2    0.04    0.13
   1   6  -2    0.17    0.11
  -1   6   2    0.04    0.12
   0  -6  -2    3.69    0.24
   0  -6   2    3.45    0.25
   0  -6  -2    3.55    0.24
   0  -6   2    4.08    0.25
   0   6  -2    3.43    0.25
   0   6   2    3.35    0.23
   0   6  -2    3.35    0.24
  -1  -6  -2    7.35    0.31
  -1  -6  -2    7.29    0.25
   1  -6   2    6.86    0.32
  -1  -6  -2    6.72    0.32
   1  -6   2    7.02    0.33
   1   6   2    8.05    0.34
  -1   6  -2    6.64    0.32
  -2  -6  -2    7.98    0.32
  -2  -6  -2    7.46    0.29
   2  -6   2    7.99    0.33
  -2  -6  -2    7.34    0.34
   2  -6   2    7.38    0.34
  -2   6  -2    7.61    0.30
   2   6   2    7.98    0.38
  -2   6  -2    8.11    0.35
  -3  -6  -2    6.70    0.35
   3  -6   2    7.49    0.35
  -3  -6  -2    8.33    0.35
  -3  -6  -2    7.32    0.36
  -3   6  -2    7.25    0.34
   3   6   2    7.52    0.39
  -4  -6  -2    0.05    0.14
  -4  -6  -2    0.25    0.13
   4  -6   2    0.04    0.14
  -4  -6  -2    0.06    0.17
   4   6   2    0.23    0.20
  -4   6  -2    0.19    0.13
  -5  -6  -2    2.72    0.22
  -5  -6  -2    2.55    0.33
   5   6   2    3.05    0.36
  -6  -6  -2    1.81    0.34
   6   6   2    1.76    0.33
  -6  -7   2    0.73    0.27
  -5  -7   2    1.33    0.19
  -5  -7   2    1.59    0.28
   5   7  -2    1.59    0.28
   4  -7  -2    1.35    0.21
  -4  -7   2    0.92    0.18
  -4  -7   2    0.91    0.21
  -4  -7   2    1.37    0.17
   4   7  -2    1.48    0.26
  -3  -7   2   13.29    0.51
  -3  -7   2   13.34    0.49
   3  -7  -2   13.64    0.49
  -3  -7   2   12.82    0.32
   3   7  -2   13.57    0.51
  -3   7   2   13.60    0.38
   2  -7  -2    1.60    0.20
  -2  -7   2    1.41    0.20
  -2  -7   2    1.38    0.17
   2  -7  -2    1.61    0.21
  -2  -7   2    1.75    0.18
   2   7  -2    1.46    0.21
  -2   7   2    1.70    0.17
  -1  -7   2    4.33    0.28
  -1  -7   2    3.73    0.27
   1  -7  -2    4.31    0.28
  -1  -7   2    4.42    0.22
   1  -7  -2    4.27    0.13
   1  -7  -2    4.28    0.27
   1   7  -2    4.03    0.26
  -1   7   2    4.59    0.28
   1   7  -2    4.30    0.30
   0  -7  -2    0.16    0.12
   0  -7  -2    0.00    0.14
   0  -7   2    0.10    0.13
   0  -7   2   -0.02    0.12
   0   7  -2    0.03    0.11
   0   7   2   -0.09    0.13
   0   7  -2   -0.29    0.12
   1  -7   2   31.20    0.80
  -1  -7  -2   30.07    0.77
  -1  -7  -2   31.00    0.83
   1  -7   2   30.37    0.82
  -1  -7  -2   30.54    0.66
   1   7   2   30.25    0.79
  -1   7  -2   30.92    0.84
   2  -7   2   70.99    1.54
   2  -7   2   69.63    1.59
  -2  -7  -2   70.88    1.47
  -2  -7  -2   70.24    1.62
  -2  -7  -2   69.29    1.45
  -2   7  -2   71.04    1.48
   2   7   2   70.45    1.55
  -2   7  -2   70.56    1.62
   3  -7   2    0.37    0.17
  -3  -7  -2    0.34    0.07
  -3  -7  -2    0.20    0.15
  -3  -7  -2    0.23    0.15
  -3   7  -2    0.51    0.15
   3   7   2    0.58    0.22
   4  -7   2    0.37    0.17
  -4  -7  -2    0.07    0.18
  -4  -7  -2    0.17    0.15
  -4  -7  -2    0.25    0.14
   4   7   2    0.29    0.20
  -4   7  -2    0.03    0.12
  -5  -7  -2   -0.03    0.12
  -5  -7  -2   -0.02    0.19
   5   7   2   -0.06    0.21
  -6  -7  -2    0.70    0.28
   6   7   2    0.40    0.26
  -6  -8   2    0.40    0.22
  -5  -8   2    0.91    0.26
  -5  -8   2    1.10    0.20
   5   8  -2    0.34    0.24
   4  -8  -2   12.22    0.51
  -4  -8   2   12.88    0.56
  -4  -8   2   13.00    0.50
   4   8  -2   12.96    0.56
  -3  -8   2   14.90    0.54
  -3  -8   2   14.32    0.54
  -3  -8   2   14.01    0.40
   3  -8  -2   15.22    0.56
   3   8  -2   15.51    0.57
   2  -8  -2   28.73    0.81
   2  -8  -2   28.36    0.81
  -2  -8   2   28.41    0.75
  -2  -8   2   29.50    0.84
  -2  -8   2   29.02    0.74
   2   8  -2   28.94    0.80
  -1  -8   2    2.25    0.24
   1  -8  -2    2.03    0.23
   1  -8  -2    1.78    0.23
  -1  -8   2    1.76    0.15
  -1  -8   2    2.08    0.23
   1   8  -2    2.12    0.24
  -1   8   2    1.72    0.22
   1   8  -2    1.49    0.19
   0  -8  -2    2.03    0.22
   0  -8   2    1.80    0.22
   0  -8  -2    1.81    0.22
   0  -8   2    1.74    0.22
   0   8  -2    1.72    0.22
   0   8  -2    2.10    0.22
   0   8   2    2.28    0.25
  -1  -8  -2    2.09    0.23
   1  -8   2    1.77    0.22
  -1  -8  -2    2.01    0.23
   1  -8   2    2.29    0.25
  -1  -8  -2    1.82    0.14
  -1   8  -2    1.94    0.23
  -1   8  -2    2.01    0.24
   1   8   2    1.51    0.22
   2  -8   2    3.33    0.27
  -2  -8  -2    3.08    0.24
  -2  -8  -2    2.66    0.26
   2  -8   2    2.66    0.27
  -2  -8  -2    2.77    0.22
   2   8   2    2.37    0.29
  -2   8  -2    3.17    0.28
  -3  -8  -2    3.78    0.29
  -3  -8  -2    3.00    0.27
   3  -8   2    3.21    0.29
  -3  -8  -2    3.13    0.19
   3   8   2    2.99    0.34
  -3   8  -2    3.37    0.29
  -4  -8  -2    1.84    0.26
   4  -8   2    2.02    0.27
  -4  -8  -2    1.76    0.23
  -4  -8  -2    2.29    0.25
  -4   8  -2    2.22    0.25
   4   8   2    2.43    0.32
  -5  -8  -2    0.50    0.23
  -5  -8  -2    0.88    0.18
   5   8   2    0.60    0.27
  -6  -8  -2    0.14    0.23
   6   8   2    0.66    0.29
  -5  -9   2    0.86    0.23
  -5  -9   2    0.48    0.18
   5   9  -2    0.82    0.26
  -4  -9   2    3.03    0.30
   4  -9  -2    2.54    0.30
  -4  -9   2    2.81    0.31
   4   9  -2    3.46    0.36
  -3  -9   2    1.79    0.18
  -3  -9   2    1.50    0.23
  -3  -9   2    1.99    0.25
   3  -9  -2    1.82    0.26
   3   9  -2    1.46    0.27
  -2  -9   2    3.21    0.25
   2  -9  -2    3.30    0.31
  -2  -9   2    3.32    0.27
   2  -9  -2    3.03    0.28
  -2  -9   2    3.98    0.30
   2   9  -2    3.52    0.31
   1  -9  -2    0.31    0.18
  -1  -9   2    0.19    0.15
  -1  -9   2    0.12    0.15
   1  -9  -2    0.05    0.15
  -1  -9   2    0.15    0.10
   1   9  -2    0.21    0.14
  -1   9   2    0.10    0.15
   1   9  -2    0.14    0.18
   0  -9  -2    9.82    0.44
   0  -9  -2   10.80    0.46
   0  -9   2   10.18    0.45
   0  -9   2   10.52    0.47
   0  -9   2   10.68    0.30
   0   9   2   10.61    0.46
   0   9  -2    9.94    0.46
   0   9  -2   10.37    0.45
   1  -9   2    0.21    0.17
  -1  -9  -2   -0.10    0.08
  -1  -9  -2    0.16    0.14
   1  -9   2    0.07    0.15
  -1  -9  -2   -0.08    0.13
  -1   9  -2    0.08    0.16
   1   9   2   -0.21    0.14
  -1   9  -2   -0.03    0.13
   2  -9   2    0.41    0.17
  -2  -9  -2    0.37    0.15
  -2  -9  -2    0.41    0.14
  -2  -9  -2    0.58    0.17
   2  -9   2    0.59    0.20
  -2   9  -2    0.53    0.17
   2   9   2    0.54    0.22
  -3  -9  -2   25.02    0.79
   3  -9   2   24.29    0.77
  -3  -9  -2   26.06    0.74
  -3  -9  -2   24.46    0.63
  -3   9  -2   24.95    0.80
   3   9   2   23.92    0.81
  -4  -9  -2    2.99    0.29
   4  -9   2    3.29    0.32
  -4  -9  -2    2.76    0.29
  -4  -9  -2    2.48    0.30
   4   9   2    3.20    0.37
  -4   9  -2    2.20    0.26
  -5  -9  -2    0.60    0.22
  -5  -9  -2    0.40    0.18
   5   9   2    0.34    0.25
  -5 -10   2   -0.09    0.16
  -5 -10   2   -0.14    0.19
   5  10  -2    0.08    0.25
   4 -10  -2    0.02    0.19
  -4 -10   2    0.15    0.19
  -4 -10   2    0.38    0.19
   4  10  -2    0.07    0.22
   3 -10  -2   32.86    0.96
  -3 -10   2   32.56    0.81
  -3 -10   2   33.30    0.99
  -3 -10   2   32.04    0.89
   3  10  -2   32.08    0.96
   2 -10  -2    0.73    0.22
  -2 -10   2    1.32    0.19
   2 -10  -2    1.30    0.21
  -2 -10   2    1.39    0.22
  -2 -10   2    1.22    0.24
   2  10  -2    1.17    0.24
  -1 -10   2    3.45    0.31
  -1 -10   2    3.62    0.23
  -1 -10   2    3.45    0.32
   1 -10  -2    3.70    0.32
   1 -10  -2    3.30    0.33
   1  10  -2    3.41    0.32
  -1  10   2    3.55    0.32
   1  10  -2    3.94    0.29
   0 -10   2    1.99    0.26
   0 -10  -2    2.04    0.26
   0 -10  -2    2.01    0.26
   0 -10   2    2.18    0.26
   0 -10   2    2.56    0.16
   0  10  -2    2.14    0.25
   0  10   2    2.69    0.28
   0  10  -2    2.77    0.30
   1 -10   2    3.11    0.31
  -1 -10  -2    3.35    0.30
  -1 -10  -2    3.09    0.31
  -1 -10  -2    3.34    0.18
   1 -10   2    3.09    0.30
  -1  10  -2    2.98    0.29
  -1  10  -2    2.99    0.30
   1  10   2    3.05    0.32
   2 -10   2    6.39    0.37
   2 -10   2    6.29    0.41
  -2 -10  -2    6.22    0.40
  -2 -10  -2    6.53    0.31
  -2 -10  -2    6.49    0.36
   2  10   2    6.23    0.42
  -2  10  -2    7.12    0.40
  -3 -10  -2   10.97    0.47
  -3 -10  -2   11.42    0.52
  -3 -10  -2   11.79    0.41
   3 -10   2   10.47    0.52
   3  10   2   11.63    0.57
  -3  10  -2   11.17    0.52
  -4 -10  -2    5.68    0.38
  -4 -10  -2    4.97    0.35
   4 -10   2    6.03    0.41
  -4 -10  -2    4.49    0.39
   4  10   2    5.33    0.47
  -4  10  -2    5.93    0.38
  -5 -10  -2    2.90    0.35
  -5 -10  -2    3.05    0.32
   5  10   2    2.65    0.40
  -5 -11   2    4.14    0.40
  -5 -11   2    4.34    0.39
   5  11  -2    5.27    0.49
  -4 -11   2    1.52    0.27
   4 -11  -2    1.25    0.29
  -4 -11   2    1.18    0.24
   4  11  -2    1.94    0.33
  -3 -11   2   -0.07    0.17
  -3 -11   2   -0.05    0.13
  -3 -11   2   -0.11    0.13
   3 -11  -2    0.00    0.20
   3  11  -2   -0.17    0.20
  -2 -11   2    7.14    0.40
  -2 -11   2    6.41    0.42
   2 -11  -2    6.47    0.45
   2 -11  -2    6.51    0.41
  -2 -11   2    6.99    0.34
   2  11  -2    7.14    0.44
   1 -11  -2    6.44    0.41
   1 -11  -2    6.71    0.44
  -1 -11   2    6.59    0.43
  -1 -11   2    6.58    0.41
  -1 -11   2    6.97    0.29
  -1  11   2    6.83    0.40
   1  11  -2    6.60    0.42
   1  11  -2    6.52    0.39
   0 -11   2    0.98    0.24
   0 -11  -2    0.97    0.23
   0 -11  -2    1.02    0.22
   0 -11   2    1.10    0.12
   0 -11   2    0.97    0.21
   0  11   2    1.20    0.25
   0  11  -2    1.07    0.24
   0  11  -2    1.30    0.22
   1 -11   2    4.55    0.38
  -1 -11  -2    4.66    0.21
  -1 -11  -2    4.23    0.35
  -1 -11  -2    4.46    0.35
   1 -11   2    4.16    0.36
  -1  11  -2    4.24    0.33
   1  11   2    4.30    0.37
  -1  11  -2    4.55    0.38
   2 -11   2    0.77    0.25
   2 -11   2    1.01    0.23
  -2 -11  -2    1.05    0.16
  -2 -11  -2    0.95    0.21
  -2 -11  -2    0.86    0.22
  -2  11  -2    0.59    0.18
   2  11   2    1.02    0.25
   3 -11   2    1.07    0.25
  -3 -11  -2    0.50    0.21
  -3 -11  -2    0.56    0.16
  -3 -11  -2    0.58    0.18
  -3  11  -2    0.60    0.17
   3  11   2    0.59    0.26
   4 -11   2   -0.05    0.20
  -4 -11  -2    0.08    0.17
  -4 -11  -2    0.09    0.15
  -4 -11  -2   -0.16    0.16
  -4  11  -2    0.04    0.15
   4  11   2   -0.24    0.21
  -5 -11  -2    0.34    0.24
  -5 -11  -2    0.53    0.21
   5  11   2    0.85    0.30
  -5 -12   2    0.47    0.22
  -5 -12   2    0.52    0.23
   5  12  -2    1.14    0.33
  -4 -12   2    3.26    0.37
  -4 -12   2    3.35    0.34
   4 -12  -2    3.74    0.41
   4  12  -2    4.19    0.44
  -3 -12   2    0.06    0.18
  -3 -12   2   -0.03    0.14
  -3 -12   2    0.19    0.16
   3 -12  -2   -0.22    0.21
   3  12  -2    0.06    0.21
   2 -12  -2   16.66    0.68
  -2 -12   2   16.56    0.69
  -2 -12   2   16.40    0.62
  -2 -12   2   17.00    0.53
   2  12  -2   16.27    0.68
  -1 -12   2   10.48    0.36
   1 -12  -2   11.10    0.56
  -1 -12   2    9.79    0.49
  -1 -12   2   10.21    0.53
  -1  12   2   10.32    0.50
   1  12  -2   10.95    0.54
   0 -12  -2    0.97    0.24
   0 -12   2    0.84    0.11
   0 -12   2    0.22    0.23
   0 -12  -2    0.36    0.22
   0 -12   2    0.91    0.23
   0  12  -2    0.76    0.24
   0  12  -2    0.67    0.19
   0  12   2    0.84    0.25
  -1 -12  -2    0.64    0.21
   1 -12   2    0.24    0.22
  -1 -12  -2    0.41    0.10
  -1 -12  -2    0.02    0.19
  -1  12  -2    0.45    0.17
   1  12   2    0.53    0.23
  -1  12  -2    0.38    0.20
  -2 -12  -2    4.11    0.35
  -2 -12  -2    4.10    0.25
   2 -12   2    4.10    0.40
  -2 -12  -2    3.12    0.34
   2  12   2    3.52    0.39
  -3 -12  -2   10.22    0.54
  -3 -12  -2    9.41    0.43
  -3 -12  -2    9.16    0.42
   3 -12   2    8.97    0.53
   3  12   2    8.99    0.55
   4 -12   2   -0.12    0.21
  -4 -12  -2    0.23    0.18
  -4 -12  -2   -0.17    0.18
   4  12   2    0.29    0.26
  -5 -12  -2    0.72    0.26
   5  12   2    0.54    0.29
  -4 -13   2    2.03    0.33
   4 -13  -2    2.19    0.35
  -4 -13   2    1.78    0.27
   4  13  -2    2.21    0.38
  -3 -13   2    1.08    0.27
  -3 -13   2    1.34    0.22
   3 -13  -2    0.53    0.25
  -3 -13   2    0.94    0.20
   3  13  -2    0.71    0.28
  -2 -13   2   -0.31    0.16
   2 -13  -2   -0.14    0.21
  -2 -13   2    0.30    0.19
  -2 -13   2    0.17    0.13
   2  13  -2   -0.37    0.22
   1 -13  -2   15.02    0.67
  -1 -13   2   15.66    0.45
  -1 -13   2   15.68    0.65
   1  13  -2   14.71    0.66
  -1  13   2   15.91    0.64
   0 -13  -2    1.20    0.28
   0 -13   2    1.75    0.29
   0  13   2    1.95    0.29
   0  13  -2    1.52    0.29
   1 -13   2    7.37    0.51
  -1 -13  -2    8.03    0.47
  -1  13  -2    7.97    0.47
   1  13   2    8.27    0.50
  -2 -13  -2   -0.14    0.17
   2 -13   2    0.00    0.21
  -2 -13  -2   -0.02    0.18
  -2 -13  -2   -0.04    0.10
   2  13   2   -0.09    0.21
  -3 -13  -2    0.76    0.18
  -3 -13  -2    0.47    0.24
   3 -13   2    0.92    0.28
  -3 -13  -2    0.55    0.19
   3  13   2    0.88    0.29
  -4 -13  -2    0.66    0.24
  -4 -13  -2    0.55    0.21
   4  13   2    0.20    0.26
   4 -14  -2    0.19    0.26
  -4 -14   2    0.06    0.18
   4  14  -2    0.48    0.30
   3 -14  -2    0.55    0.28
  -3 -14   2    0.53    0.18
  -3 -14   2    0.83    0.22
   3  14  -2    1.79    0.35
   2 -14  -2    1.53    0.32
  -2 -14   2    0.69    0.23
   2  14  -2    0.90    0.30
  -1 -14   2    3.50    0.38
   1 -14  -2    3.81    0.41
   1  14  -2    3.08    0.38
  -1  14   2    3.89    0.40
   0 -14   2   -0.01    0.22
   0 -14  -2    0.03    0.23
   0  14  -2    0.09    0.20
   0  14   2    0.20    0.22
   1 -14   2    4.77    0.46
  -1 -14  -2    3.66    0.39
   1  14   2    4.81    0.44
  -1  14  -2    4.16    0.41
  -2 -14  -2    1.98    0.30
   2 -14   2    1.79    0.34
   2  14   2    1.79    0.32
   3 -14   2    3.54    0.42
  -3 -14  -2    2.22    0.28
   3  14   2    2.47    0.38
   4  14   2    0.35    0.31
   4  15  -2    0.20    0.31
  -3 -15   2    0.93    0.23
   3 -15  -2    1.00    0.32
   3  15  -2    1.22    0.31
   2 -15  -2   12.52    0.66
  -2 -15   2   12.61    0.60
   2  15  -2   11.50    0.65
  -1 -15   2    0.37    0.25
   1 -15  -2    1.17    0.32
   1  15  -2    0.56    0.29
  -1  15   2    0.69    0.25
   0 -15   2    6.04    0.50
   0 -15  -2    6.07    0.51
   0  15  -2    6.15    0.50
   0  15   2    6.47    0.52
   1 -15   2    3.49    0.43
  -1 -15  -2    3.43    0.40
  -1  15  -2    3.92    0.42
   1  15   2    2.91    0.38
   2 -15   2    0.60    0.29
  -2 -15  -2    0.07    0.21
   2  15   2    0.62    0.28
  -3 -15  -2    0.42    0.20
   3 -15   2    0.34    0.27
   3  15   2    0.64    0.30
   4  15   2   -0.03    0.26
  -3 -16   2    1.06    0.26
   3 -16  -2    0.67    0.31
   3  16  -2    1.77    0.36
   2 -16  -2    0.81    0.32
  -2 -16   2    0.88    0.26
   2  16  -2    0.49    0.28
  -1 -16   2    0.02    0.23
   1 -16  -2   -0.05    0.23
   1  16  -2   -0.03    0.26
  -1  16   2   -0.07    0.20
   0 -16  -2    2.39    0.37
   0 -16   2    2.32    0.37
   0  16   2    2.48    0.38
   0  16  -2    2.71    0.38
   1 -16   2    0.51    0.29
  -1 -16  -2    0.44    0.24
   1  16   2    0.89    0.28
   2 -16   2   -0.03    0.27
  -2 -16  -2   -0.06    0.19
   2  16   2    0.33    0.27
   3 -16   2    0.38    0.28
  -3 -16  -2    0.15    0.19
   3  16   2   -0.41    0.24
  -3 -17   2    0.77    0.25
   3 -17  -2    1.34    0.38
   3  17  -2    1.24    0.37
  -2 -17   2    0.39    0.24
   2 -17  -2    0.26    0.30
   2  17  -2    0.92    0.34
  -1 -17   2    2.19    0.38
   1 -17  -2    2.90    0.44
   1  17  -2    2.62    0.42
  -1  17   2    3.31    0.43
   0 -17   2    5.14    0.51
   0 -17  -2    4.91    0.51
   0  17   2    5.30    0.52
   0  17  -2    4.29    0.46
  -1 -17  -2    5.33    0.50
   1 -17   2    4.24    0.48
   1  17   2    5.00    0.51
   2 -17   2    1.62    0.38
  -2 -17  -2    2.12    0.35
   2  17   2    1.55    0.36
  -3 -17  -2    5.22    0.43
   3 -17   2    6.21    0.59
   3  17   2    4.98    0.57
  -2 -18   2    0.24    0.24
   2 -18  -2    0.23    0.29
   2  18  -2    0.07    0.29
   1 -18  -2   -0.13    0.25
  -1 -18   2    0.08    0.26
   1  18  -2    0.25    0.30
  -1  18   2   -0.10    0.24
   0 -18  -2    0.03    0.27
   0 -18   2    0.01    0.28
   0  18  -2   -0.10    0.23
   0  18   2    0.06    0.28
   1 -18   2    1.31    0.37
  -1 -18  -2    0.47    0.28
   1  18   2    1.12    0.30
   2 -18   2    1.90    0.41
  -2 -18  -2    1.15    0.31
   2  18   2    0.98    0.34
  -1 -19   2    0.07    0.22
   1 -19  -2    0.19    0.29
  -1  19   2    0.07    0.24
   0 -19   2    2.55    0.41
   0 -19  -2    1.89    0.38
   0  19   2    2.39    0.40
   0  19  -2    2.43    0.41
   1 -19   2    4.10    0.51
  -1 -19  -2    4.25    0.48
  -6   0   3   -0.48    0.19
  -5   0   3    0.02    0.19
   5   0  -3   -0.08    0.15
  -4   0   3   -0.18    0.14
   4   0  -3   -0.17    0.13
  -3   0   3   -0.02    0.12
   3   0  -3    0.04    0.11
   2   0  -3    0.00    0.05
  -2   0   3    0.19    0.10
   2   0  -3   -0.05    0.05
   2   0  -3    0.00    0.07
   1   0  -3    0.01    0.04
  -1   0   3    0.05    0.09
  -1   0   3    0.04    0.05
  -1   0   3    0.01    0.05
   1   0  -3   -0.02    0.06
   0   0  -3   -0.05    0.03
   0   0  -3    0.05    0.04
   0   0   3    0.09    0.05
  -1   0  -3   -0.10    0.09
   1   0   3   -0.08    0.09
  -2   0  -3    0.04    0.10
  -2   0  -3    0.02    0.11
  -3   0  -3    0.13    0.13
  -3   0  -3    0.07    0.14
  -4   0  -3   -0.08    0.06
  -4   0  -3    0.00    0.14
  -4   0  -3   -0.05    0.17
   5   0   3   -0.24    0.17
   6   0   3    0.02    0.19
  -6  -1   3    0.12    0.23
  -6   1   3    0.28    0.24
   5  -1  -3    2.23    0.25
  -5  -1   3    2.51    0.33
  -5   1   3    2.44    0.31
   5   1  -3    2.35    0.26
  -4  -1   3    8.94    0.45
   4  -1  -3    7.92    0.24
   4   1  -3    8.40    0.36
  -4   1   3    8.68    0.43
  -3  -1   3   15.50    0.52
   3  -1  -3   15.15    0.35
   3   1  -3   15.70    0.41
   3   1  -3   15.29    0.34
   3   1  -3   15.85    0.34
   3   1  -3   15.24    0.44
  -3   1   3   15.28    0.50
  -2  -1   3  120.01    2.31
   2  -1  -3  120.41    2.23
   2  -1  -3  117.35    2.23
   2   1  -3  121.53    2.22
   2   1  -3  122.28    2.23
   2   1  -3  122.09    2.23
   2   1  -3  120.03    2.19
  -2   1   3  121.24    2.29
  -1  -1   3  244.90    4.47
  -1  -1   3  240.70    4.47
   1  -1  -3  246.04    4.45
   1  -1  -3  242.04    4.34
  -1  -1   3  239.53    4.37
  -1  -1   3  243.63    4.36
  -1   1   3  240.26    4.44
   1   1  -3  247.52    4.34
   1   1  -3  247.66    4.45
   1   1  -3  241.10    4.75
   1   1  -3  246.30    4.45
  -1   1   3  246.07    4.36
   0  -1   3    6.67    0.19
   0  -1  -3    6.91    0.19
   0   1  -3    6.43    0.18
   0   1   3    6.54    0.18
   0   1   3    6.98    0.20
  -1  -1  -3  265.88    4.87
   1  -1   3  261.54    4.77
  -1  -1  -3  264.62    4.76
  -1   1  -3  264.19    4.77
   1   1   3  266.22    4.83
  -2  -1  -3    3.30    0.21
  -2  -1  -3    3.04    0.22
  -2   1  -3    3.33    0.22
   2   1   3    3.31    0.15
  -3  -1  -3   20.17    0.63
  -3  -1  -3   20.48    0.59
  -3   1  -3   20.83    0.49
  -3   1  -3   21.43    0.61
  -3   1  -3   19.53    0.61
   3   1   3   20.11    0.45
  -4  -1  -3    2.57    0.26
  -4  -1  -3    1.98    0.26
  -4   1  -3    2.24    0.26
   4   1   3    2.34    0.28
  -4   1  -3    2.31    0.14
  -5  -1  -3    0.82    0.21
   5   1   3    0.61    0.22
   6  -1   3    0.79    0.23
   6   1   3    0.72    0.26
  -6  -2   3    0.11    0.23
  -6   2   3   -0.20    0.20
  -5  -2   3    3.15    0.37
   5   2  -3    3.67    0.31
  -5   2   3    3.34    0.35
  -4  -2   3    0.33    0.17
   4  -2  -3    0.42    0.10
  -4   2   3    0.42    0.19
   4   2  -3    0.32    0.15
  -3  -2   3    0.31    0.10
  -3  -2   3    0.28    0.15
   3  -2  -3    0.00    0.07
  -3  -2   3    0.15    0.07
   3   2  -3    0.12    0.11
   3   2  -3    0.25    0.07
  -3   2   3    0.16    0.13
   2  -2  -3   18.22    0.42
   2  -2  -3   18.06    0.42
  -2  -2   3   17.93    0.39
  -2  -2   3   18.29    0.51
  -2  -2   3   18.56    0.45
   2   2  -3   17.73    0.41
   2   2  -3   18.72    0.45
  -2   2   3   18.62    0.49
   1  -2  -3   10.19    0.29
  -1  -2   3   10.03    0.27
  -1  -2   3   10.14    0.27
   1  -2  -3    9.84    0.25
  -1  -2   3   10.61    0.30
  -1  -2   3   10.32    0.27
   1   2  -3    9.56    0.29
   1   2  -3   10.17    0.29
  -1   2   3    9.96    0.25
  -1   2   3   10.29    0.27
   1   2  -3   10.06    0.27
  -1   2   3   10.17    0.27
   0  -2  -3   65.81    1.25
   0  -2   3   70.14    1.39
   0  -2   3   65.15    1.25
   0  -2   3   66.96    1.30
   0  -2   3   64.98    1.25
   0   2   3   66.24    1.30
   0   2  -3   66.84    1.30
   0   2   3   67.84    1.25
   1  -2   3   21.48    0.53
   1  -2   3   21.27    0.50
  -1  -2  -3   21.10    0.47
  -1  -2  -3   21.79    0.50
  -1   2  -3   21.87    0.52
  -1   2  -3   21.87    0.53
   1   2   3   21.10    0.49
   1   2   3   21.83    0.52
  -2  -2  -3   12.14    0.39
  -2  -2  -3   12.76    0.42
   2   2   3   12.33    0.32
   2   2   3   13.12    0.43
  -2   2  -3   12.81    0.43
  -2   2  -3   12.95    0.36
  -3  -2  -3    0.87    0.17
  -3  -2  -3    1.16    0.18
  -3   2  -3    0.98    0.12
   3   2   3    1.10    0.19
   3   2   3    1.17    0.11
  -3   2  -3    1.15    0.19
  -4  -2  -3    0.65    0.18
  -4  -2  -3    0.50    0.19
   4  -2   3    0.75    0.12
   4   2   3    1.00    0.22
  -4   2  -3    0.67    0.11
  -5  -2  -3   -0.32    0.16
  -5  -2  -3    0.10    0.16
   5   2   3   -0.04    0.18
   6  -2   3    0.12    0.20
   6   2   3    0.73    0.24
  -6  -3   3    0.44    0.23
  -6   3   3    0.05    0.23
  -5  -3   3    9.53    0.54
  -5   3   3   10.13    0.53
   5   3  -3   10.68    0.46
  -4  -3   3   14.08    0.41
  -4  -3   3   14.22    0.57
   4  -3  -3   13.94    0.40
  -4   3   3   14.37    0.55
   4   3  -3   13.91    0.48
  -3  -3   3   18.86    0.48
  -3  -3   3   18.40    0.45
   3  -3  -3   18.42    0.47
   3   3  -3   18.97    0.52
  -3   3   3   18.90    0.57
   2  -3  -3   47.55    0.99
  -2  -3   3   46.69    0.91
   2  -3  -3   48.31    0.96
   2  -3  -3   46.22    1.02
  -2  -3   3   47.55    1.04
  -2  -3   3   49.25    1.05
  -2  -3   3   47.53    0.98
  -2   3   3   48.29    1.01
   2   3  -3   48.32    0.99
   2   3  -3   46.73    0.97
   2   3  -3   48.22    1.00
  -1  -3   3  168.81    3.32
  -1  -3   3  167.28    3.01
  -1  -3   3  165.71    3.03
   1  -3  -3  168.05    2.99
   1  -3  -3  168.46    3.31
  -1  -3   3  165.81    3.10
   1  -3  -3  162.81    3.11
   1   3  -3  168.55    3.02
  -1   3   3  166.68    2.98
  -1   3   3  166.49    2.99
   1   3  -3  164.37    3.31
  -1   3   3  163.60    3.10
   1   3  -3  161.40    3.11
   0  -3   3    0.14    0.10
   0  -3   3   -0.01    0.10
   0  -3  -3   -0.04    0.10
   0  -3   3   -0.06    0.09
   0  -3  -3    0.00    0.08
   0   3  -3   -0.09    0.09
   0   3  -3    0.05    0.06
   0   3   3   -0.01    0.09
   0   3  -3    0.06    0.10
   0   3   3   -0.05    0.09
   1  -3   3   38.30    0.86
   1  -3   3   36.74    0.81
  -1  -3  -3   38.27    0.78
  -1  -3  -3   38.41    0.80
  -1  -3  -3   36.85    0.82
   1   3   3   37.52    0.81
  -1   3  -3   39.03    0.87
   1   3   3   37.55    0.83
  -2  -3  -3   13.84    0.42
  -2  -3  -3   13.46    0.43
   2  -3   3   13.63    0.38
   2   3   3   14.21    0.46
  -2   3  -3   13.73    0.40
   2   3   3   13.38    0.37
  -3  -3  -3   23.37    0.68
   3  -3   3   23.19    0.57
  -3  -3  -3   24.01    0.65
   3   3   3   23.69    0.68
  -3   3  -3   23.88    0.60
  -4  -3  -3    1.80    0.26
  -4  -3  -3    2.03    0.24
   4  -3   3    1.81    0.17
  -4  -3  -3    1.53    0.14
  -4   3  -3    1.79    0.16
   4   3   3    1.66    0.26
  -5  -3  -3    3.31    0.30
  -5  -3  -3    3.13    0.36
  -5   3  -3    2.96    0.17
   5   3   3    2.91    0.33
   6   3   3    0.16    0.21
  -6  -4   3    0.08    0.22
  -6   4   3   -0.27    0.20
  -5  -4   3    2.02    0.30
   5   4  -3    2.13    0.27
  -5   4   3    2.03    0.30
  -4  -4   3    0.65    0.12
   4  -4  -3    0.60    0.15
  -4  -4   3    0.85    0.20
  -4   4   3    0.79    0.20
   4   4  -3    0.20    0.16
  -3  -4   3    3.57    0.20
   3  -4  -3    3.52    0.22
  -3  -4   3    3.72    0.19
  -3  -4   3    3.72    0.29
  -3   4   3    3.58    0.26
   3   4  -3    3.33    0.25
   2  -4  -3    1.56    0.15
   2  -4  -3    1.23    0.15
  -2  -4   3    1.36    0.15
  -2  -4   3    1.34    0.11
  -2  -4   3    1.46    0.11
   2  -4  -3    1.50    0.15
  -2  -4   3    1.22    0.16
  -2  -4   3    1.35    0.15
   2   4  -3    1.43    0.17
  -2   4   3    1.66    0.12
   2   4  -3    1.52    0.13
  -2   4   3    1.53    0.15
  -1  -4   3   37.66    0.81
  -1  -4   3   37.37    0.89
  -1  -4   3   38.61    0.81
   1  -4  -3   37.08    0.89
  -1  -4   3   40.03    0.84
   1  -4  -3   37.87    0.84
   1  -4  -3   39.19    0.80
  -1   4   3   38.75    0.74
   1   4  -3   38.13    0.84
  -1   4   3   37.95    0.84
   1   4  -3   38.92    0.82
  -1   4   3   38.88    0.80
   1   4  -3   37.81    0.88
   0  -4   3   28.57    0.66
   0  -4   3   27.00    0.69
   0  -4  -3   27.65    0.62
   0  -4   3   28.24    0.63
   0   4  -3   26.72    0.65
   0   4   3   27.61    0.51
   0   4  -3   28.47    0.64
   0   4   3   28.22    0.63
   0   4   3   26.55    0.65
   1  -4   3   22.67    0.58
   1  -4   3   22.01    0.56
  -1  -4  -3   22.14    0.57
  -1  -4  -3   22.34    0.51
  -1  -4  -3   21.75    0.54
   1  -4   3   23.28    0.57
  -1   4  -3   21.99    0.58
  -1   4  -3   21.45    0.54
   1   4   3   22.01    0.57
   1   4   3   21.15    0.55
  -2  -4  -3    0.08    0.07
  -2  -4  -3   -0.22    0.10
   2  -4   3    0.04    0.11
  -2   4  -3    0.15    0.10
   2   4   3    0.14    0.14
  -3  -4  -3   11.90    0.47
  -3  -4  -3   11.85    0.42
   3  -4   3   11.16    0.37
  -3   4  -3   11.84    0.39
   3   4   3   11.01    0.45
  -4  -4  -3    1.39    0.21
  -4  -4  -3    1.60    0.16
  -4  -4  -3    1.24    0.23
   4  -4   3    1.71    0.19
   4   4   3    1.27    0.24
  -4   4  -3    1.40    0.16
  -5  -4  -3    3.48    0.19
  -5  -4  -3    4.17    0.33
  -5  -4  -3    2.98    0.37
   5   4   3    3.70    0.37
  -5   4  -3    3.61    0.21
   6   4   3    0.31    0.22
  -6  -5   3    0.59    0.24
  -5  -5   3    1.57    0.29
  -5   5   3    2.58    0.32
   5   5  -3    2.18    0.29
  -4  -5   3    0.58    0.18
   4  -5  -3    0.35    0.14
  -4  -5   3    0.56    0.12
  -4  -5   3    0.47    0.13
   4   5  -3    0.29    0.18
  -4   5   3    0.62    0.19
  -3  -5   3    0.75    0.14
  -3  -5   3    0.85    0.11
  -3  -5   3    0.43    0.16
   3  -5  -3    0.74    0.15
  -3   5   3    0.92    0.17
   3   5  -3    0.65    0.17
  -2  -5   3    4.68    0.25
  -2  -5   3    4.46    0.25
  -2  -5   3    4.90    0.21
   2  -5  -3    4.34    0.25
   2  -5  -3    4.38    0.23
   2  -5  -3    4.09    0.23
   2   5  -3    4.59    0.22
  -2   5   3    4.61    0.22
  -2   5   3    4.25    0.21
   2   5  -3    4.43    0.26
   1  -5  -3   48.48    1.06
   1  -5  -3   47.54    0.91
  -1  -5   3   48.35    1.12
   1  -5  -3   51.32    1.12
  -1  -5   3   47.94    1.02
   1  -5  -3   48.17    1.00
  -1  -5   3   47.95    0.99
  -1  -5   3   48.20    1.04
  -1   5   3   46.59    1.04
   1   5  -3   48.50    1.11
  -1   5   3   47.85    1.01
   1   5  -3   48.30    1.03
  -1   5   3   48.40    0.91
   0  -5  -3   -0.11    0.10
   0  -5  -3   -0.06    0.10
   0  -5   3    0.00    0.10
   0  -5   3   -0.17    0.10
   0  -5   3   -0.01    0.11
   0  -5  -3   -0.02    0.11
   0   5   3    0.04    0.12
   0   5  -3   -0.06    0.11
   0   5  -3    0.01    0.09
   1  -5   3    1.14    0.16
  -1  -5  -3    1.29    0.12
   1  -5   3    1.44    0.17
  -1  -5  -3    1.26    0.15
   1   5   3    1.31    0.17
  -1   5  -3    1.35    0.16
  -1   5  -3    1.28    0.16
   2  -5   3    0.05    0.12
   2  -5   3   -0.05    0.09
  -2  -5  -3   -0.05    0.08
  -2  -5  -3    0.10    0.11
   2   5   3   -0.16    0.14
  -2   5  -3   -0.01    0.10
  -3  -5  -3    2.78    0.21
   3  -5   3    2.68    0.23
  -3  -5  -3    2.49    0.24
  -3  -5  -3    2.60    0.25
  -3   5  -3    2.87    0.22
   3   5   3    3.36    0.31
  -4  -5  -3   11.60    0.41
  -4  -5  -3   11.82    0.46
  -4  -5  -3   12.01    0.53
   4  -5   3   11.78    0.42
  -4   5  -3   11.31    0.42
   4   5   3   11.39    0.51
  -5  -5  -3    0.48    0.23
  -5  -5  -3    1.71    0.24
  -5  -5  -3    1.32    0.16
   5   5   3    0.59    0.24
  -5   5  -3    1.18    0.16
   6   5   3    3.13    0.39
  -6  -6   3   -0.19    0.19
  -5  -6   3    3.00    0.35
  -5  -6   3    3.04    0.22
   5   6  -3    2.99    0.33
   4  -6  -3    6.16    0.34
  -4  -6   3    5.90    0.30
  -4  -6   3    7.33    0.42
  -4  -6   3    6.61    0.27
   4   6  -3    6.27    0.38
  -4   6   3    6.55    0.38
  -3  -6   3    4.77    0.27
  -3  -6   3    4.28    0.22
  -3  -6   3    4.10    0.29
   3  -6  -3    4.58    0.29
   3   6  -3    4.33    0.30
  -3   6   3    3.91    0.28
  -2  -6   3    8.63    0.35
  -2  -6   3    8.04    0.30
  -2  -6   3    7.61    0.34
   2  -6  -3    7.45    0.33
   2  -6  -3    8.30    0.35
   2   6  -3    8.00    0.36
  -2   6   3    8.37    0.31
  -2   6   3    7.78    0.29
   2   6  -3    7.91    0.32
  -1  -6   3    6.77    0.28
   1  -6  -3    6.74    0.32
  -1  -6   3    7.37    0.31
   1  -6  -3    6.54    0.17
   1  -6  -3    7.01    0.30
  -1  -6   3    6.62    0.32
   1  -6  -3    6.62    0.31
   1   6  -3    6.43    0.30
   1   6  -3    7.08    0.31
  -1   6   3    7.13    0.29
   0  -6   3   25.58    0.69
   0  -6   3   25.76    0.67
   0  -6  -3   25.40    0.66
   0  -6  -3   24.35    0.69
   0   6   3   23.75    0.62
   0   6  -3   25.52    0.64
   0   6  -3   23.73    0.68
   1  -6   3   26.53    0.73
  -1  -6  -3   26.33    0.72
  -1  -6  -3   26.54    0.67
  -1  -6  -3   26.87    0.59
   1  -6   3   25.81    0.69
  -1   6  -3   26.58    0.73
   1   6   3   26.56    0.69
   2  -6   3    5.37    0.30
   2  -6   3    5.66    0.29
  -2  -6  -3    5.31    0.25
  -2  -6  -3    5.57    0.29
  -2  -6  -3    5.79    0.28
  -2   6  -3    5.96    0.30
   2   6   3    6.21    0.35
   3  -6   3    5.18    0.31
  -3  -6  -3    5.22    0.33
  -3  -6  -3    5.46    0.30
  -3  -6  -3    6.08    0.33
   3   6   3    5.41    0.37
  -3   6  -3    5.82    0.31
   4  -6   3    5.13    0.32
  -4  -6  -3    5.02    0.33
  -4  -6  -3    4.97    0.29
  -4  -6  -3    5.43    0.38
   4   6   3    4.81    0.41
  -4   6  -3    4.93    0.30
  -5  -6  -3    0.29    0.14
  -5  -6  -3    0.38    0.22
   5   6   3    0.33    0.22
  -5   6  -3    0.52    0.14
   6   6   3    0.25    0.23
  -6  -7   3   -0.14    0.19
  -5  -7   3   19.46    0.62
  -5  -7   3   19.71    0.78
   5   7  -3   19.90    0.73
   4  -7  -3    0.03    0.15
  -4  -7   3    0.03    0.13
  -4  -7   3    0.18    0.16
   4   7  -3   -0.06    0.18
   3  -7  -3    4.72    0.31
  -3  -7   3    4.96    0.19
  -3  -7   3    4.56    0.32
  -3  -7   3    5.04    0.31
   3   7  -3    5.34    0.34
  -3   7   3    5.48    0.23
  -2  -7   3    3.38    0.26
   2  -7  -3    3.72    0.28
  -2  -7   3    3.92    0.24
  -2  -7   3    3.88    0.27
   2  -7  -3    3.17    0.25
   2   7  -3    3.31    0.28
   2   7  -3    3.91    0.25
   1  -7  -3    1.52    0.20
  -1  -7   3    1.21    0.19
   1  -7  -3    1.62    0.21
  -1  -7   3    1.03    0.17
  -1  -7   3    1.21    0.14
   1   7  -3    0.99    0.16
   1   7  -3    1.59    0.20
  -1   7   3    1.37    0.18
   0  -7   3    2.81    0.24
   0  -7   3    2.56    0.24
   0  -7  -3    2.47    0.23
   0  -7  -3    2.78    0.24
   0   7   3    2.73    0.24
   0   7  -3    3.10    0.24
   0   7  -3    3.15    0.26
  -1  -7  -3   75.56    1.47
   1  -7   3   78.88    1.74
  -1  -7  -3   77.02    1.75
  -1  -7  -3   77.57    1.62
   1  -7   3   76.21    1.65
  -1   7  -3   75.20    1.74
   1   7   3   78.14    1.63
  -2  -7  -3    2.25    0.23
   2  -7   3    2.16    0.24
   2  -7   3    2.51    0.23
  -2  -7  -3    2.20    0.20
  -2  -7  -3    2.29    0.20
   2   7   3    2.20    0.25
  -2   7  -3    2.63    0.21
  -2   7  -3    2.41    0.23
   3  -7   3   20.44    0.64
  -3  -7  -3   19.44    0.63
  -3  -7  -3   21.31    0.64
  -3  -7  -3   19.63    0.45
   3   7   3   20.22    0.68
  -3   7  -3   19.96    0.64
   4  -7   3   -0.11    0.17
  -4  -7  -3    0.12    0.16
  -4  -7  -3    0.22    0.14
  -4  -7  -3   -0.01    0.15
   4   7   3    0.10    0.20
  -4   7  -3    0.11    0.13
  -5  -7  -3    1.41    0.20
  -5  -7  -3    1.33    0.29
   5   7   3    1.19    0.30
  -5   7  -3    1.66    0.21
   6   7   3    1.03    0.29
  -6  -8   3    2.03    0.34
  -5  -8   3    0.37    0.22
  -5  -8   3    0.31    0.16
   5   8  -3    0.17    0.21
   4  -8  -3    0.09    0.18
  -4  -8   3    0.24    0.15
  -4  -8   3   -0.02    0.16
   4   8  -3    0.15    0.21
  -3  -8   3    0.53    0.17
  -3  -8   3    0.60    0.12
  -3  -8   3    0.83    0.19
   3  -8  -3    0.34    0.18
   3   8  -3    0.59    0.22
  -2  -8   3   27.18    0.71
  -2  -8   3   29.12    0.73
   2  -8  -3   26.49    0.77
   2  -8  -3   26.26    0.78
  -2  -8   3   26.25    0.80
   2   8  -3   27.21    0.77
   2   8  -3   27.34    0.77
  -1  -8   3    2.56    0.25
   1  -8  -3    2.01    0.22
  -1  -8   3    2.40    0.18
  -1  -8   3    2.69    0.26
   1  -8  -3    1.92    0.23
   1   8  -3    2.38    0.23
  -1   8   3    2.27    0.23
   1   8  -3    2.56    0.26
   0  -8   3   43.15    1.12
   0  -8   3   44.00    1.07
   0  -8  -3   44.46    1.07
   0  -8  -3   42.69    1.12
   0   8   3   44.29    1.03
   0   8  -3   43.72    1.04
   0   8  -3   43.89    1.12
  -1  -8  -3   41.94    0.87
   1  -8   3   42.56    1.10
   1  -8   3   42.98    1.05
  -1  -8  -3   42.64    1.03
  -1  -8  -3   41.41    1.10
  -1   8  -3   43.65    1.11
   2  -8   3    0.09    0.14
  -2  -8  -3    0.43    0.15
  -2  -8  -3    0.20    0.15
  -2  -8  -3    0.26    0.12
   2  -8   3    0.25    0.17
  -2   8  -3    0.31    0.15
   2   8   3    0.32    0.18
  -3  -8  -3    5.66    0.35
   3  -8   3    5.57    0.36
  -3  -8  -3    5.65    0.35
  -3  -8  -3    5.26    0.23
  -3   8  -3    5.93    0.35
   3   8   3    5.27    0.39
  -4  -8  -3   -0.06    0.14
   4  -8   3    0.05    0.18
  -4  -8  -3    0.00    0.16
  -4  -8  -3   -0.05    0.14
  -4   8  -3    0.06    0.14
   4   8   3    0.30    0.22
  -5  -8  -3    0.10    0.20
  -5  -8  -3   -0.11    0.14
  -5   8  -3    0.07    0.13
   5   8   3    0.13    0.21
  -5  -9   3    1.35    0.27
  -5  -9   3    0.60    0.20
   5   9  -3    1.43    0.29
  -4  -9   3    6.78    0.39
  -4  -9   3    6.92    0.42
   4  -9  -3    7.17    0.41
   4   9  -3    6.85    0.44
  -3  -9   3   -0.18    0.11
  -3  -9   3    0.26    0.16
   3  -9  -3    0.32    0.19
  -3  -9   3    0.12    0.16
   3   9  -3    0.10    0.20
  -2  -9   3    1.31    0.21
  -2  -9   3    1.28    0.18
   2  -9  -3    1.55    0.24
   2  -9  -3    1.25    0.22
  -2  -9   3    1.46    0.21
   2   9  -3    1.48    0.25
   1  -9  -3    0.14    0.17
  -1  -9   3   -0.07    0.14
  -1  -9   3    0.18    0.11
  -1  -9   3   -0.01    0.14
   1  -9  -3    0.21    0.16
   1   9  -3    0.22    0.13
  -1   9   3    0.02    0.16
   1   9  -3    0.00    0.17
   0  -9   3   50.60    1.20
   0  -9   3   46.55    1.25
   0  -9  -3   51.13    1.21
   0  -9  -3   47.90    1.26
   0   9  -3   48.99    1.17
   0   9   3   50.14    1.17
   0   9  -3   49.39    1.27
  -1  -9  -3    9.87    0.42
   1  -9   3    9.49    0.45
  -1  -9  -3    9.23    0.44
   1  -9   3   10.79    0.47
  -1  -9  -3    9.56    0.29
   1   9   3   10.12    0.45
  -1   9  -3   10.20    0.46
  -2  -9  -3   17.19    0.63
  -2  -9  -3   18.61    0.53
  -2  -9  -3   18.36    0.57
   2  -9   3   17.89    0.63
   2  -9   3   16.92    0.61
  -2   9  -3   18.02    0.65
   2   9   3   18.23    0.66
  -3  -9  -3    0.02    0.15
  -3  -9  -3    0.19    0.12
  -3  -9  -3   -0.06    0.14
   3  -9   3   -0.19    0.17
  -3   9  -3   -0.02    0.14
   3   9   3   -0.06    0.20
  -4  -9  -3    2.65    0.28
  -4  -9  -3    2.41    0.29
   4  -9   3    2.07    0.28
  -4  -9  -3    1.73    0.25
   4   9   3    2.01    0.33
  -4   9  -3    2.55    0.28
  -5  -9  -3    0.32    0.22
  -5  -9  -3    0.38    0.18
  -5   9  -3    0.64    0.17
   5   9   3    1.05    0.30
  -5 -10   3    0.94    0.23
  -5 -10   3    1.15    0.27
   5  10  -3    0.85    0.27
  -4 -10   3    0.34    0.19
   4 -10  -3    0.31    0.21
  -4 -10   3    0.29    0.19
   4  10  -3    0.40    0.25
  -3 -10   3    0.06    0.14
  -3 -10   3    0.66    0.19
   3 -10  -3    0.05    0.20
  -3 -10   3    0.08    0.18
   3  10  -3    0.03    0.19
   2 -10  -3    9.27    0.46
  -2 -10   3    9.08    0.47
   2 -10  -3    8.82    0.46
  -2 -10   3    9.10    0.38
  -2 -10   3    9.02    0.42
   2  10  -3    8.89    0.46
   1 -10  -3    3.73    0.34
  -1 -10   3    2.78    0.29
   1 -10  -3    3.43    0.32
  -1 -10   3    3.52    0.33
  -1 -10   3    3.04    0.22
   1  10  -3    3.41    0.30
  -1  10   3    3.21    0.30
   1  10  -3    3.39    0.32
   0 -10   3    8.82    0.45
   0 -10  -3    9.35    0.45
   0 -10   3    8.27    0.43
   0 -10   3    9.01    0.30
   0 -10  -3    9.02    0.44
   0  10  -3    8.86    0.46
   0  10  -3    8.30    0.43
   0  10   3    9.17    0.45
   1 -10   3    9.59    0.46
  -1 -10  -3    8.93    0.28
  -1 -10  -3    8.29    0.45
  -1 -10  -3    8.64    0.42
   1 -10   3    7.64    0.42
  -1  10  -3    9.05    0.45
   1  10   3    8.48    0.45
  -2 -10  -3    0.34    0.17
  -2 -10  -3    0.12    0.18
  -2 -10  -3    0.22    0.13
   2 -10   3    0.19    0.16
   2 -10   3    0.15    0.20
  -2  10  -3   -0.04    0.12
   2  10   3    0.44    0.21
  -3 -10  -3    0.06    0.12
  -3 -10  -3    0.28    0.15
   3 -10   3   -0.07    0.18
  -3 -10  -3   -0.05    0.15
  -3  10  -3    0.16    0.15
   3  10   3    0.03    0.22
  -4 -10  -3    9.55    0.47
   4 -10   3   10.96    0.54
  -4 -10  -3    9.91    0.50
  -4 -10  -3    9.74    0.50
  -4  10  -3   10.81    0.51
   4  10   3    9.34    0.56
  -5 -10  -3    0.16    0.21
  -5 -10  -3    0.32    0.18
   5  10   3    0.29    0.27
  -5 -11   3   22.90    0.86
  -5 -11   3   23.88    0.84
   5  11  -3   23.54    0.88
  -4 -11   3    8.91    0.50
   4 -11  -3    9.62    0.52
  -4 -11   3    8.42    0.47
   4  11  -3    9.49    0.54
   3 -11  -3    7.13    0.44
  -3 -11   3    7.12    0.39
  -3 -11   3    7.51    0.46
  -3 -11   3    7.88    0.37
   3  11  -3    7.42    0.47
  -2 -11   3    0.82    0.21
   2 -11  -3    0.70    0.24
   2 -11  -3    0.66    0.21
  -2 -11   3    0.56    0.16
  -2 -11   3    0.52    0.20
   2  11  -3    0.77    0.26
   1 -11  -3    5.64    0.40
   1 -11  -3    6.20    0.40
  -1 -11   3    6.08    0.40
  -1 -11   3    6.64    0.42
  -1 -11   3    6.78    0.30
   1  11  -3    7.06    0.42
  -1  11   3    6.21    0.40
   1  11  -3    6.17    0.38
   0 -11  -3   -0.02    0.16
   0 -11   3    0.28    0.19
   0 -11   3    0.35    0.18
   0 -11  -3    0.32    0.20
   0 -11   3    0.16    0.10
   0  11  -3    0.01    0.14
   0  11   3    0.21    0.20
   0  11  -3    0.26    0.18
   1 -11   3    0.04    0.15
  -1 -11  -3    0.13    0.18
   1 -11   3   -0.14    0.17
  -1 -11  -3   -0.03    0.08
  -1 -11  -3    0.08    0.16
  -1  11  -3    0.16    0.16
  -1  11  -3   -0.27    0.18
   1  11   3    0.02    0.19
  -2 -11  -3    0.17    0.17
  -2 -11  -3    0.19    0.18
  -2 -11  -3   -0.07    0.12
   2 -11   3    0.00    0.16
   2 -11   3    0.46    0.22
  -2  11  -3    0.11    0.15
   2  11   3   -0.20    0.20
  -3 -11  -3    8.96    0.39
  -3 -11  -3    9.78    0.44
   3 -11   3    8.59    0.50
  -3 -11  -3    8.61    0.49
  -3  11  -3    8.82    0.48
   3  11   3    9.12    0.53
  -4 -11  -3    1.49    0.26
  -4 -11  -3    1.61    0.25
   4 -11   3    1.79    0.31
  -4 -11  -3    1.56    0.26
  -4  11  -3    1.01    0.22
   4  11   3    1.39    0.32
  -5 -11  -3    0.06    0.18
  -5 -11  -3   -0.24    0.20
   5  11   3   -0.33    0.24
  -5 -12   3    0.60    0.23
  -5 -12   3    0.89    0.24
   5  12  -3    0.70    0.30
   4 -12  -3    5.05    0.47
  -4 -12   3    5.25    0.42
  -4 -12   3    5.73    0.44
   4  12  -3    5.76    0.50
  -3 -12   3    0.86    0.21
   3 -12  -3    1.08    0.26
  -3 -12   3    1.37    0.27
  -3 -12   3    0.74    0.19
   3  12  -3    1.30    0.28
  -2 -12   3    1.84    0.22
  -2 -12   3    2.26    0.27
   2 -12  -3    2.53    0.33
  -2 -12   3    2.41    0.31
   2  12  -3    2.22    0.33
   1 -12  -3    1.01    0.27
  -1 -12   3    0.81    0.14
  -1 -12   3    0.69    0.23
  -1 -12   3    0.82    0.23
  -1  12   3    0.84    0.24
   1  12  -3    0.83    0.24
   0 -12  -3    6.31    0.42
   0 -12   3    5.00    0.23
   0 -12  -3    4.68    0.40
   0 -12   3    4.36    0.39
   0 -12   3    5.32    0.39
   0  12  -3    5.44    0.39
   0  12   3    5.99    0.40
  -1 -12  -3    9.39    0.52
   1 -12   3   11.33    0.54
  -1 -12  -3    9.45    0.50
  -1  12  -3   10.14    0.52
   1  12   3    9.34    0.52
   2 -12   3   -0.17    0.21
  -2 -12  -3    0.06    0.12
  -2 -12  -3    0.28    0.19
  -2 -12  -3    0.25    0.18
   2  12   3   -0.12    0.22
  -3 -12  -3    0.08    0.15
  -3 -12  -3   -0.03    0.18
   3 -12   3   -0.18    0.21
  -3 -12  -3   -0.11    0.15
   3  12   3   -0.08    0.20
  -4 -12  -3    2.45    0.29
   4 -12   3    2.74    0.37
  -4 -12  -3    2.18    0.29
  -4 -12  -3    2.76    0.34
   4  12   3    2.38    0.37
   5  12   3    1.38    0.36
  -4 -13   3   15.01    0.64
  -4 -13   3   15.62    0.72
   4 -13  -3   16.20    0.73
   4  13  -3   15.96    0.74
  -3 -13   3    1.96    0.25
   3 -13  -3    1.61    0.32
  -3 -13   3    1.71    0.25
  -3 -13   3    1.62    0.30
   3  13  -3    1.53    0.32
  -2 -13   3    0.05    0.18
  -2 -13   3    0.12    0.13
   2 -13  -3   -0.09    0.21
  -2 -13   3    0.15    0.20
   2  13  -3   -0.17    0.22
   1 -13  -3   10.43    0.55
  -1 -13   3   10.57    0.54
  -1 -13   3   10.41    0.36
  -1  13   3   10.35    0.52
   1  13  -3   10.35    0.56
   0 -13   3    3.01    0.35
   0 -13  -3    3.21    0.35
   0  13   3    2.90    0.35
   0  13  -3    2.67    0.33
  -1 -13  -3    1.65    0.28
   1 -13   3    1.37    0.29
  -1  13  -3    1.59    0.28
   1  13   3    1.28    0.29
   2 -13   3    0.16    0.23
  -2 -13  -3   -0.36    0.15
  -2 -13  -3    0.22    0.20
   2  13   3    0.33    0.23
  -3 -13  -3    1.66    0.24
   3 -13   3    1.99    0.34
  -3 -13  -3    1.46    0.22
  -3 -13  -3    1.91    0.32
   3  13   3    1.84    0.34
  -4 -13  -3    1.48    0.27
  -4 -13  -3    2.02    0.32
   4  13   3    1.86    0.37
  -4 -14   3    4.14    0.38
   4 -14  -3    4.18    0.47
   4  14  -3    4.00    0.47
  -3 -14   3    1.83    0.24
   3 -14  -3    1.42    0.33
  -3 -14   3    1.43    0.25
   3  14  -3    1.79    0.34
  -2 -14   3    0.88    0.25
   2 -14  -3    0.97    0.29
   2  14  -3    0.35    0.25
  -1 -14   3    4.75    0.43
   1 -14  -3    3.87    0.41
  -1  14   3    4.02    0.40
   1  14  -3    3.84    0.41
   0 -14   3    7.72    0.50
   0 -14  -3    9.34    0.55
   0  14   3    8.28    0.49
   0  14  -3    8.46    0.51
   1 -14   3    2.90    0.39
  -1 -14  -3    1.98    0.31
   1  14   3    2.26    0.34
  -2 -14  -3    1.69    0.28
   2 -14   3    1.64    0.32
   2  14   3    1.18    0.32
  -3 -14  -3    0.42    0.19
   3 -14   3   -0.23    0.22
   3  14   3    0.60    0.29
   4  14   3    0.50    0.32
   4  15  -3    0.27    0.31
   3 -15  -3    2.49    0.40
  -3 -15   3    3.01    0.32
   3  15  -3    2.69    0.40
  -2 -15   3    0.48    0.23
   2 -15  -3    0.37    0.28
   2  15  -3    0.22    0.27
  -1 -15   3    1.40    0.32
   1 -15  -3    1.39    0.31
  -1  15   3    2.15    0.33
   1  15  -3    2.10    0.34
   0 -15   3    1.45    0.32
   0 -15  -3    0.75    0.27
   0  15  -3    1.46    0.30
   0  15   3    1.27    0.30
  -1 -15  -3    0.20    0.23
   1 -15   3    0.49    0.28
   1  15   3   -0.05    0.21
  -2 -15  -3   -0.15    0.19
   2 -15   3    0.10    0.26
   2  15   3    0.13    0.27
   3 -15   3    0.15    0.28
  -3 -15  -3   -0.10    0.15
   3  15   3    0.14    0.27
   4  15   3    0.69    0.34
  -3 -16   3    3.97    0.39
   3 -16  -3    4.23    0.49
   3  16  -3    3.76    0.46
   2 -16  -3    4.35    0.49
  -2 -16   3    4.72    0.44
   2  16  -3    4.89    0.48
   1 -16  -3    4.72    0.49
  -1 -16   3    6.55    0.53
   1  16  -3    6.32    0.55
  -1  16   3    7.14    0.51
   0 -16   3    5.47    0.51
   0 -16  -3    4.91    0.48
   0  16   3    4.29    0.46
   0  16  -3    5.18    0.48
  -1 -16  -3    1.27    0.30
   1 -16   3    1.17    0.32
   1  16   3    2.25    0.38
  -2 -16  -3    0.20    0.21
   2 -16   3    0.41    0.30
   2  16   3    0.11    0.26
  -3 -16  -3    0.63    0.23
   3 -16   3    0.98    0.34
   3  16   3    0.82    0.32
   3 -17  -3   -0.02    0.29
  -3 -17   3    0.13    0.19
   3  17  -3    0.01    0.28
  -2 -17   3    1.24    0.30
   2 -17  -3    1.06    0.34
   2  17  -3    1.38    0.38
  -1 -17   3    5.55    0.51
   1 -17  -3    5.88    0.56
  -1  17   3    4.96    0.50
   1  17  -3    5.13    0.51
   0 -17  -3    1.13    0.33
   0 -17   3    1.11    0.32
   0  17   3    1.21    0.32
   0  17  -3    1.20    0.32
   1 -17   3    0.10    0.27
  -1 -17  -3    0.05    0.24
   1  17   3    0.10    0.26
   2 -17   3   -0.16    0.28
  -2 -17  -3    0.22    0.25
   2  17   3    0.16    0.28
   3 -17   3    0.18    0.31
   2 -18  -3    0.16    0.31
  -2 -18   3    0.13    0.24
   2  18  -3   -0.10    0.27
  -1 -18   3    0.44    0.29
   1 -18  -3   -0.21    0.27
  -1  18   3    0.00    0.23
   1  18  -3   -0.04    0.25
   0 -18   3    9.13    0.64
   0 -18  -3    9.28    0.64
   0  18   3    9.10    0.62
   0  18  -3    9.30    0.63
   1 -18   3   -0.42    0.25
  -1 -18  -3    0.18    0.25
   1  18   3    0.16    0.26
   2 -18   3    0.78    0.35
  -2 -18  -3    0.24    0.25
   2  18   3    0.46    0.32
  -1 -19   3    0.31    0.26
   1 -19  -3    0.39    0.29
  -1  19   3    0.61    0.26
   0 -19  -3    0.56    0.31
   0 -19   3    0.52    0.29
   0  19   3    1.11    0.32
  -1 -19  -3    8.57    0.60
   1 -19   3    6.62    0.63
  -6   0   4   27.59    0.99
  -5   0   4   44.37    1.23
   5   0  -4   44.15    1.05
   4   0  -4   43.10    0.97
  -4   0   4   42.46    1.11
   4   0  -4   43.32    0.86
  -3   0   4   25.24    0.70
   3   0  -4   24.78    0.53
   3   0  -4   25.44    0.59
   2   0  -4    3.01    0.14
  -2   0   4    2.87    0.20
   2   0  -4    2.96    0.11
   2   0  -4    2.99    0.14
   2   0  -4    2.66    0.15
  -1   0   4  426.23    8.03
  -1   0   4  444.49    8.12
   1   0  -4  448.53    8.10
   0   0  -4  216.74    3.95
   0   0   4  214.57    3.94
   0   0  -4  211.38    3.83
  -1   0  -4   44.32    0.92
   1   0   4   44.30    0.93
   1   0   4   44.46    0.89
  -2   0  -4    7.48    0.32
  -3   0  -4   39.00    0.95
  -4   0  -4    3.25    0.30
  -5   0  -4   13.58    0.57
   5   0   4   13.30    0.58
   6   0   4    0.89    0.24
  -6  -1   4    0.47    0.26
  -6   1   4    0.07    0.21
   5  -1  -4    3.47    0.29
  -5  -1   4    3.01    0.35
  -5   1   4    3.51    0.36
   5   1  -4    3.42    0.28
  -4  -1   4    0.80    0.21
   4  -1  -4    0.93    0.17
   4  -1  -4    0.87    0.10
   4   1  -4    0.57    0.15
   4   1  -4    0.94    0.10
  -4   1   4    0.55    0.20
   3  -1  -4   13.96    0.35
  -3  -1   4   14.44    0.50
   3   1  -4   14.15    0.34
  -3   1   4   15.28    0.50
   3   1  -4   14.43    0.41
   3   1  -4   14.23    0.37
   3   1  -4   13.77    0.34
  -2  -1   4  114.52    2.23
   2  -1  -4  118.55    2.29
   2  -1  -4  116.45    2.18
   2   1  -4  115.03    2.28
   2   1  -4  116.89    2.17
   2   1  -4  115.44    2.12
   2   1  -4  114.12    2.10
  -2   1   4  117.25    2.22
   2   1  -4  117.81    2.17
   1  -1  -4   75.69    1.48
  -1  -1   4   75.75    1.47
  -1  -1   4   77.86    1.47
   1  -1  -4   76.26    1.37
  -1  -1   4   77.99    1.40
  -1  -1   4   78.13    1.47
   1   1  -4   79.78    1.58
   1   1  -4   78.55    1.40
  -1   1   4   77.47    1.46
   1   1  -4   77.07    1.48
   1   1  -4   77.19    1.48
  -1   1   4   75.18    1.47
   0  -1   4  152.82    2.79
   0  -1   4  151.93    2.87
   0   1  -4  153.17    2.79
   0   1   4  157.97    2.88
   0   1   4  156.77    2.77
  -1  -1  -4  117.34    2.19
  -1  -1  -4  116.13    2.18
   1  -1   4  115.25    2.19
  -1   1  -4  116.42    2.19
   1   1   4  118.07    2.19
  -2  -1  -4   10.08    0.37
  -2   1  -4   10.59    0.38
   2   1   4   10.30    0.29
  -3  -1  -4    3.02    0.26
  -3  -1  -4    2.94    0.26
   3   1   4    3.54    0.17
  -3   1  -4    3.25    0.27
  -4  -1  -4    2.65    0.28
   4   1   4    1.95    0.26
  -4   1  -4    2.25    0.27
  -4   1  -4    1.87    0.14
  -5  -1  -4    5.38    0.39
   5   1   4    5.12    0.42
   6  -1   4   10.02    0.54
   6   1   4    9.27    0.53
  -6  -2   4    2.11    0.36
  -6   2   4    2.00    0.34
  -5  -2   4   17.00    0.70
   5  -2  -4   16.62    0.54
  -5   2   4   16.45    0.67
   5   2  -4   16.24    0.56
   4  -2  -4   30.22    0.66
  -4  -2   4   29.24    0.88
  -4   2   4   28.32    0.84
   4   2  -4   29.83    0.75
  -3  -2   4   21.45    0.65
   3  -2  -4   23.06    0.52
   3   2  -4   23.01    0.57
   3   2  -4   22.92    0.51
  -3   2   4   22.20    0.64
   3   2  -4   21.80    0.51
  -2  -2   4    2.30    0.19
   2  -2  -4    2.30    0.16
  -2  -2   4    2.77    0.16
   2  -2  -4    2.60    0.14
  -2  -2   4    2.59    0.16
   2   2  -4    2.59    0.16
   2   2  -4    2.73    0.17
  -2   2   4    2.60    0.19
   2   2  -4    2.41    0.13
   2   2  -4    2.19    0.16
   1  -2  -4    0.28    0.07
  -1  -2   4    0.24    0.10
  -1  -2   4    0.19    0.09
  -1  -2   4    0.08    0.08
  -1  -2   4    0.23    0.04
  -1  -2   4    0.07    0.09
   1  -2  -4    0.46    0.11
  -1  -2   4    0.22    0.08
   1   2  -4    0.35    0.10
  -1   2   4    0.06    0.09
  -1   2   4    0.23    0.07
   1   2  -4    0.27    0.09
  -1   2   4    0.24    0.08
   1   2  -4    0.20    0.09
   0  -2   4   14.73    0.37
   0  -2  -4   15.61    0.37
   0  -2   4   14.72    0.39
   0  -2  -4   15.81    0.39
   0   2   4   15.67    0.37
   0   2   4   15.35    0.39
   0   2  -4   15.05    0.36
  -1  -2  -4  114.50    2.11
   1   2   4  110.52    2.12
  -1   2  -4  111.18    2.12
   1   2   4  112.41    2.11
  -1   2  -4  109.81    2.27
  -2  -2  -4    1.95    0.18
  -2  -2  -4    2.47    0.21
   2   2   4    2.39    0.16
   2   2   4    2.31    0.22
  -2   2  -4    2.38    0.16
  -2   2  -4    2.17    0.21
  -3  -2  -4   46.60    1.08
  -3  -2  -4   47.25    1.12
  -3   2  -4   47.79    1.05
   3   2   4   47.56    1.12
  -3   2  -4   46.35    1.11
   4  -2   4   11.94    0.36
  -4  -2  -4   11.91    0.54
  -4  -2  -4   12.31    0.49
  -4   2  -4   12.61    0.37
   4   2   4   11.43    0.50
  -5  -2  -4    0.44    0.19
   5   2   4    0.40    0.22
  -5   2  -4    0.54    0.10
   6   2   4    0.52    0.25
  -6  -3   4   -0.09    0.21
  -6   3   4   -0.06    0.20
  -5  -3   4    1.03    0.26
  -5   3   4    1.11    0.25
   5   3  -4    1.04    0.21
  -4  -3   4    3.99    0.35
   4  -3  -4    4.62    0.23
   4   3  -4    4.17    0.29
  -4   3   4    4.13    0.33
  -3  -3   4   -0.04    0.09
  -3  -3   4    0.13    0.07
  -3  -3   4   -0.05    0.12
   3  -3  -4    0.10    0.10
  -3   3   4    0.28    0.14
   3   3  -4    0.05    0.12
  -2  -3   4   72.33    1.51
   2  -3  -4   74.76    1.42
  -2  -3   4   74.42    1.57
  -2  -3   4   73.96    1.44
   2  -3  -4   77.74    1.56
  -2  -3   4   74.05    1.40
   2  -3  -4   76.90    1.48
  -2  -3   4   73.17    1.36
   2   3  -4   74.81    1.54
  -2   3   4   73.94    1.42
   2   3  -4   75.54    1.45
  -2   3   4   74.77    1.47
   2   3  -4   72.49    1.47
  -1  -3   4    0.56    0.11
   1  -3  -4    0.47    0.09
   1  -3  -4    0.44    0.11
  -1  -3   4    0.44    0.12
  -1  -3   4    0.66    0.12
  -1  -3   4    0.52    0.10
   1   3  -4    0.50    0.11
  -1   3   4    0.73    0.10
   1   3  -4    0.49    0.11
  -1   3   4    0.59    0.11
  -1   3   4    0.44    0.08
   1   3  -4    0.45    0.12
   0  -3   4   26.92    0.60
   0  -3   4   27.37    0.60
   0  -3   4   27.55    0.64
   0  -3  -4   26.68    0.63
   0  -3   4   26.95    0.67
   0  -3  -4   27.63    0.60
   0   3   4   28.19    0.61
   0   3  -4   27.38    0.64
  -1  -3  -4  270.12    4.92
   1  -3   4  272.10    5.04
  -1  -3  -4  271.64    5.02
   1   3   4  270.86    4.93
   1   3   4  271.24    5.03
  -1   3  -4  276.79    5.38
  -2  -3  -4   55.44    1.08
   2  -3   4   57.97    1.17
  -2  -3  -4   56.66    1.21
  -2  -3  -4   57.72    1.21
  -2   3  -4   56.68    1.25
   2   3   4   56.72    1.23
  -2   3  -4   56.06    1.23
  -3  -3  -4    2.00    0.24
   3  -3   4    1.95    0.17
  -3  -3  -4    2.03    0.22
   3   3   4    2.11    0.25
  -3   3  -4    2.10    0.17
  -4  -3  -4    4.29    0.33
  -4  -3  -4    4.65    0.37
   4  -3   4    4.58    0.24
  -4   3  -4    4.55    0.23
   4   3   4    4.38    0.37
  -5  -3  -4   14.69    0.40
  -5  -3  -4   15.10    0.58
   5   3   4   15.55    0.64
  -5   3  -4   14.60    0.43
   6   3   4    0.04    0.22
  -6  -4   4    0.91    0.27
  -6   4   4    0.33    0.24
  -5  -4   4   13.39    0.62
   5   4  -4   13.72    0.53
  -5   4   4   15.42    0.63
  -4  -4   4    0.35    0.18
  -4  -4   4    0.12    0.09
  -4  -4   4    0.17    0.11
   4  -4  -4    0.06    0.13
  -4   4   4    0.07    0.16
   4   4  -4    0.07    0.16
  -3  -4   4    1.92    0.23
   3  -4  -4    1.87    0.18
   3  -4  -4    1.74    0.17
  -3  -4   4    1.79    0.17
  -3  -4   4    1.75    0.12
  -3   4   4    1.41    0.19
   3   4  -4    1.97    0.20
  -2  -4   4    3.79    0.21
  -2  -4   4    3.59    0.26
   2  -4  -4    3.93    0.21
  -2  -4   4    3.98    0.18
   2  -4  -4    4.19    0.23
  -2  -4   4    4.05    0.23
  -2  -4   4    4.01    0.18
   2  -4  -4    4.23    0.21
  -2   4   4    4.18    0.21
  -2   4   4    3.93    0.19
   2   4  -4    3.90    0.20
   2   4  -4    4.20    0.24
  -1  -4   4    0.61    0.11
   1  -4  -4    0.68    0.12
   1  -4  -4    0.77    0.14
   1  -4  -4    0.61    0.11
  -1  -4   4    0.74    0.13
  -1  -4   4    0.75    0.14
  -1  -4   4    0.76    0.12
  -1   4   4    0.70    0.12
  -1   4   4    0.73    0.08
   1   4  -4    0.72    0.12
  -1   4   4    0.82    0.11
   1   4  -4    0.58    0.13
   0  -4   4  156.66    2.88
   0  -4   4  154.94    3.17
   0  -4   4  156.35    2.98
   0  -4  -4  155.54    2.98
   0  -4  -4  156.89    2.87
   0   4  -4  152.94    2.88
   0   4   4  161.48    2.88
   0   4  -4  155.06    2.97
   0   4   4  154.63    2.97
  -1  -4  -4   63.05    1.30
   1  -4   4   63.48    1.39
   1  -4   4   64.41    1.32
  -1  -4  -4   62.13    1.29
  -1   4  -4   61.68    1.30
  -1   4  -4   66.01    1.40
   1   4   4   64.46    1.31
  -2  -4  -4   28.32    0.70
  -2  -4  -4   27.10    0.60
   2  -4   4   28.36    0.68
  -2   4  -4   27.31    0.71
   2   4   4   28.11    0.74
  -3  -4  -4   36.09    0.92
   3  -4   4   36.21    0.83
  -3  -4  -4   35.10    0.88
   3   4   4   35.36    0.93
  -3   4  -4   34.84    0.87
  -4  -4  -4    3.51    0.22
  -4  -4  -4    3.88    0.35
  -4  -4  -4    3.84    0.32
   4  -4   4    3.66    0.25
  -4   4  -4    3.40    0.22
   4   4   4    3.67    0.34
  -5  -4  -4    4.97    0.23
  -5  -4  -4    5.62    0.36
   5   4   4    4.55    0.42
  -5   4  -4    5.05    0.25
   6   4   4    3.30    0.40
  -6  -5   4    4.84    0.47
  -5  -5   4    0.48    0.22
   5   5  -4    0.64    0.20
  -5   5   4    0.34    0.20
   4  -5  -4    9.56    0.38
  -4  -5   4    9.28    0.47
  -4  -5   4    9.69    0.30
  -4  -5   4    9.88    0.37
   4   5  -4    9.23    0.43
  -4   5   4    9.25    0.44
  -3  -5   4    0.18    0.15
   3  -5  -4    0.12    0.12
  -3  -5   4    0.24    0.12
  -3  -5   4    0.30    0.09
   3   5  -4    0.32    0.16
  -3   5   4    0.26    0.13
   2  -5  -4   36.37    0.84
   2  -5  -4   33.93    0.85
  -2  -5   4   35.41    0.77
  -2  -5   4   35.02    0.87
  -2  -5   4   35.12    0.77
  -2  -5   4   35.95    0.84
   2  -5  -4   35.54    0.78
   2   5  -4   33.92    0.84
   2   5  -4   35.48    0.82
  -2   5   4   33.70    0.78
  -2   5   4   36.15    0.77
  -1  -5   4    0.32    0.11
  -1  -5   4    0.11    0.12
  -1  -5   4    0.09    0.10
   1  -5  -4    0.14    0.11
   1  -5  -4    0.16    0.13
  -1  -5   4    0.32    0.13
   1  -5  -4    0.29    0.11
  -1   5   4    0.18    0.10
  -1   5   4    0.34    0.11
  -1   5   4    0.22    0.06
   1   5  -4    0.18    0.11
   1   5  -4    0.32    0.13
   0  -5   4   21.56    0.57
   0  -5   4   20.40    0.59
   0  -5  -4   20.67    0.56
   0  -5  -4   20.98    0.53
   0  -5   4   20.43    0.54
   0   5   4   21.13    0.54
   0   5  -4   20.70    0.54
   0   5   4   20.86    0.40
   1  -5   4    0.10    0.13
   1  -5   4    0.23    0.12
  -1  -5  -4    0.21    0.12
   1   5   4    0.19    0.13
  -1   5  -4    0.15    0.11
  -1   5  -4    0.06    0.11
  -2  -5  -4   14.97    0.46
  -2  -5  -4   15.10    0.40
   2  -5   4   15.04    0.46
  -2   5  -4   14.53    0.48
   2   5   4   15.00    0.50
   3  -5   4    0.12    0.13
  -3  -5  -4    0.09    0.15
  -3  -5  -4    0.10    0.14
   3   5   4    0.18    0.18
  -3   5  -4    0.20    0.12
  -4  -5  -4    1.74    0.27
   4  -5   4    1.93    0.22
  -4  -5  -4    1.97    0.25
  -4  -5  -4    1.93    0.19
   4   5   4    1.52    0.28
  -4   5  -4    1.72    0.19
  -5  -5  -4    1.50    0.17
  -5  -5  -4    1.14    0.22
  -5   5  -4    1.30    0.17
   5   5   4    1.11    0.26
   6   5   4    0.27    0.24
  -6  -6   4   -0.29    0.18
  -5  -6   4    0.90    0.24
  -5   6   4    1.03    0.24
   5   6  -4    1.41    0.26
  -4  -6   4    6.42    0.32
  -4  -6   4    7.40    0.42
   4  -6  -4    6.27    0.34
   4   6  -4    6.98    0.38
  -4   6   4    6.58    0.39
  -3  -6   4    9.64    0.29
   3  -6  -4    9.54    0.40
  -3  -6   4    8.98    0.42
  -3  -6   4    9.04    0.38
  -3   6   4    8.87    0.37
  -3   6   4    9.10    0.27
   3   6  -4    9.55    0.40
  -2  -6   4   15.34    0.44
   2  -6  -4   14.40    0.48
  -2  -6   4   14.38    0.49
   2  -6  -4   14.26    0.48
  -2  -6   4   14.22    0.47
   2   6  -4   15.73    0.49
   2   6  -4   15.28    0.47
  -2   6   4   14.94    0.40
  -2   6   4   14.65    0.44
  -1  -6   4   17.81    0.48
   1  -6  -4   17.27    0.49
  -1  -6   4   17.00    0.52
   1  -6  -4   17.60    0.55
  -1  -6   4   17.87    0.55
   1  -6  -4   18.05    0.53
   1   6  -4   18.26    0.54
  -1   6   4   17.65    0.49
   1   6  -4   17.82    0.52
   0  -6  -4   64.01    1.32
   0  -6   4   60.73    1.31
   0  -6   4   60.98    1.39
   0  -6  -4   57.82    1.37
   0   6   4   61.95    1.26
   0   6  -4   53.24    1.36
   0   6  -4   61.05    1.27
  -1  -6  -4   41.69    0.96
   1  -6   4   41.67    0.99
   1  -6   4   41.91    1.03
  -1  -6  -4   43.02    0.86
  -1   6  -4   40.70    1.04
   1   6   4   42.93    0.98
   2  -6   4    2.72    0.24
  -2  -6  -4    2.38    0.21
   2  -6   4    2.47    0.22
  -2  -6  -4    2.86    0.20
  -2   6  -4    2.45    0.23
   2   6   4    2.32    0.25
  -3  -6  -4    5.50    0.33
  -3  -6  -4    5.76    0.34
   3  -6   4    5.66    0.33
  -3  -6  -4    5.44    0.30
  -3   6  -4    5.85    0.31
   3   6   4    5.80    0.36
  -4  -6  -4   12.28    0.45
  -4  -6  -4   12.13    0.50
   4  -6   4   11.84    0.46
  -4  -6  -4   11.51    0.52
   4   6   4   12.43    0.55
  -4   6  -4   11.72    0.46
  -5  -6  -4    0.18    0.13
  -5  -6  -4   -0.24    0.18
  -5  -6  -4    0.10    0.16
  -5   6  -4   -0.02    0.12
   5   6   4    0.06    0.20
   6   6   4   -0.03    0.22
  -6  -7   4    0.60    0.25
  -5  -7   4    3.81    0.27
  -5  -7   4    3.59    0.38
   5   7  -4    3.53    0.37
  -4  -7   4    6.57    0.41
  -4  -7   4    7.17    0.36
   4  -7  -4    6.55    0.37
  -4   7   4    7.23    0.40
   4   7  -4    6.86    0.41
   3  -7  -4    1.74    0.23
  -3  -7   4    1.24    0.20
  -3  -7   4    1.21    0.21
  -3  -7   4    1.36    0.11
  -3  -7   4    1.40    0.12
  -3   7   4    1.56    0.19
   3   7  -4    1.45    0.22
  -3   7   4    1.83    0.15
   2  -7  -4   29.11    0.79
  -2  -7   4   29.36    0.75
  -2  -7   4   29.27    0.73
   2  -7  -4   29.17    0.80
  -2  -7   4   29.89    0.82
   2   7  -4   28.53    0.76
  -2   7   4   29.24    0.65
   2   7  -4   29.07    0.78
  -1  -7   4   12.20    0.43
  -1  -7   4   11.91    0.46
  -1  -7   4   12.18    0.38
   1  -7  -4   11.67    0.44
   1  -7  -4   11.39    0.45
  -1   7   4   11.78    0.41
   1   7  -4   11.97    0.44
   1   7  -4   12.06    0.45
   0  -7   4    2.69    0.24
   0  -7   4    2.75    0.24
   0  -7  -4    2.97    0.25
   0  -7  -4    2.50    0.23
   0   7  -4    2.21    0.21
   0   7   4    2.69    0.23
   0   7  -4    2.44    0.23
  -1  -7  -4   36.01    0.95
  -1  -7  -4   35.39    0.89
   1  -7   4   34.50    0.94
  -1  -7  -4   36.15    0.76
   1  -7   4   37.84    0.92
   1   7   4   36.02    0.90
  -1   7  -4   36.74    0.95
  -2  -7  -4   10.95    0.44
   2  -7   4   10.38    0.42
  -2  -7  -4   10.96    0.38
   2  -7   4    9.79    0.42
  -2  -7  -4    9.83    0.38
  -2   7  -4   11.01    0.44
   2   7   4    9.97    0.45
  -3  -7  -4    0.98    0.10
   3  -7   4    1.35    0.22
  -3  -7  -4    1.14    0.19
  -3  -7  -4    0.78    0.19
   3   7   4    1.13    0.24
  -3   7  -4    1.18    0.19
  -4  -7  -4    3.23    0.30
  -4  -7  -4    3.28    0.28
   4  -7   4    3.27    0.30
  -4  -7  -4    3.76    0.35
  -4   7  -4    3.36    0.29
   4   7   4    3.60    0.39
  -5  -7  -4    0.14    0.22
  -5  -7  -4    0.18    0.14
   5   7   4    0.28    0.23
  -5   7  -4   -0.14    0.11
   6   7   4    0.15    0.24
  -6  -8   4    1.56    0.31
  -5  -8   4    2.64    0.26
  -5  -8   4    2.37    0.33
   5   8  -4    2.38    0.32
   4  -8  -4    4.18    0.35
  -4  -8   4    4.57    0.38
  -4  -8   4    4.68    0.32
   4   8  -4    4.97    0.39
  -3  -8   4   39.56    1.02
   3  -8  -4   37.75    1.01
  -3  -8   4   39.33    1.05
  -3  -8   4   39.30    0.86
   3   8  -4   38.52    1.01
   2  -8  -4   12.95    0.51
  -2  -8   4   12.97    0.51
   2  -8  -4   13.55    0.51
  -2  -8   4   13.80    0.46
  -2  -8   4   13.58    0.46
   2   8  -4   12.40    0.48
   2   8  -4   14.14    0.50
  -1  -8   4    4.55    0.29
   1  -8  -4    4.71    0.31
   1  -8  -4    5.40    0.32
  -1  -8   4    4.94    0.32
  -1  -8   4    5.46    0.26
   1   8  -4    5.25    0.32
   1   8  -4    5.04    0.33
  -1   8   4    5.22    0.30
   0  -8   4    9.38    0.41
   0  -8  -4    9.24    0.42
   0  -8   4    9.61    0.42
   0  -8  -4   10.50    0.42
   0   8  -4    9.77    0.41
   0   8  -4    9.04    0.41
   0   8   4    9.23    0.39
  -1  -8  -4    7.75    0.38
   1  -8   4    8.47    0.39
  -1  -8  -4    7.50    0.36
   1  -8   4    6.95    0.39
  -1   8  -4    8.14    0.39
   1   8   4    7.53    0.38
   2  -8   4    2.46    0.25
  -2  -8  -4    1.61    0.23
   2  -8   4    2.03    0.25
  -2  -8  -4    2.20    0.21
  -2  -8  -4    2.38    0.21
   2   8   4    2.20    0.29
  -2   8  -4    1.99    0.23
  -3  -8  -4    0.81    0.19
   3  -8   4    0.98    0.22
  -3  -8  -4    0.89    0.19
  -3  -8  -4    1.13    0.13
   3   8   4    0.90    0.24
  -3   8  -4    0.87    0.19
  -4  -8  -4    2.35    0.26
   4  -8   4    2.17    0.27
  -4  -8  -4    1.74    0.27
  -4  -8  -4    2.06    0.26
  -4   8  -4    2.16    0.25
   4   8   4    1.94    0.32
  -5  -8  -4   -0.29    0.16
  -5  -8  -4    0.20    0.15
  -5   8  -4    0.03    0.13
   5   8   4    0.38    0.25
  -5  -9   4    7.82    0.51
  -5  -9   4    8.00    0.42
   5   9  -4    8.61    0.49
  -4  -9   4    0.48    0.19
  -4  -9   4    0.57    0.18
   4  -9  -4    0.36    0.20
   4   9  -4    0.85    0.24
  -3  -9   4    1.48    0.23
  -3  -9   4    1.20    0.16
   3  -9  -4    1.28    0.24
  -3  -9   4    1.20    0.22
   3   9  -4    1.38    0.24
  -2  -9   4    8.37    0.42
   2  -9  -4    8.48    0.41
  -2  -9   4    9.25    0.39
   2  -9  -4    9.32    0.46
  -2  -9   4    8.84    0.40
   2   9  -4    9.31    0.45
  -2   9   4    9.35    0.41
   1  -9  -4    0.82    0.21
   1  -9  -4    0.59    0.17
  -1  -9   4    0.30    0.16
  -1  -9   4    0.37    0.12
  -1  -9   4    0.53    0.18
   1   9  -4    0.54    0.18
  -1   9   4    0.58    0.18
   1   9  -4    0.45    0.16
   0  -9  -4    1.05    0.20
   0  -9  -4    1.20    0.21
   0  -9   4    1.55    0.23
   0  -9   4    1.41    0.23
   0   9  -4    1.50    0.23
   0   9   4    1.91    0.24
   0   9  -4    1.71    0.23
   1  -9   4    1.98    0.25
  -1  -9  -4    2.14    0.24
   1  -9   4    2.06    0.25
  -1  -9  -4    1.84    0.24
   1   9   4    1.88    0.25
  -1   9  -4    2.55    0.26
  -2  -9  -4    2.93    0.26
  -2  -9  -4    3.00    0.30
  -2  -9  -4    3.21    0.24
   2  -9   4    3.42    0.31
   2  -9   4    2.93    0.30
  -2   9  -4    3.25    0.30
   2   9   4    3.36    0.33
  -3  -9  -4    0.16    0.15
  -3  -9  -4    0.21    0.12
   3  -9   4    0.14    0.19
  -3  -9  -4    0.28    0.17
  -3   9  -4    0.26    0.16
   3   9   4    0.19    0.21
  -4  -9  -4    0.03    0.16
   4  -9   4    0.17    0.19
  -4  -9  -4   -0.05    0.14
  -4  -9  -4    0.10    0.18
   4   9   4    0.09    0.23
  -4   9  -4   -0.06    0.13
  -5  -9  -4   -0.06    0.16
   5   9   4    0.08    0.24
  -5   9  -4   -0.06    0.11
  -5 -10   4    1.16    0.24
  -5 -10   4    0.61    0.24
   5  10  -4    1.30    0.30
   4 -10  -4    3.32    0.35
  -4 -10   4    2.77    0.31
  -4 -10   4    3.48    0.34
   4  10  -4    2.89    0.35
  -3 -10   4    8.93    0.48
   3 -10  -4    9.14    0.48
  -3 -10   4    8.98    0.37
  -3 -10   4    9.36    0.44
   3  10  -4    8.98    0.48
  -2 -10   4   15.61    0.53
   2 -10  -4   15.16    0.60
  -2 -10   4   15.88    0.56
   2 -10  -4   14.77    0.60
  -2 -10   4   15.77    0.62
   2  10  -4   15.05    0.60
  -2  10   4   15.00    0.56
  -1 -10   4   15.88    0.62
  -1 -10   4   15.05    0.58
  -1 -10   4   14.49    0.45
   1 -10  -4   13.99    0.57
   1 -10  -4   15.65    0.61
  -1  10   4   14.92    0.55
   1  10  -4   15.85    0.59
   1  10  -4   15.35    0.57
   0 -10   4    0.18    0.16
   0 -10  -4    0.06    0.16
   0 -10  -4    0.47    0.18
   0 -10   4    0.60    0.20
   0  10  -4    0.07    0.13
   0  10  -4    0.25    0.18
   0  10   4    0.40    0.19
   1 -10   4   11.64    0.52
   1 -10   4   12.46    0.53
  -1 -10  -4   12.88    0.55
  -1 -10  -4   12.84    0.51
  -1  10  -4   12.19    0.53
   1  10   4   11.84    0.51
  -2 -10  -4   11.40    0.40
   2 -10   4   10.61    0.51
  -2 -10  -4   10.17    0.51
  -2 -10  -4   11.06    0.46
   2 -10   4   11.42    0.50
   2  10   4   10.30    0.53
  -2  10  -4   11.14    0.51
  -3 -10  -4    0.50    0.19
   3 -10   4    0.53    0.22
  -3 -10  -4    0.17    0.13
  -3 -10  -4    0.36    0.16
  -3  10  -4    0.34    0.17
   3  10   4    0.18    0.22
  -4 -10  -4    1.27    0.25
   4 -10   4    1.49    0.27
  -4 -10  -4    1.54    0.24
  -4 -10  -4    1.10    0.23
  -4  10  -4    1.44    0.24
   4  10   4    1.38    0.32
  -5 -10  -4    2.46    0.30
  -5  10  -4    2.14    0.27
   5  10   4    2.49    0.39
  -5 -11   4    0.50    0.23
  -5 -11   4    0.98    0.25
   5  11  -4    1.81    0.33
   4 -11  -4    0.87    0.25
  -4 -11   4    0.88    0.22
  -4 -11   4    0.83    0.24
   4  11  -4    0.77    0.28
  -3 -11   4    5.03    0.31
   3 -11  -4    4.80    0.42
  -3 -11   4    5.23    0.39
  -3 -11   4    4.80    0.34
   3  11  -4    5.92    0.41
  -2 -11   4   31.18    0.90
  -2 -11   4   32.43    0.83
   2 -11  -4   31.04    0.97
  -2 -11   4   31.66    1.00
   2 -11  -4   32.26    0.98
   2  11  -4   31.76    0.95
  -2  11   4   31.97    0.90
  -1 -11   4   12.47    0.55
  -1 -11   4   13.22    0.59
   1 -11  -4   12.74    0.57
   1 -11  -4   12.43    0.57
  -1 -11   4   13.38    0.43
   1  11  -4   12.72    0.55
  -1  11   4   13.30    0.55
   1  11  -4   12.08    0.54
   0 -11   4   -0.06    0.17
   0 -11   4    0.04    0.19
   0 -11  -4   -0.17    0.16
   0 -11   4   -0.05    0.10
   0 -11  -4   -0.10    0.16
   0  11   4   -0.08    0.16
   0  11  -4   -0.37    0.16
   0  11  -4   -0.04    0.13
  -1 -11  -4    9.08    0.49
   1 -11   4    9.19    0.49
  -1 -11  -4    9.72    0.48
   1 -11   4   10.12    0.50
   1  11   4    8.89    0.47
  -1  11  -4   10.50    0.50
   2 -11   4   -0.02    0.18
  -2 -11  -4    0.42    0.18
  -2 -11  -4   -0.06    0.12
  -2 -11  -4    0.45    0.20
  -2  11  -4    0.30    0.17
   2  11   4    0.26    0.23
  -3 -11  -4    3.03    0.29
  -3 -11  -4    3.28    0.34
  -3 -11  -4    3.31    0.27
   3 -11   4    2.76    0.35
   3  11   4    3.01    0.36
  -3  11  -4    3.68    0.36
  -4 -11  -4    0.32    0.19
  -4 -11  -4    0.06    0.19
  -4 -11  -4    0.11    0.18
   4 -11   4   -0.03    0.22
   4  11   4    0.13    0.23
  -5 -11  -4    0.08    0.19
   5  11   4    0.15    0.27
  -5 -12   4    0.37    0.21
  -5 -12   4   -0.08    0.19
   5  12  -4   -0.09    0.25
  -4 -12   4    0.11    0.19
  -4 -12   4   -0.23    0.16
   4 -12  -4    0.31    0.25
   4  12  -4   -0.29    0.22
   3 -12  -4    3.15    0.37
  -3 -12   4    3.09    0.30
  -3 -12   4    3.22    0.28
  -3 -12   4    3.28    0.36
   3  12  -4    3.05    0.38
   2 -12  -4   -0.20    0.21
  -2 -12   4   -0.16    0.12
  -2 -12   4    0.05    0.18
  -2 -12   4    0.00    0.16
  -2  12   4    0.21    0.19
   2  12  -4   -0.11    0.19
  -1 -12   4    0.24    0.12
  -1 -12   4   -0.21    0.15
  -1 -12   4   -0.01    0.17
   1 -12  -4    0.18    0.22
  -1  12   4   -0.16    0.18
   1  12  -4   -0.10    0.19
   0 -12   4    5.97    0.27
   0 -12   4    6.32    0.43
   0 -12  -4    6.16    0.42
   0 -12  -4    5.77    0.41
   0 -12   4    6.69    0.44
   0  12  -4    6.37    0.41
   0  12   4    6.29    0.41
  -1 -12  -4    0.77    0.22
  -1 -12  -4    0.53    0.22
   1 -12   4    0.46    0.24
   1  12   4    1.05    0.25
   2 -12   4    5.87    0.47
  -2 -12  -4    5.99    0.39
  -2 -12  -4    6.54    0.43
   2  12   4    6.59    0.46
   3 -12   4    0.03    0.23
  -3 -12  -4    0.22    0.20
  -3 -12  -4   -0.06    0.14
  -3 -12  -4   -0.10    0.14
   3  12   4    0.12    0.24
  -4 -12  -4    0.53    0.23
  -4 -12  -4    0.85    0.23
   4  12   4    1.24    0.33
   5  12   4    2.52    0.44
  -4 -13   4    9.54    0.52
  -4 -13   4    9.16    0.56
   4 -13  -4    9.62    0.57
   4  13  -4    8.93    0.55
  -3 -13   4    0.02    0.19
  -3 -13   4    0.03    0.15
   3 -13  -4   -0.17    0.22
  -3 -13   4    0.00    0.16
   3  13  -4    0.01    0.25
  -2 -13   4    0.21    0.14
  -2 -13   4    0.21    0.21
   2 -13  -4    0.31    0.23
  -2  13   4    0.14    0.20
   2  13  -4    0.05    0.23
  -1 -13   4   51.60    1.39
  -1 -13   4   54.33    1.15
   1 -13  -4   53.18    1.43
   1  13  -4   50.88    1.38
  -1  13   4   52.54    1.35
   0 -13   4    5.56    0.26
   0 -13   4    5.48    0.46
   0 -13  -4    6.25    0.45
   0  13   4    5.72    0.46
   0  13  -4    6.24    0.43
   1 -13   4    0.74    0.27
  -1 -13  -4    0.93    0.26
   1  13   4    1.38    0.30
   2 -13   4    3.02    0.36
  -2 -13  -4    2.84    0.32
   2  13   4    2.42    0.36
  -3 -13  -4    0.05    0.16
   3 -13   4    0.78    0.25
  -3 -13  -4    0.11    0.21
   3  13   4    0.31    0.26
  -4 -13  -4    6.49    0.47
   4  13   4    6.95    0.58
   4 -14  -4    0.35    0.27
  -4 -14   4    0.36    0.19
   4  14  -4    0.07    0.27
   3 -14  -4    1.80    0.33
  -3 -14   4    2.51    0.29
  -3 -14   4    2.78    0.29
   3  14  -4    2.29    0.37
  -2 -14   4    2.54    0.24
  -2 -14   4    2.27    0.31
   2 -14  -4    2.50    0.36
   2  14  -4    2.27    0.34
  -2  14   4    2.33    0.32
   1 -14  -4    0.10    0.23
  -1 -14   4    0.08    0.19
  -1  14   4    0.11    0.21
   1  14  -4    0.35    0.24
   0 -14   4    7.25    0.50
   0 -14  -4    6.92    0.49
   0  14  -4    5.64    0.47
   0  14   4    7.36    0.47
  -1 -14  -4    0.66    0.24
   1 -14   4    0.37    0.25
   1  14   4    0.47    0.24
  -2 -14  -4    4.97    0.41
   2 -14   4    4.85    0.46
   2  14   4    4.63    0.45
  -3 -14  -4    1.83    0.26
   3 -14   4    2.13    0.36
   3  14   4    1.64    0.33
   4  14   4   -0.06    0.28
   4  15  -4    7.74    0.64
   3 -15  -4    8.57    0.57
  -3 -15   4    7.96    0.46
   3  15  -4    8.77    0.59
  -2 -15   4   24.50    0.87
   2 -15  -4   24.95    0.95
   2  15  -4   23.65    0.90
  -1 -15   4    1.72    0.33
   1 -15  -4    2.12    0.36
  -1  15   4    2.04    0.33
   1  15  -4    1.57    0.32
   0 -15   4    7.53    0.53
   0 -15  -4    7.27    0.53
   0  15   4    7.64    0.52
   0  15  -4    7.79    0.53
   1 -15   4    2.51    0.39
  -1 -15  -4    1.78    0.31
   1  15   4    2.69    0.37
  -2 -15  -4    0.71    0.25
   2 -15   4    0.98    0.32
   2  15   4    0.69    0.28
  -3 -15  -4    2.65    0.31
   3 -15   4    2.36    0.40
   3  15   4    2.14    0.40
   4  15   4    1.95    0.41
  -3 -16   4    0.46    0.23
   3 -16  -4    0.18    0.28
   3  16  -4    0.46    0.29
   2 -16  -4   -0.16    0.26
  -2 -16   4    0.19    0.23
   2  16  -4   -0.28    0.24
   1 -16  -4    1.24    0.33
  -1 -16   4    1.09    0.30
  -1  16   4    0.83    0.30
   1  16  -4    0.91    0.31
   0 -16  -4    2.61    0.38
   0 -16   4    2.59    0.39
   0  16  -4    2.63    0.37
   0  16   4    2.65    0.38
  -1 -16  -4    0.13    0.23
   1 -16   4   -0.03    0.24
   1  16   4    0.03    0.24
  -2 -16  -4    0.16    0.21
   2 -16   4    0.16    0.28
   2  16   4    0.14    0.27
  -3 -16  -4    3.58    0.36
   3 -16   4    3.59    0.48
   3  16   4    3.78    0.47
   3 -17  -4    5.12    0.56
  -3 -17   4    6.11    0.45
   3  17  -4    4.98    0.54
   2 -17  -4    1.18    0.34
  -2 -17   4    1.19    0.29
   2  17  -4    1.46    0.38
   1 -17  -4    3.91    0.47
  -1 -17   4    4.06    0.45
  -1  17   4    3.99    0.45
   1  17  -4    3.62    0.45
   0 -17   4    2.26    0.40
   0 -17  -4    2.60    0.41
   0  17  -4    2.34    0.39
   0  17   4    2.81    0.41
  -1 -17  -4    2.45    0.39
   1 -17   4    1.99    0.38
   1  17   4    1.43    0.35
   2 -17   4   -0.28    0.27
  -2 -17  -4    0.14    0.25
   2  17   4    0.26    0.29
   3 -17   4    0.36    0.34
   2 -18  -4   -0.56    0.22
  -2 -18   4    0.06    0.24
   2  18  -4    0.33    0.33
   1 -18  -4    0.08    0.30
  -1 -18   4    0.35    0.29
  -1  18   4    0.13    0.24
   1  18  -4    0.30    0.30
   0 -18  -4    0.42    0.29
   0 -18   4   -0.19    0.27
   0  18  -4    0.59    0.26
   0  18   4    0.00    0.27
  -1 -18  -4    1.40    0.33
   1 -18   4    1.97    0.40
   1  18   4    1.03    0.33
  -2 -18  -4    0.68    0.29
   2 -18   4    0.91    0.37
  -1 -19   4    0.91    0.31
   1 -19  -4    0.54    0.32
  -1  19   4    0.43    0.26
   0 -19  -4    0.34    0.27
   0 -19   4   -0.24    0.26
   0  19   4   -0.21    0.23
  -6   0   5    0.11    0.23
  -5   0   5   -0.22    0.19
   5   0  -5   -0.09    0.13
   4   0  -5    0.13    0.08
   4   0  -5    0.02    0.12
  -4   0   5   -0.02    0.17
   3   0  -5    0.07    0.09
   3   0  -5    0.03    0.09
  -3   0   5   -0.10    0.13
   3   0  -5   -0.01    0.08
   2   0  -5   -0.03    0.06
   2   0  -5    0.00    0.06
  -2   0   5   -0.08    0.11
   2   0  -5   -0.02    0.06
   2   0  -5    0.01    0.08
   1   0  -5    0.02    0.09
  -1   0   5   -0.03    0.08
  -1   0   5    0.05    0.09
   0   0  -5   -0.11    0.08
   0   0   5    0.07    0.08
   0   0  -5    0.08    0.08
  -1   0  -5    0.02    0.10
   1   0   5    0.00    0.08
  -2   0  -5    0.04    0.12
   2   0   5   -0.12    0.08
  -3   0  -5   -0.20    0.13
  -4   0  -5    0.15    0.17
   5   0   5   -0.22    0.17
  -5   0  -5    0.01    0.18
   6   0   5   -0.01    0.21
  -6  -1   5    5.94    0.51
  -6   1   5    4.96    0.47
  -5  -1   5    0.29    0.20
   5   1  -5    0.10    0.15
  -5   1   5    0.02    0.17
   4  -1  -5    3.79    0.24
  -4  -1   5    3.31    0.31
   4  -1  -5    3.54    0.19
   4   1  -5    3.99    0.19
   4   1  -5    3.43    0.24
  -4   1   5    4.28    0.34
   3  -1  -5    4.58    0.20
  -3  -1   5    3.94    0.30
   3   1  -5    4.38    0.22
   3   1  -5    4.34    0.19
   3   1  -5    4.59    0.19
  -3   1   5    4.65    0.29
   2  -1  -5   14.28    0.37
  -2  -1   5   13.62    0.43
   2   1  -5   14.14    0.36
   2   1  -5   14.26    0.35
  -2   1   5   13.96    0.43
   2   1  -5   13.81    0.29
   2   1  -5   14.33    0.33
   2   1  -5   14.17    0.36
  -1  -1   5  246.20    4.44
  -1  -1   5  247.01    4.49
  -1  -1   5  253.30    4.59
  -1  -1   5  246.00    4.58
   1  -1  -5  248.94    4.60
  -1   1   5  249.12    4.59
   1   1  -5  252.01    4.42
  -1   1   5  250.98    4.47
   1   1  -5  254.12    4.40
   1   1  -5  246.56    4.60
   0  -1   5   -0.15    0.09
   0  -1  -5    0.06    0.09
   0  -1   5    0.01    0.09
   0   1   5   -0.02    0.09
   0   1  -5   -0.11    0.08
  -1  -1  -5    9.13    0.27
  -1  -1  -5    9.54    0.32
   1   1   5    9.00    0.29
  -2  -1  -5    0.38    0.13
   2   1   5    0.29    0.09
  -2   1  -5    0.46    0.15
  -3  -1  -5    2.44    0.24
  -3   1  -5    2.34    0.24
  -4  -1  -5   16.88    0.60
  -4   1  -5   16.33    0.46
  -4   1  -5   17.31    0.62
  -5  -1  -5    4.55    0.38
   5   1   5    3.22    0.35
  -5   1  -5    3.48    0.17
   6  -1   5    2.40    0.36
   6   1   5    2.60    0.36
  -6  -2   5    0.75    0.27
  -6   2   5    0.72    0.26
  -5  -2   5   23.44    0.84
  -5   2   5   21.68    0.79
   5   2  -5   22.27    0.65
  -4  -2   5    0.32    0.19
   4  -2  -5    0.67    0.12
  -4   2   5    0.39    0.17
   4   2  -5    0.61    0.15
  -3  -2   5   22.91    0.67
   3  -2  -5   21.98    0.54
   3   2  -5   23.49    0.54
   3   2  -5   23.39    0.56
  -3   2   5   22.47    0.64
  -2  -2   5   13.81    0.35
   2  -2  -5   13.87    0.38
   2  -2  -5   13.97    0.32
  -2  -2   5   13.97    0.43
  -2  -2   5   13.86    0.30
  -2   2   5   14.45    0.42
   2   2  -5   13.95    0.38
   2   2  -5   14.06    0.37
   2   2  -5   13.36    0.37
   2   2  -5   14.58    0.36
  -2   2   5   13.44    0.32
  -1  -2   5    5.54    0.25
  -1  -2   5    5.25    0.14
  -1  -2   5    5.25    0.22
   1  -2  -5    5.07    0.16
  -1  -2   5    5.43    0.18
   1  -2  -5    5.29    0.23
  -1  -2   5    5.53    0.23
   1   2  -5    5.25    0.23
  -1   2   5    5.49    0.21
   1   2  -5    5.32    0.19
  -1   2   5    5.47    0.16
   1   2  -5    4.93    0.23
  -1   2   5    5.19    0.22
   0  -2  -5   19.15    0.44
   0  -2  -5   18.47    0.47
   0  -2   5   18.82    0.47
   0  -2   5   18.42    0.44
   0   2  -5   18.81    0.44
   0   2   5   18.71    0.44
  -1  -2  -5    9.87    0.29
   1   2   5    9.36    0.31
   1   2   5    9.47    0.32
  -2  -2  -5   -0.02    0.11
  -2   2  -5    0.01    0.09
  -2   2  -5    0.22    0.13
  -3  -2  -5    6.12    0.34
   3   2   5    5.75    0.35
  -3   2  -5    6.10    0.36
  -3   2  -5    5.49    0.24
  -4  -2  -5    0.27    0.16
  -4   2  -5    0.72    0.21
  -4   2  -5    0.13    0.09
   4   2   5    0.43    0.19
  -5  -2  -5    0.02    0.19
   5   2   5   -0.08    0.19
  -5   2  -5    0.05    0.08
   6   2   5    2.46    0.35
  -6  -3   5    2.06    0.35
  -6   3   5    2.05    0.33
  -5  -3   5    0.60    0.23
  -5   3   5   -0.08    0.19
   5   3  -5    0.61    0.17
   4  -3  -5    0.17    0.11
  -4  -3   5    0.07    0.17
   4   3  -5    0.20    0.15
  -4   3   5   -0.09    0.16
  -3  -3   5    9.22    0.41
  -3  -3   5    8.83    0.31
   3  -3  -5    8.90    0.32
   3  -3  -5    8.83    0.29
  -3   3   5    8.77    0.36
   3   3  -5    8.37    0.32
  -2  -3   5   74.38    1.53
  -2  -3   5   76.57    1.60
   2  -3  -5   76.76    1.50
  -2  -3   5   75.37    1.43
  -2  -3   5   76.30    1.43
  -2  -3   5   74.41    1.44
   2  -3  -5   74.93    1.57
   2  -3  -5   74.50    1.41
   2   3  -5   75.00    1.44
  -2   3   5   72.59    1.44
  -2   3   5   74.47    1.48
   2   3  -5   72.37    1.56
  -1  -3   5   70.28    1.44
  -1  -3   5   63.75    1.31
  -1  -3   5   66.78    1.23
  -1  -3   5   67.53    1.34
   1  -3  -5   66.51    1.26
   1  -3  -5   65.24    1.35
  -1  -3   5   66.48    1.33
  -1  -3   5   65.69    1.27
  -1   3   5   65.82    1.34
  -1   3   5   66.53    1.25
   1   3  -5   65.65    1.35
   1   3  -5   68.51    1.28
  -1   3   5   65.86    1.26
   1   3  -5   68.24    1.43
   0  -3   5   28.13    0.67
   0  -3  -5   27.96    0.62
   0  -3   5   28.59    0.63
   0  -3   5   28.20    0.70
   0  -3   5   28.74    0.62
   0   3   5   28.62    0.62
   0   3   5   27.91    0.66
   0   3  -5   28.14    0.66
   1  -3   5    4.91    0.24
  -1  -3  -5    5.05    0.22
   1   3   5    4.75    0.24
   1   3   5    4.61    0.25
  -1   3  -5    5.19    0.24
  -1   3  -5    5.19    0.26
  -2  -3  -5    2.51    0.14
   2  -3   5    2.45    0.19
  -2  -3  -5    2.13    0.21
   2   3   5    1.94    0.22
  -2   3  -5    2.17    0.22
  -2   3  -5    2.60    0.19
  -3  -3  -5    0.27    0.15
   3  -3   5    0.32    0.13
  -3   3  -5    0.51    0.17
   3   3   5    0.16    0.18
  -3   3  -5    0.51    0.12
  -4  -3  -5    1.31    0.22
   4  -3   5    0.76    0.15
  -4   3  -5    0.95    0.14
   4   3   5    1.04    0.23
  -5  -3  -5   26.97    0.67
  -5  -3  -5   29.24    0.87
  -5   3  -5   27.88    0.70
   5   3   5   25.98    0.88
   6   3   5    0.72    0.24
  -6  -4   5    1.75    0.33
  -6   4   5    1.51    0.31
  -5  -4   5    2.29    0.32
   5   4  -5    2.87    0.28
  -5   4   5    2.97    0.33
  -4  -4   5   46.13    1.23
   4  -4  -5   49.13    1.08
  -4   4   5   48.19    1.19
   4   4  -5   50.56    1.12
  -3  -4   5    1.91    0.11
   3  -4  -5    1.86    0.18
   3  -4  -5    1.94    0.17
  -3  -4   5    2.11    0.24
  -3  -4   5    2.29    0.19
  -3   4   5    2.43    0.22
   3   4  -5    2.31    0.21
  -2  -4   5   11.60    0.36
  -2  -4   5   11.33    0.33
  -2  -4   5   11.83    0.39
   2  -4  -5   11.41    0.38
  -2  -4   5   11.60    0.32
   2  -4  -5   11.49    0.38
  -2  -4   5   12.27    0.41
   2  -4  -5   11.74    0.33
  -2   4   5   11.51    0.36
   2   4  -5   11.65    0.36
  -2   4   5   11.51    0.34
   2   4  -5   11.75    0.36
   1  -4  -5   35.94    0.74
   1  -4  -5   35.67    0.81
  -1  -4   5   34.82    0.76
  -1  -4   5   36.04    0.80
  -1  -4   5   34.51    0.85
  -1  -4   5   34.95    0.78
  -1   4   5   35.44    0.74
   1   4  -5   35.83    0.85
   1   4  -5   34.69    0.76
  -1   4   5   34.92    0.70
  -1   4   5   35.48    0.80
   0  -4   5    8.95    0.33
   0  -4   5    9.82    0.36
   0  -4  -5    9.67    0.34
   0  -4   5    9.92    0.34
   0  -4  -5    9.13    0.31
   0   4   5    9.67    0.33
   0   4   5    9.32    0.33
   0   4  -5    9.38    0.35
   1  -4   5   18.61    0.52
  -1  -4  -5   19.18    0.50
   1  -4   5   18.99    0.53
   1   4   5   18.83    0.52
  -1   4  -5   18.13    0.54
  -2  -4  -5    1.24    0.12
   2  -4   5    1.17    0.17
   2   4   5    1.36    0.20
  -2   4  -5    1.55    0.17
  -3  -4  -5    0.30    0.15
  -3  -4  -5    0.42    0.17
   3  -4   5    0.19    0.13
   3   4   5    0.48    0.20
  -3   4  -5    0.37    0.12
  -4  -4  -5    5.40    0.36
   4  -4   5    5.59    0.30
  -4   4  -5    5.48    0.28
   4   4   5    5.65    0.38
  -5  -4  -5    4.32    0.23
  -5  -4  -5    4.30    0.37
   5   4   5    4.28    0.41
  -5   4  -5    4.63    0.25
   6   4   5    0.12    0.22
  -6  -5   5    1.79    0.31
  -6   5   5    1.43    0.30
  -5  -5   5   -0.02    0.19
  -5   5   5    0.19    0.19
   5   5  -5    0.24    0.19
  -4  -5   5    1.73    0.27
   4  -5  -5    1.80    0.21
  -4  -5   5    1.45    0.18
   4   5  -5    1.58    0.23
  -4   5   5    1.64    0.24
  -3  -5   5    1.31    0.10
   3  -5  -5    1.14    0.17
  -3  -5   5    0.90    0.16
  -3  -5   5    1.12    0.20
   3  -5  -5    1.18    0.17
  -3   5   5    1.23    0.08
  -3   5   5    1.33    0.18
   3   5  -5    0.83    0.18
  -2  -5   5   26.09    0.71
   2  -5  -5   25.64    0.70
   2  -5  -5   27.03    0.69
  -2  -5   5   26.21    0.63
  -2  -5   5   26.51    0.69
   2  -5  -5   26.70    0.63
  -2  -5   5   26.71    0.65
  -2  -5   5   26.45    0.63
   2   5  -5   27.67    0.67
  -2   5   5   26.55    0.62
   2   5  -5   26.61    0.69
  -2   5   5   27.57    0.65
   1  -5  -5   19.62    0.56
  -1  -5   5   18.76    0.53
  -1  -5   5   19.94    0.51
   1  -5  -5   18.63    0.53
  -1  -5   5   19.12    0.50
  -1  -5   5   20.74    0.58
   1  -5  -5   18.38    0.49
   1   5  -5   19.69    0.52
  -1   5   5   18.68    0.49
   1   5  -5   18.40    0.55
  -1   5   5   18.65    0.52
  -1   5   5   18.92    0.41
   0  -5  -5    0.00    0.12
   0  -5   5   -0.07    0.12
   0  -5  -5    0.10    0.10
   0  -5   5    0.23    0.13
   0  -5   5   -0.10    0.10
   0   5  -5   -0.01    0.09
   0   5   5   -0.01    0.05
   0   5   5    0.08    0.11
   0   5  -5   -0.12    0.11
  -1  -5  -5    0.14    0.12
   1  -5   5    0.21    0.12
   1  -5   5    0.07    0.13
   1   5   5    0.27    0.14
  -1   5  -5    0.25    0.11
  -1   5  -5    0.36    0.13
  -2  -5  -5   10.72    0.34
  -2  -5  -5   11.08    0.39
   2  -5   5   10.09    0.39
   2   5   5   10.58    0.43
  -2   5  -5   10.83    0.40
  -3  -5  -5    1.23    0.20
  -3  -5  -5    1.08    0.20
   3  -5   5    1.28    0.19
   3   5   5    1.45    0.24
  -3   5  -5    1.25    0.17
   4  -5   5    9.50    0.40
  -4  -5  -5    8.90    0.45
  -4  -5  -5    9.55    0.38
  -4   5  -5    8.97    0.38
   4   5   5    9.62    0.50
  -5  -5  -5    3.74    0.24
  -5  -5  -5    3.77    0.34
   5   5   5    3.36    0.38
  -5   5  -5    4.02    0.25
   6   5   5    0.59    0.26
  -6  -6   5    0.08    0.21
  -5  -6   5    0.08    0.18
   5   6  -5   -0.03    0.19
  -5   6   5    0.01    0.18
  -4  -6   5   21.69    0.66
   4  -6  -5   22.41    0.66
  -4  -6   5   21.39    0.74
   4   6  -5   22.71    0.68
  -4   6   5   22.39    0.69
  -3  -6   5   28.47    0.61
  -3  -6   5   28.65    0.81
   3  -6  -5   29.04    0.77
  -3  -6   5   28.10    0.57
  -3  -6   5   27.16    0.78
  -3   6   5   28.77    0.63
   3   6  -5   28.11    0.75
  -3   6   5   29.74    0.73
  -2  -6   5    0.08    0.12
  -2  -6   5    0.11    0.11
  -2  -6   5    0.12    0.11
   2  -6  -5    0.10    0.12
   2  -6  -5    0.01    0.13
   2  -6  -5    0.06    0.11
   2   6  -5    0.14    0.14
  -2   6   5    0.18    0.11
   2   6  -5    0.05    0.10
  -2   6   5    0.01    0.09
  -1  -6   5    1.25    0.18
  -1  -6   5    1.46    0.16
   1  -6  -5    1.06    0.15
  -1  -6   5    1.24    0.17
   1  -6  -5    1.17    0.17
   1  -6  -5    1.18    0.18
   1   6  -5    1.11    0.18
  -1   6   5    1.21    0.16
   1   6  -5    1.20    0.16
  -1   6   5    1.11    0.08
   0  -6   5   54.38    1.27
   0  -6  -5   54.51    1.19
   0  -6   5   53.38    1.19
   0   6   5   54.74    1.15
   0   6   5   54.22    0.97
   0   6  -5   47.37    1.24
   0   6  -5   54.24    1.16
   1  -6   5   42.67    1.01
   1  -6   5   43.20    1.06
  -1  -6  -5   43.47    0.99
   1   6   5   41.70    0.99
  -1   6  -5   41.52    1.05
   2  -6   5   14.30    0.48
  -2  -6  -5   14.00    0.45
  -2  -6  -5   13.18    0.41
   2   6   5   12.95    0.50
  -2   6  -5   13.59    0.49
   3  -6   5    0.84    0.18
  -3  -6  -5    0.89    0.19
  -3  -6  -5    0.63    0.18
  -3   6  -5    0.54    0.15
   3   6   5    0.60    0.22
  -4  -6  -5   -0.05    0.15
  -4  -6  -5    0.11    0.13
  -4  -6  -5    0.10    0.19
   4  -6   5    0.10    0.17
   4   6   5    0.15    0.21
  -4   6  -5    0.07    0.12
  -5  -6  -5    2.90    0.31
  -5  -6  -5    2.88    0.25
   5   6   5    3.12    0.38
  -5   6  -5    3.07    0.25
   6   6   5    0.45    0.26
  -6  -7   5    0.19    0.21
  -5  -7   5    0.25    0.15
  -5  -7   5   -0.35    0.17
  -5   7   5    0.20    0.21
   5   7  -5   -0.07    0.20
   4  -7  -5    0.93    0.20
  -4  -7   5    1.10    0.24
  -4  -7   5    1.01    0.19
   4   7  -5    0.83    0.21
  -4   7   5    0.86    0.20
  -3  -7   5    9.87    0.29
   3  -7  -5    9.88    0.44
  -3  -7   5    9.28    0.44
  -3  -7   5   10.06    0.30
  -3  -7   5    9.88    0.43
  -3   7   5    9.87    0.38
   3   7  -5    9.04    0.42
  -2  -7   5    4.23    0.26
   2  -7  -5    4.49    0.28
  -2  -7   5    4.56    0.29
   2  -7  -5    4.15    0.30
  -2  -7   5    4.63    0.30
  -2   7   5    4.14    0.21
   2   7  -5    4.17    0.30
   2   7  -5    4.57    0.28
  -1  -7   5   25.80    0.64
   1  -7  -5   26.72    0.73
  -1  -7   5   24.43    0.69
   1  -7  -5   26.39    0.74
  -1  -7   5   25.81    0.75
   1   7  -5   25.02    0.68
  -1   7   5   24.85    0.66
   1   7  -5   26.58    0.74
   0  -7  -5    2.82    0.25
   0  -7  -5    2.23    0.23
   0  -7   5    2.41    0.24
   0  -7   5    2.64    0.24
   0   7  -5    2.36    0.23
   0   7   5    2.17    0.22
   0   7  -5    2.75    0.25
   1  -7   5    0.04    0.15
   1  -7   5    0.20    0.14
  -1  -7  -5    0.32    0.14
  -1   7  -5    0.13    0.14
   1   7   5    0.24    0.17
  -2  -7  -5    6.17    0.30
   2  -7   5    6.41    0.35
   2  -7   5    6.50    0.34
  -2  -7  -5    5.91    0.30
  -2   7  -5    5.92    0.34
   2   7   5    6.38    0.38
  -3  -7  -5   21.13    0.66
  -3  -7  -5   21.41    0.67
   3  -7   5   20.15    0.65
  -3  -7  -5   20.52    0.48
  -3  -7  -5   21.05    0.67
   3   7   5   20.40    0.72
  -3   7  -5   21.12    0.67
  -4  -7  -5   15.98    0.59
  -4  -7  -5   14.70    0.62
  -4  -7  -5   15.48    0.56
   4  -7   5   16.41    0.58
  -4   7  -5   15.73    0.57
   4   7   5   16.05    0.67
  -5  -7  -5    1.28    0.20
  -5  -7  -5    1.04    0.22
   5   7   5    1.04    0.29
  -5   7  -5    1.08    0.19
   6   7   5    1.34    0.33
  -6  -8   5    0.32    0.24
  -5  -8   5   -0.20    0.17
  -5  -8   5    0.09    0.14
   5   8  -5    0.12    0.20
  -4  -8   5   14.17    0.55
  -4  -8   5   14.29    0.60
   4  -8  -5   14.75    0.57
   4   8  -5   14.73    0.57
  -3  -8   5   33.28    0.78
  -3  -8   5   33.29    0.95
  -3  -8   5   34.27    0.93
   3  -8  -5   36.19    0.95
   3   8  -5   33.59    0.91
  -3   8   5   33.84    0.82
  -2  -8   5    3.93    0.28
   2  -8  -5    3.88    0.28
   2  -8  -5    3.86    0.32
  -2  -8   5    4.38    0.28
  -2  -8   5    3.11    0.28
   2   8  -5    3.75    0.27
   2   8  -5    3.95    0.31
  -2   8   5    3.74    0.27
  -1  -8   5    1.55    0.21
   1  -8  -5    1.80    0.23
  -1  -8   5    2.10    0.19
   1  -8  -5    1.69    0.23
  -1  -8   5    1.45    0.21
  -1   8   5    1.48    0.19
   1   8  -5    1.96    0.23
   1   8  -5    1.73    0.21
   0  -8   5    0.19    0.17
   0  -8  -5    0.12    0.16
   0  -8  -5    0.11    0.14
   0  -8   5    0.24    0.16
   0   8   5    0.08    0.14
   0   8  -5    0.12    0.13
   0   8  -5    0.24    0.16
   1  -8   5   14.36    0.54
   1  -8   5   14.17    0.54
  -1  -8  -5   13.62    0.54
  -1  -8  -5   15.79    0.52
   1   8   5   14.19    0.53
  -1   8  -5   14.97    0.54
   2  -8   5    7.77    0.41
  -2  -8  -5    9.16    0.35
   2  -8   5    8.80    0.41
  -2  -8  -5    8.53    0.42
  -2  -8  -5    8.72    0.37
  -2   8  -5    8.29    0.40
   2   8   5    8.49    0.44
  -3  -8  -5    1.50    0.23
  -3  -8  -5    1.37    0.22
   3  -8   5    1.19    0.24
  -3  -8  -5    1.30    0.15
   3   8   5    1.26    0.26
  -3   8  -5    1.42    0.22
   4  -8   5    2.45    0.29
  -4  -8  -5    1.83    0.27
  -4  -8  -5    1.87    0.24
  -4  -8  -5    2.08    0.27
  -4   8  -5    1.89    0.25
   4   8   5    2.54    0.34
  -5  -8  -5    0.22    0.16
  -5   8  -5    0.21    0.15
   5   8   5    0.30    0.23
  -5  -9   5    0.51    0.18
  -5  -9   5    0.26    0.21
   5   9  -5    0.12    0.22
   4  -9  -5    0.35    0.20
  -4  -9   5    0.29    0.18
  -4  -9   5    0.78    0.22
   4   9  -5    0.06    0.20
  -3  -9   5    4.45    0.32
  -3  -9   5    3.47    0.24
   3  -9  -5    3.41    0.34
  -3  -9   5    3.64    0.32
   3   9  -5    3.77    0.35
  -2  -9   5    0.08    0.15
  -2  -9   5    0.26    0.15
  -2  -9   5   -0.04    0.15
   2  -9  -5   -0.17    0.15
   2  -9  -5   -0.04    0.15
   2   9  -5   -0.01    0.17
  -2   9   5   -0.10    0.14
  -1  -9   5    9.06    0.36
  -1  -9   5   10.44    0.45
  -1  -9   5    8.93    0.44
   1  -9  -5    9.97    0.46
   1  -9  -5    9.36    0.46
   1   9  -5   10.35    0.44
   1   9  -5    9.58    0.45
  -1   9   5    9.58    0.41
   0  -9   5   -0.17    0.13
   0  -9  -5    0.04    0.15
   0  -9  -5    0.12    0.16
   0  -9   5    0.05    0.17
   0   9   5   -0.07    0.15
   0   9  -5   -0.03    0.12
   0   9  -5   -0.11    0.15
  -1  -9  -5    2.98    0.29
   1  -9   5    3.02    0.30
  -1  -9  -5    2.78    0.28
   1  -9   5    2.97    0.29
  -1   9  -5    2.93    0.28
   1   9   5    2.92    0.29
  -2  -9  -5    1.77    0.22
   2  -9   5    2.26    0.26
   2  -9   5    2.28    0.28
  -2  -9  -5    1.88    0.25
   2   9   5    2.60    0.31
  -2   9  -5    1.95    0.25
   3  -9   5    2.38    0.30
  -3  -9  -5    2.83    0.21
  -3  -9  -5    2.17    0.25
  -3  -9  -5    2.73    0.29
  -3   9  -5    2.72    0.29
   3   9   5    2.59    0.34
  -4  -9  -5    1.61    0.26
  -4  -9  -5    1.27    0.23
   4  -9   5    1.60    0.27
   4   9   5    1.75    0.31
  -4   9  -5    1.65    0.24
  -5  -9  -5    2.51    0.28
  -5   9  -5    2.48    0.28
   5   9   5    2.75    0.40
  -5 -10   5    1.76    0.27
  -5 -10   5    1.55    0.28
   5  10  -5    2.19    0.34
  -4 -10   5   12.68    0.56
   4 -10  -5   13.42    0.59
  -4 -10   5   11.92    0.56
   4  10  -5   13.53    0.60
  -3 -10   5    3.31    0.33
  -3 -10   5    3.76    0.27
  -3 -10   5    3.52    0.31
   3 -10  -5    3.09    0.34
   3  10  -5    2.98    0.34
   2 -10  -5    2.64    0.31
   2 -10  -5    2.04    0.28
  -2 -10   5    2.34    0.29
  -2 -10   5    2.76    0.25
  -2 -10   5    2.67    0.28
  -2  10   5    2.64    0.28
   2  10  -5    2.54    0.31
  -1 -10   5    0.04    0.12
   1 -10  -5   -0.18    0.13
   1 -10  -5    0.00    0.17
  -1 -10   5    0.19    0.17
  -1 -10   5    0.04    0.17
   1  10  -5    0.01    0.19
   1  10  -5    0.08    0.13
  -1  10   5    0.15    0.16
   0 -10  -5    2.52    0.28
   0 -10  -5    1.91    0.26
   0 -10   5    2.40    0.29
   0 -10   5    1.86    0.26
   0  10  -5    1.99    0.25
   0  10  -5    2.37    0.28
   0  10   5    2.23    0.27
   1 -10   5   -0.02    0.17
   1 -10   5   -0.03    0.16
  -1 -10  -5    0.02    0.17
  -1 -10  -5    0.09    0.17
  -1  10  -5    0.35    0.16
   1  10   5   -0.18    0.17
  -2 -10  -5   -0.32    0.15
   2 -10   5   -0.24    0.14
  -2 -10  -5    0.03    0.16
   2 -10   5   -0.35    0.17
  -2  10  -5    0.12    0.16
   2  10   5   -0.10    0.21
   3 -10   5    3.01    0.34
  -3 -10  -5    3.04    0.33
  -3 -10  -5    2.92    0.24
   3  10   5    2.80    0.35
  -3  10  -5    2.51    0.30
  -4 -10  -5    2.50    0.30
  -4 -10  -5    2.60    0.31
   4 -10   5    2.30    0.32
   4  10   5    2.39    0.37
  -4  10  -5    1.98    0.27
  -5 -10  -5    1.77    0.27
   5  10   5    1.54    0.37
  -5  10  -5    1.89    0.26
  -5 -11   5    0.29    0.21
  -5 -11   5    0.66    0.25
   5  11  -5    0.53    0.27
  -4 -11   5    0.47    0.19
   4 -11  -5    0.39    0.23
  -4 -11   5    0.11    0.18
   4  11  -5    0.11    0.24
  -3 -11   5    2.25    0.27
   3 -11  -5    2.97    0.36
  -3 -11   5    2.89    0.26
  -3 -11   5    2.58    0.31
   3  11  -5    2.59    0.34
  -2 -11   5   44.52    1.07
   2 -11  -5   43.79    1.22
  -2 -11   5   44.76    1.15
  -2 -11   5   45.46    1.27
   2  11  -5   44.10    1.18
  -2  11   5   45.85    1.14
  -1 -11   5    0.38    0.19
  -1 -11   5    0.60    0.22
   1 -11  -5    0.18    0.16
  -1 -11   5    0.26    0.13
   1 -11  -5    0.49    0.22
   1  11  -5    0.34    0.17
   1  11  -5    0.67    0.23
  -1  11   5    0.61    0.20
   0 -11  -5    9.00    0.48
   0 -11  -5    8.95    0.48
   0 -11   5    9.08    0.48
   0 -11   5    8.42    0.46
   0  11  -5    8.15    0.47
   0  11   5    8.68    0.45
   0  11  -5    8.34    0.45
  -1 -11  -5    0.19    0.19
  -1 -11  -5    0.00    0.18
   1 -11   5    0.32    0.21
   1 -11   5    0.17    0.17
  -1  11  -5    0.32    0.16
   1  11   5    0.09    0.21
  -2 -11  -5    5.37    0.35
  -2 -11  -5    5.45    0.41
   2 -11   5    4.83    0.41
   2  11   5    4.96    0.43
  -2  11  -5    5.35    0.39
   3 -11   5    1.89    0.31
  -3 -11  -5    1.29    0.26
  -3 -11  -5    2.09    0.22
  -3  11  -5    1.46    0.25
   3  11   5    1.77    0.32
  -4 -11  -5    2.10    0.29
  -4 -11  -5    1.30    0.27
   4  11   5    1.77    0.33
  -5 -11  -5    2.64    0.33
   5  11   5    2.72    0.44
  -5 -12   5    7.35    0.51
  -5 -12   5    7.74    0.50
   5  12  -5    7.82    0.60
  -4 -12   5    6.06    0.45
   4 -12  -5    7.10    0.51
  -4 -12   5    6.33    0.43
   4  12  -5    7.87    0.51
  -3 -12   5    6.15    0.36
   3 -12  -5    6.32    0.46
  -3 -12   5    6.48    0.38
  -3 -12   5    5.73    0.43
   3  12  -5    6.46    0.44
   2 -12  -5   -0.34    0.20
  -2 -12   5    0.28    0.19
  -2 -12   5    0.17    0.19
  -2 -12   5   -0.06    0.14
   2  12  -5    0.08    0.21
  -2  12   5    0.32    0.19
  -1 -12   5    5.57    0.29
  -1 -12   5    5.02    0.41
  -1 -12   5    5.13    0.43
   1 -12  -5    4.85    0.42
   1  12  -5    5.04    0.42
  -1  12   5    5.58    0.40
   0 -12   5    0.49    0.20
   0 -12  -5    0.08    0.19
   0 -12   5    0.29    0.22
   0 -12   5    0.59    0.13
   0 -12  -5    0.15    0.18
   0  12   5    0.54    0.23
   0  12  -5    0.44    0.23
   1 -12   5   -0.13    0.21
  -1 -12  -5    0.05    0.17
  -1 -12  -5   -0.12    0.17
   1  12   5    0.07    0.21
  -2 -12  -5    6.25    0.41
  -2 -12  -5    5.87    0.44
   2 -12   5    6.23    0.47
   2  12   5    6.82    0.45
  -3 -12  -5    0.89    0.25
   3 -12   5    0.75    0.27
  -3 -12  -5    1.02    0.20
   3  12   5    0.97    0.28
  -4 -12  -5    0.43    0.21
  -4 -12  -5    0.57    0.22
   4  12   5    0.62    0.30
   5  12   5    1.14    0.34
   4 -13  -5    1.08    0.30
  -4 -13   5    0.72    0.25
  -4 -13   5    1.38    0.25
   4  13  -5    1.17    0.31
  -3 -13   5    2.08    0.26
   3 -13  -5    2.03    0.35
  -3 -13   5    2.36    0.28
   3  13  -5    1.53    0.32
   2 -13  -5    0.81    0.27
  -2 -13   5    0.20    0.21
  -2 -13   5    0.68    0.17
  -2  13   5    0.35    0.20
   2  13  -5    0.35    0.23
   1 -13  -5   31.88    1.01
  -1 -13   5   31.30    0.78
  -1 -13   5   29.87    0.97
  -1  13   5   31.95    0.97
   1  13  -5   29.96    0.97
   0 -13  -5   -0.04    0.20
   0 -13   5    0.08    0.11
   0 -13   5    0.14    0.21
   0  13  -5    0.42    0.23
   0  13   5    0.11    0.21
   1 -13   5    1.27    0.28
  -1 -13  -5    1.23    0.26
   1  13   5    1.52    0.28
  -2 -13  -5    0.73    0.23
   2 -13   5    0.51    0.25
   2  13   5    0.69    0.26
   3 -13   5    0.23    0.23
  -3 -13  -5    0.13    0.16
   3  13   5    0.16    0.24
   4  13   5    3.43    0.45
   4 -14  -5   13.25    0.71
  -4 -14   5   12.05    0.58
   4  14  -5   11.85    0.66
  -3 -14   5    0.25    0.17
   3 -14  -5    0.56    0.28
  -3 -14   5    0.20    0.19
   3  14  -5    0.22    0.27
   2 -14  -5    0.49    0.27
  -2 -14   5    0.40    0.22
  -2 -14   5    0.98    0.18
   2  14  -5    0.80    0.28
  -2  14   5    0.51    0.24
  -1 -14   5    1.02    0.28
   1 -14  -5    1.38    0.30
  -1  14   5    0.69    0.24
   1  14  -5    0.22    0.26
   0 -14  -5   -0.03    0.21
   0 -14   5    0.02    0.23
   0  14  -5    0.03    0.23
   0  14   5   -0.12    0.21
  -1 -14  -5    2.19    0.33
   1 -14   5    2.75    0.36
   1  14   5    2.48    0.35
  -2 -14  -5    0.65    0.23
   2 -14   5    0.27    0.26
   2  14   5    0.21    0.24
   3 -14   5    3.19    0.42
  -3 -14  -5    2.60    0.30
   3  14   5    2.57    0.39
   4  14   5   -0.18    0.28
   4 -15  -5    0.09    0.27
   4  15  -5    0.22    0.30
  -3 -15   5    1.95    0.29
   3 -15  -5    1.58    0.36
   3  15  -5    2.03    0.35
  -2 -15   5   -0.14    0.22
   2 -15  -5    0.17    0.27
  -2  15   5    0.31    0.22
   2  15  -5    0.30    0.29
   1 -15  -5    0.52    0.26
  -1 -15   5   -0.31    0.21
  -1  15   5    0.14    0.20
   1  15  -5    0.22    0.25
   0 -15   5    0.57    0.26
   0 -15  -5    0.38    0.25
   0  15  -5    0.44    0.27
   0  15   5    0.51    0.26
  -1 -15  -5    5.16    0.48
   1 -15   5    5.54    0.50
   1  15   5    6.43    0.53
  -2 -15  -5    1.01    0.26
   2 -15   5    1.31    0.34
   2  15   5    0.86    0.30
   3 -15   5    1.82    0.38
  -3 -15  -5    2.02    0.29
   3  15   5    2.02    0.39
  -3 -16   5    4.55    0.40
   3 -16  -5    3.95    0.50
   3  16  -5    4.25    0.49
   2 -16  -5    1.84    0.37
  -2 -16   5    1.42    0.30
   2  16  -5    1.66    0.37
   1 -16  -5   -0.09    0.26
  -1 -16   5   -0.25    0.22
  -1  16   5    0.05    0.23
   1  16  -5    0.31    0.25
   0 -16  -5    8.43    0.56
   0 -16   5    8.54    0.58
   0  16  -5    9.70    0.58
   0  16   5    9.47    0.57
  -1 -16  -5    0.10    0.23
   1 -16   5    0.77    0.31
   1  16   5    0.85    0.28
   2 -16   5    9.37    0.61
  -2 -16  -5    8.51    0.53
   2  16   5    9.60    0.61
  -3 -16  -5   -0.05    0.18
   3 -16   5    0.41    0.29
   3  16   5    0.00    0.27
   3 -17  -5   -0.16    0.27
  -3 -17   5   -0.03    0.20
   3  17  -5    0.01    0.29
   2 -17  -5    0.07    0.29
  -2 -17   5    1.00    0.28
   2  17  -5    0.14    0.31
   1 -17  -5   -0.05    0.25
  -1 -17   5    0.28    0.26
   1  17  -5   -0.03    0.24
  -1  17   5   -0.14    0.22
   0 -17   5    5.38    0.53
   0 -17  -5    6.08    0.55
   0  17  -5    5.76    0.52
   0  17   5    6.31    0.56
  -1 -17  -5    2.82    0.41
   1 -17   5    2.90    0.42
   1  17   5    2.79    0.43
   2 -17   5    1.35    0.37
  -2 -17  -5    1.65    0.33
   2  17   5    1.99    0.39
   2 -18  -5    0.98    0.35
  -2 -18   5    1.49    0.33
   2  18  -5    1.24    0.38
   1 -18  -5    0.80    0.32
  -1 -18   5    0.71    0.31
   1  18  -5    0.85    0.31
  -1  18   5    0.47    0.29
   0 -18   5    3.40    0.48
   0 -18  -5    3.89    0.49
   0  18   5    3.55    0.46
   0  18  -5    4.03    0.48
  -1 -18  -5    0.55    0.29
   1 -18   5    0.43    0.31
   1  18   5    1.08    0.32
   2 -18   5    0.83    0.33
  -2 -18  -5    1.19    0.30
   0 -19  -5   -0.25    0.26
   0 -19   5    0.12    0.29
  -6   0   6    6.54    0.53
  -5   0   6   17.91    0.72
  -4   0   6    2.13    0.28
   4   0  -6    1.90    0.18
   4   0  -6    2.03    0.16
   3   0  -6    0.22    0.09
  -3   0   6   -0.09    0.12
   3   0  -6    0.29    0.09
   3   0  -6    0.12    0.09
  -2   0   6   16.92    0.49
  -2   0   6   16.37    0.36
   2   0  -6   16.33    0.42
   2   0  -6   16.55    0.33
  -1   0   6    1.91    0.07
   1   0  -6    1.79    0.15
  -1   0   6    2.02    0.15
   0   0  -6    5.30    0.23
   0   0   6    5.22    0.23
   0   0  -6    5.59    0.24
  -1   0  -6   11.93    0.37
   1   0   6   11.74    0.35
  -2   0  -6    1.00    0.18
  -3   0  -6    2.48    0.26
  -4   0  -6   24.90    0.77
  -5   0  -6   21.97    0.55
  -5   0  -6   22.08    0.77
   6   0   6    0.21    0.22
  -6  -1   6    1.44    0.30
  -6   1   6    2.02    0.33
  -5  -1   6    6.80    0.44
  -5   1   6    6.79    0.44
  -4  -1   6   30.25    0.89
   4  -1  -6   30.35    0.70
   4  -1  -6   30.46    0.69
   4   1  -6   31.54    0.72
   4   1  -6   29.89    0.69
  -4   1   6   30.47    0.88
   3  -1  -6   44.72    0.89
   3  -1  -6   45.26    0.94
  -3  -1   6   45.43    1.07
   3   1  -6   43.29    0.87
  -3   1   6   45.98    1.06
   3   1  -6   44.20    0.94
   3   1  -6   44.59    0.90
  -2  -1   6    0.35    0.06
   2  -1  -6    0.32    0.05
   2  -1  -6    0.38    0.10
  -2  -1   6    0.23    0.06
  -2  -1   6    0.32    0.13
   2  -1  -6    0.28    0.05
  -2   1   6    0.26    0.07
   2   1  -6    0.36    0.09
  -2   1   6    0.30    0.12
   2   1  -6    0.35    0.10
   2   1  -6    0.32    0.07
  -2   1   6    0.33    0.07
  -1  -1   6    0.16    0.09
  -1  -1   6    0.28    0.06
  -1  -1   6    0.27    0.10
   1  -1  -6    0.10    0.10
   1   1  -6    0.19    0.06
  -1   1   6    0.28    0.10
  -1   1   6    0.20    0.10
   1   1  -6    0.29    0.11
  -1   1   6    0.24    0.04
   0  -1  -6    2.95    0.19
   0  -1   6    2.87    0.19
   0  -1   6    2.84    0.18
   0   1   6    2.86    0.19
   0   1  -6    2.86    0.19
   0   1  -6    2.86    0.19
   1  -1   6    0.07    0.10
  -1  -1  -6    0.01    0.08
  -1  -1  -6   -0.03    0.11
  -1   1  -6   -0.12    0.11
   1   1   6    0.01    0.09
  -2  -1  -6    0.99    0.17
  -2   1  -6    0.92    0.17
  -3  -1  -6   -0.02    0.15
  -3   1  -6    0.08    0.14
  -4  -1  -6   10.02    0.47
  -4   1  -6   10.00    0.47
  -4   1  -6    9.08    0.33
  -5  -1  -6    0.01    0.08
  -5  -1  -6    0.03    0.19
   5   1   6   -0.05    0.19
  -5   1  -6   -0.13    0.08
   6  -1   6   10.56    0.58
   6   1   6   10.89    0.59
  -6  -2   6    4.66    0.46
  -6   2   6    5.35    0.47
  -5  -2   6   19.30    0.76
  -5   2   6   19.41    0.74
   4  -2  -6   20.65    0.52
  -4  -2   6   18.43    0.67
  -4   2   6   19.70    0.66
   4   2  -6   19.31    0.54
   4   2  -6   20.09    0.51
  -3  -2   6   22.04    0.67
   3  -2  -6   22.07    0.55
   3   2  -6   22.41    0.54
  -3   2   6   21.80    0.63
   3   2  -6   22.70    0.54
  -2  -2   6   -0.02    0.07
   2  -2  -6    0.04    0.10
  -2  -2   6   -0.12    0.07
  -2  -2   6   -0.13    0.10
  -2  -2   6   -0.01    0.07
   2  -2  -6   -0.06    0.06
   2   2  -6   -0.06    0.08
   2   2  -6   -0.03    0.08
  -2   2   6    0.13    0.07
  -2   2   6   -0.05    0.10
   2   2  -6   -0.03    0.09
  -1  -2   6   -0.01    0.09
   1  -2  -6    0.22    0.11
   1  -2  -6    0.16    0.06
  -1  -2   6    0.02    0.09
  -1  -2   6   -0.03    0.07
  -1  -2   6    0.12    0.06
  -1   2   6    0.05    0.06
  -1   2   6    0.12    0.09
   1   2  -6   -0.05    0.10
   1   2  -6   -0.06    0.07
  -1   2   6    0.10    0.09
   1   2  -6   -0.12    0.08
   1   2  -6    0.01    0.05
   0  -2  -6   56.56    1.15
   0  -2   6   53.63    1.14
   0  -2   6   56.62    1.16
   0  -2   6   55.88    1.10
   0   2   6   55.84    1.09
   0   2  -6   55.28    1.10
   0   2   6   55.19    1.15
  -1  -2  -6    0.04    0.10
   1   2   6    0.15    0.13
   1   2   6    0.00    0.10
  -1   2  -6    0.11    0.11
  -2  -2  -6   41.26    0.95
  -2   2  -6   40.50    0.96
  -3  -2  -6   11.59    0.47
  -3   2  -6   12.40    0.40
  -3   2  -6   12.21    0.50
   3   2   6   12.49    0.50
  -4  -2  -6    3.19    0.31
   4   2   6    2.77    0.32
  -4   2  -6    3.57    0.34
  -4   2  -6    3.05    0.20
  -5  -2  -6    8.89    0.50
  -5   2  -6    9.10    0.33
   5   2   6    8.89    0.51
   6   2   6    0.47    0.24
  -6  -3   6    0.24    0.24
  -6   3   6    0.40    0.23
  -5  -3   6    1.17    0.26
  -5   3   6    1.01    0.25
  -4  -3   6   53.58    1.33
   4  -3  -6   52.15    1.16
   4   3  -6   54.78    1.17
  -4   3   6   54.95    1.30
   3  -3  -6   20.43    0.49
  -3  -3   6   21.67    0.66
   3  -3  -6   20.60    0.54
  -3   3   6   20.79    0.61
   3   3  -6   20.75    0.53
  -2  -3   6    2.53    0.17
  -2  -3   6    2.59    0.15
  -2  -3   6    2.40    0.15
   2  -3  -6    2.42    0.14
  -2  -3   6    2.37    0.21
   2  -3  -6    2.14    0.18
  -2  -3   6    2.14    0.18
  -2   3   6    2.34    0.18
   2   3  -6    2.40    0.17
   2   3  -6    2.38    0.17
  -2   3   6    2.79    0.16
  -1  -3   6    3.63    0.20
  -1  -3   6    3.86    0.15
   1  -3  -6    3.82    0.17
  -1  -3   6    3.68    0.21
   1  -3  -6    3.55    0.23
  -1  -3   6    4.02    0.18
  -1  -3   6    3.53    0.21
   1   3  -6    3.67    0.22
  -1   3   6    3.53    0.20
  -1   3   6    3.71    0.18
   1   3  -6    3.96    0.19
  -1   3   6    3.64    0.16
   0  -3   6   16.15    0.46
   0  -3   6   15.62    0.41
   0  -3  -6   15.50    0.41
   0  -3  -6   15.01    0.44
   0  -3   6   15.44    0.41
   0   3   6   15.06    0.43
   0   3  -6   15.02    0.41
   0   3   6   15.25    0.40
  -1  -3  -6   55.34    1.14
   1  -3   6   54.93    1.17
  -1   3  -6   55.59    1.24
  -1   3  -6   54.65    1.17
   1   3   6   54.12    1.16
  -2  -3  -6   20.23    0.59
  -2  -3  -6   20.02    0.48
   2   3   6   21.04    0.61
  -2   3  -6   20.60    0.61
  -2   3  -6   21.02    0.58
   3  -3   6    4.16    0.26
  -3  -3  -6    4.71    0.32
   3   3   6    4.79    0.33
  -3   3  -6    4.52    0.25
  -3   3  -6    4.81    0.35
  -4  -3  -6    3.76    0.33
  -4   3  -6    3.88    0.24
   4   3   6    3.73    0.35
  -5  -3  -6    0.31    0.20
  -5   3  -6    0.66    0.13
   5   3   6    0.52    0.23
   6   3   6    3.55    0.42
  -6  -4   6    0.16    0.23
  -6   4   6    0.00    0.21
  -5  -4   6    4.50    0.42
  -5   4   6    4.16    0.38
   4  -4  -6    1.03    0.17
  -4  -4   6    0.43    0.20
   4   4  -6    0.96    0.19
  -4   4   6    0.65    0.20
   3  -4  -6    9.66    0.36
  -3  -4   6    9.97    0.44
   3  -4  -6   10.18    0.33
  -3  -4   6    9.45    0.36
   3   4  -6   10.29    0.36
  -3   4   6   10.13    0.39
  -2  -4   6   20.96    0.59
  -2  -4   6   19.41    0.50
  -2  -4   6   20.16    0.51
  -2  -4   6   20.59    0.50
   2  -4  -6   20.41    0.48
   2  -4  -6   21.28    0.56
   2  -4  -6   21.24    0.56
  -2  -4   6   20.12    0.57
  -2   4   6   20.09    0.52
  -2   4   6   20.77    0.51
   2   4  -6   19.13    0.51
   2   4  -6   20.87    0.55
  -1  -4   6    5.94    0.26
   1  -4  -6    5.12    0.28
  -1  -4   6    5.61    0.24
  -1  -4   6    5.79    0.27
  -1  -4   6    5.82    0.20
   1  -4  -6    5.88    0.23
   1   4  -6    5.66    0.25
   1   4  -6    6.02    0.28
  -1   4   6    5.78    0.20
  -1   4   6    5.99    0.26
  -1   4   6    5.61    0.22
   0  -4  -6  122.31    2.28
   0  -4   6  122.49    2.53
   0  -4  -6  119.75    2.38
   0  -4   6  120.64    2.29
   0  -4   6  120.89    2.38
   0   4   6  122.20    2.28
  -1  -4  -6   32.03    0.75
   1  -4   6   30.92    0.77
  -1   4  -6   32.98    0.82
   1   4   6   31.71    0.77
   2  -4   6   80.81    1.70
  -2  -4  -6   84.89    1.63
  -2   4  -6   83.29    1.82
   2   4   6   84.04    1.75
   3  -4   6    5.40    0.29
  -3  -4  -6    5.11    0.34
   3   4   6    4.63    0.34
  -3   4  -6    5.14    0.28
   4  -4   6   10.30    0.41
  -4  -4  -6   11.23    0.50
   4   4   6   10.33    0.52
  -4   4  -6   10.66    0.40
  -5  -4  -6    0.00    0.18
  -5  -4  -6    0.17    0.11
  -5   4  -6    0.14    0.11
   5   4   6   -0.04    0.19
   6   4   6    0.70    0.29
  -6  -5   6    1.27    0.30
  -6   5   6    1.68    0.31
  -5  -5   6    0.65    0.22
   5   5  -6    0.84    0.21
  -5   5   6    0.86    0.23
   4  -5  -6   77.60    1.68
  -4  -5   6   81.79    1.82
  -4   5   6   80.36    1.75
   4   5  -6   78.76    1.66
   3  -5  -6    8.63    0.37
   3  -5  -6    8.65    0.32
  -3  -5   6    8.86    0.41
  -3  -5   6    8.31    0.36
  -3   5   6    9.67    0.37
   3   5  -6    9.44    0.37
  -2  -5   6    3.94    0.25
  -2  -5   6    4.09    0.22
  -2  -5   6    3.54    0.21
   2  -5  -6    3.77    0.26
   2  -5  -6    3.81    0.24
  -2  -5   6    3.60    0.22
   2  -5  -6    4.24    0.21
  -2  -5   6    3.73    0.25
   2   5  -6    3.75    0.24
   2   5  -6    3.66    0.23
  -2   5   6    3.89    0.22
  -2   5   6    3.62    0.21
  -1  -5   6   17.82    0.55
   1  -5  -6   18.44    0.47
  -1  -5   6   17.37    0.49
   1  -5  -6   17.87    0.53
  -1  -5   6   18.13    0.52
  -1  -5   6   18.03    0.50
  -1   5   6   18.41    0.48
  -1   5   6   18.13    0.41
   1   5  -6   18.91    0.51
   1   5  -6   19.33    0.55
   0  -5   6    3.07    0.23
   0  -5  -6    2.73    0.21
   0  -5  -6    3.14    0.24
   0  -5   6    3.17    0.23
   0   5  -6    1.77    0.20
   0   5   6    2.84    0.21
  -1  -5  -6   11.31    0.39
   1  -5   6   11.64    0.41
   1  -5   6   10.92    0.40
   1   5   6   10.96    0.40
  -1   5  -6   10.87    0.42
   2  -5   6    3.66    0.26
  -2  -5  -6    4.11    0.22
   2   5   6    4.17    0.29
  -2   5  -6    4.40    0.26
   3  -5   6    0.23    0.15
  -3  -5  -6    0.28    0.16
  -3   5  -6    0.04    0.11
   3   5   6    0.11    0.18
  -4  -5  -6    6.68    0.40
   4  -5   6    6.63    0.34
   4   5   6    7.18    0.44
  -4   5  -6    6.42    0.33
  -5  -5  -6    0.46    0.14
  -5  -5  -6    0.05    0.17
  -5   5  -6    0.20    0.12
   5   5   6    0.03    0.21
   6   5   6    3.60    0.43
  -6  -6   6   -0.09    0.20
  -6   6   6   -0.25    0.23
  -5  -6   6    4.10    0.40
  -5   6   6    3.63    0.36
   5   6  -6    4.06    0.34
  -4  -6   6    0.94    0.23
  -4  -6   6    1.10    0.18
   4  -6  -6    1.07    0.20
   4   6  -6    0.76    0.20
  -4   6   6    0.81    0.20
  -3  -6   6    0.04    0.04
   3  -6  -6    0.03    0.15
  -3  -6   6    0.26    0.15
  -3  -6   6    0.05    0.07
  -3  -6   6    0.24    0.06
  -3  -6   6    0.22    0.14
  -3   6   6    0.02    0.07
   3   6  -6    0.01    0.14
  -3   6   6   -0.02    0.12
  -2  -6   6    0.17    0.12
   2  -6  -6    0.52    0.14
   2  -6  -6    0.18    0.11
   2  -6  -6    0.16    0.14
  -2  -6   6    0.30    0.12
  -2  -6   6    0.45    0.11
  -2  -6   6    0.38    0.14
  -2   6   6    0.35    0.12
   2   6  -6    0.30    0.15
  -2   6   6    0.19    0.10
   2   6  -6    0.16    0.11
  -1  -6   6   12.15    0.45
   1  -6  -6   13.05    0.45
  -1  -6   6   12.92    0.44
   1  -6  -6   12.81    0.46
  -1  -6   6   12.32    0.41
   1  -6  -6   12.48    0.40
  -1   6   6   12.97    0.40
   1   6  -6   12.68    0.43
   1   6  -6   12.66    0.45
  -1   6   6   12.31    0.29
   0  -6   6    1.87    0.21
   0  -6   6    2.18    0.22
   0  -6  -6    1.98    0.22
   0   6   6    2.46    0.11
   0   6  -6    2.26    0.21
   0   6  -6    1.66    0.20
   0   6   6    2.23    0.21
   1  -6   6   27.51    0.77
   1  -6   6   27.94    0.75
  -1  -6  -6   29.15    0.73
  -1   6  -6   27.09    0.77
   1   6   6   27.86    0.74
  -2  -6  -6   18.46    0.53
   2  -6   6   19.10    0.59
  -2   6  -6   19.90    0.61
   2   6   6   18.67    0.62
  -3  -6  -6   27.81    0.79
   3  -6   6   27.74    0.77
   3   6   6   27.89    0.85
  -3   6  -6   26.54    0.79
  -4  -6  -6    1.46    0.24
   4  -6   6    1.37    0.22
  -4  -6  -6    1.15    0.19
   4   6   6    1.17    0.26
  -4   6  -6    1.57    0.21
  -5  -6  -6    3.90    0.36
  -5  -6  -6    3.81    0.27
  -5   6  -6    4.05    0.29
   5   6   6    4.77    0.46
   6   6   6    0.24    0.27
  -6  -7   6    0.18    0.21
  -5  -7   6    2.67    0.35
  -5   7   6    2.57    0.32
   5   7  -6    2.67    0.31
  -4  -7   6    2.41    0.25
  -4  -7   6    2.89    0.31
   4  -7  -6    2.89    0.28
  -4   7   6    2.61    0.27
   4   7  -6    2.95    0.29
  -3  -7   6   42.06    1.11
   3  -7  -6   42.52    1.07
  -3  -7   6   44.00    1.10
  -3  -7   6   42.47    0.91
  -3   7   6   43.43    0.98
   3   7  -6   43.13    1.04
   2  -7  -6    7.23    0.36
   2  -7  -6    7.17    0.37
  -2  -7   6    7.53    0.36
  -2  -7   6    6.85    0.32
  -2  -7   6    7.25    0.36
   2   7  -6    6.97    0.34
  -2   7   6    7.93    0.33
  -2   7   6    7.07    0.26
   2   7  -6    7.09    0.36
  -1  -7   6    0.34    0.15
  -1  -7   6    0.55    0.16
  -1  -7   6    0.25    0.12
   1  -7  -6    0.63    0.15
   1  -7  -6    0.38    0.17
   1   7  -6    0.45    0.17
   1   7  -6    0.41    0.14
  -1   7   6    0.50    0.14
   0  -7   6    1.79    0.22
   0  -7   6    1.63    0.21
   0  -7  -6    1.47    0.20
   0   7  -6    2.05    0.22
   0   7   6    1.78    0.21
   0   7  -6    1.48    0.21
   0   7   6    1.59    0.09
   1  -7   6    0.16    0.14
   1  -7   6    0.06    0.15
  -1  -7  -6    0.17    0.14
  -1   7  -6    0.16    0.13
   1   7   6    0.01    0.14
   2  -7   6    0.42    0.17
  -2  -7  -6    0.28    0.14
   2   7   6    0.76    0.21
  -2   7  -6    0.29    0.14
  -3  -7  -6    0.37    0.17
   3  -7   6    0.08    0.17
  -3  -7  -6    0.14    0.09
   3   7   6    0.02    0.19
  -3   7  -6    0.27    0.15
  -4  -7  -6    2.70    0.29
   4  -7   6    2.74    0.29
  -4  -7  -6    2.50    0.25
  -4   7  -6    2.50    0.26
   4   7   6    2.91    0.37
  -5  -7  -6    0.47    0.20
  -5  -7  -6    0.31    0.16
   5   7   6    0.02    0.23
  -5   7  -6    0.32    0.15
  -6  -8   6    0.25    0.23
  -5  -8   6    0.09    0.15
  -5  -8   6   -0.01    0.19
   5   8  -6   -0.15    0.17
   4  -8  -6    2.26    0.28
  -4  -8   6    1.78    0.28
  -4  -8   6    1.78    0.24
   4   8  -6    2.56    0.31
  -4   8   6    1.99    0.25
  -3  -8   6   23.47    0.60
   3  -8  -6   22.37    0.73
  -3  -8   6   23.32    0.75
  -3  -8   6   22.62    0.72
   3   8  -6   24.28    0.72
  -3   8   6   23.95    0.63
  -2  -8   6    0.20    0.15
  -2  -8   6    0.12    0.14
   2  -8  -6    0.30    0.18
   2  -8  -6    0.44    0.16
  -2  -8   6    0.08    0.15
   2   8  -6    0.43    0.18
  -2   8   6    0.30    0.10
  -2   8   6    0.23    0.14
   2   8  -6    0.26    0.13
   1  -8  -6    8.49    0.41
  -1  -8   6    8.63    0.34
  -1  -8   6    8.42    0.40
   1  -8  -6    8.63    0.40
  -1  -8   6    8.51    0.42
   1   8  -6    7.80    0.38
   1   8  -6    8.83    0.41
  -1   8   6    8.22    0.36
   0  -8   6   35.06    0.91
   0  -8  -6   35.30    0.96
   0  -8  -6   35.13    0.91
   0  -8   6   33.74    0.95
   0   8   6   34.72    0.87
   0   8  -6   33.00    0.88
   0   8  -6   33.96    0.95
   1  -8   6    0.53    0.18
  -1  -8  -6    0.86    0.19
  -1  -8  -6    0.55    0.17
   1  -8   6    0.64    0.20
  -1   8  -6    0.58    0.16
   1   8   6    0.81    0.20
  -2  -8  -6    0.97    0.18
   2  -8   6    1.16    0.20
  -2  -8  -6    0.78    0.19
   2  -8   6    0.95    0.20
   2   8   6    0.68    0.21
  -2   8  -6    0.95    0.19
  -3  -8  -6    5.59    0.35
   3  -8   6    5.84    0.37
  -3  -8  -6    6.07    0.26
   3   8   6    6.20    0.42
  -3   8  -6    6.00    0.37
  -4  -8  -6    0.75    0.22
  -4  -8  -6    1.14    0.21
   4  -8   6    0.74    0.23
  -4   8  -6    0.87    0.19
   4   8   6    0.72    0.27
  -5  -8  -6    2.43    0.28
  -5  -8  -6    2.73    0.31
   5   8   6    2.32    0.38
  -5   8  -6    2.19    0.26
  -5  -9   6    0.92    0.21
  -5  -9   6    0.49    0.22
  -4  -9   6    5.18    0.35
  -4  -9   6    5.56    0.40
   4  -9  -6    4.87    0.39
   4   9  -6    5.36    0.41
  -3  -9   6    6.55    0.39
  -3  -9   6    5.74    0.37
  -3  -9   6    6.00    0.30
   3  -9  -6    5.71    0.39
   3   9  -6    6.16    0.39
  -2  -9   6    6.51    0.40
   2  -9  -6    6.68    0.41
  -2  -9   6    6.44    0.35
  -2  -9   6    7.02    0.37
   2  -9  -6    7.11    0.39
   2   9  -6    6.93    0.40
  -2   9   6    6.80    0.35
   1  -9  -6    3.13    0.29
  -1  -9   6    2.92    0.23
  -1  -9   6    2.57    0.28
   1  -9  -6    2.26    0.27
  -1  -9   6    2.82    0.29
  -1   9   6    2.71    0.27
   1   9  -6    2.50    0.29
   0  -9  -6    8.00    0.42
   0  -9  -6    7.58    0.42
   0  -9   6    8.15    0.43
   0  -9   6    7.77    0.41
   0   9  -6    8.33    0.41
   0   9  -6    7.46    0.39
   0   9   6    7.66    0.38
   1  -9   6   -0.06    0.17
  -1  -9  -6    0.00    0.14
  -1  -9  -6   -0.11    0.14
   1  -9   6    0.00    0.14
  -1   9  -6    0.19    0.13
   1   9   6   -0.06    0.18
  -2  -9  -6    3.04    0.31
  -2  -9  -6    3.37    0.29
   2  -9   6    4.03    0.33
   2  -9   6    3.28    0.33
   2   9   6    3.85    0.36
  -2   9  -6    3.47    0.32
  -3  -9  -6    3.48    0.24
   3  -9   6    2.93    0.32
  -3  -9  -6    3.33    0.32
  -3   9  -6    3.81    0.33
   3   9   6    3.13    0.35
   4  -9   6    4.65    0.40
  -4  -9  -6    4.16    0.36
  -4  -9  -6    3.79    0.36
  -4   9  -6    3.96    0.35
   4   9   6    4.77    0.45
  -5  -9  -6    0.78    0.21
  -5   9  -6    1.00    0.20
   5   9   6    0.98    0.31
  -5 -10   6    2.80    0.36
  -5 -10   6    3.04    0.33
   4 -10  -6    0.71    0.23
  -4 -10   6    0.84    0.22
  -4 -10   6    0.66    0.21
   4  10  -6    0.76    0.24
  -3 -10   6    0.01    0.16
   3 -10  -6   -0.15    0.19
  -3 -10   6   -0.13    0.12
  -3 -10   6    0.09    0.15
   3  10  -6   -0.19    0.20
  -2 -10   6   73.43    1.81
   2 -10  -6   73.89    1.78
  -2 -10   6   73.84    1.58
  -2 -10   6   74.19    1.65
   2 -10  -6   73.38    1.72
  -2  10   6   72.05    1.60
   2  10  -6   72.06    1.65
   1 -10  -6    2.74    0.30
  -1 -10   6    2.51    0.30
  -1 -10   6    3.09    0.24
   1 -10  -6    2.94    0.31
  -1 -10   6    2.49    0.28
  -1  10   6    2.01    0.25
   1  10  -6    2.10    0.25
   1  10  -6    2.86    0.31
   0 -10  -6    0.21    0.16
   0 -10  -6   -0.04    0.16
   0 -10   6    0.13    0.19
   0 -10   6   -0.07    0.14
   0  10   6    0.14    0.18
   0  10  -6    0.02    0.13
   0  10  -6   -0.14    0.17
  -1 -10  -6    3.56    0.33
  -1 -10  -6    3.24    0.31
   1 -10   6    3.69    0.34
   1 -10   6    3.19    0.33
   1  10   6    3.73    0.34
  -1  10  -6    3.35    0.32
   2 -10   6   10.23    0.49
   2 -10   6   10.85    0.53
  -2 -10  -6   10.65    0.52
  -2 -10  -6   10.84    0.46
   2  10   6   10.17    0.52
  -2  10  -6    9.74    0.49
  -3 -10  -6    1.90    0.27
  -3 -10  -6    1.83    0.20
   3 -10   6    2.17    0.31
   3  10   6    2.00    0.32
  -3  10  -6    1.89    0.27
  -4 -10  -6    3.01    0.33
  -4 -10  -6    3.12    0.34
   4  10   6    2.21    0.38
  -4  10  -6    2.87    0.32
  -5 -10  -6    5.92    0.40
  -5  10  -6    5.18    0.38
   5  10   6    6.28    0.56
  -5 -11   6    0.72    0.24
  -5 -11   6    1.07    0.26
  -4 -11   6    0.03    0.17
  -4 -11   6    0.04    0.17
   4 -11  -6    0.39    0.23
   4  11  -6    0.14    0.23
   3 -11  -6    1.02    0.27
  -3 -11   6    0.91    0.19
  -3 -11   6    0.66    0.19
  -3 -11   6    0.86    0.23
   3  11  -6    0.86    0.25
  -2 -11   6    0.68    0.21
  -2 -11   6    0.41    0.20
   2 -11  -6    0.34    0.22
  -2 -11   6    0.65    0.18
  -2  11   6    0.98    0.21
   2  11  -6    0.84    0.23
  -1 -11   6    0.63    0.16
   1 -11  -6    0.65    0.22
   1 -11  -6    0.72    0.21
  -1 -11   6    0.52    0.21
  -1 -11   6    0.66    0.21
  -1  11   6    0.70    0.20
   1  11  -6    0.44    0.22
   1  11  -6    0.62    0.18
   0 -11  -6    2.26    0.29
   0 -11   6    2.20    0.30
   0 -11  -6    2.22    0.30
   0 -11   6    2.39    0.30
   0  11  -6    2.96    0.31
   0  11   6    2.79    0.31
   0  11  -6    2.10    0.29
  -1 -11  -6    0.03    0.18
   1 -11   6    0.21    0.18
  -1 -11  -6   -0.01    0.17
   1 -11   6    0.15    0.20
   1  11   6   -0.10    0.21
  -1  11  -6    0.48    0.18
  -2 -11  -6    2.18    0.29
   2 -11   6    2.77    0.34
  -2 -11  -6    2.70    0.29
  -2  11  -6    2.95    0.32
   2  11   6    3.47    0.37
  -3 -11  -6    0.69    0.18
  -3 -11  -6    0.79    0.24
   3 -11   6    1.10    0.27
  -3  11  -6    0.78    0.20
   3  11   6    0.79    0.26
  -4 -11  -6   11.96    0.57
  -4 -11  -6   11.34    0.57
   4  11   6   10.73    0.63
   5  11   6    1.20    0.35
  -5 -12   6    0.63    0.24
  -5 -12   6    0.52    0.23
  -4 -12   6    2.04    0.32
  -4 -12   6    2.76    0.33
   4 -12  -6    3.22    0.39
   4  12  -6    2.32    0.36
  -3 -12   6    6.78    0.41
  -3 -12   6    7.49    0.39
   3 -12  -6    7.97    0.49
  -3 -12   6    6.69    0.46
   3  12  -6    6.44    0.47
  -2 -12   6    0.07    0.19
  -2 -12   6   -0.12    0.14
   2 -12  -6    0.04    0.20
  -2 -12   6   -0.05    0.20
   2  12  -6   -0.16    0.21
  -2  12   6    0.18    0.19
  -1 -12   6   29.28    0.90
  -1 -12   6   28.02    0.96
   1 -12  -6   28.35    0.92
  -1 -12   6   28.14    0.74
  -1  12   6   28.79    0.87
   1  12  -6   26.86    0.89
   0 -12   6   18.20    0.71
   0 -12  -6   17.09    0.69
   0  12   6   17.10    0.67
   0  12  -6   17.13    0.67
  -1 -12  -6    0.01    0.18
   1 -12   6   -0.06    0.21
  -1 -12  -6    0.24    0.20
   1  12   6    0.23    0.22
  -2 -12  -6    1.16    0.24
   2 -12   6    1.02    0.26
  -2 -12  -6    1.06    0.24
   2  12   6    1.38    0.29
   3 -12   6    4.23    0.42
  -3 -12  -6    3.73    0.40
  -3 -12  -6    4.12    0.32
   3  12   6    3.02    0.39
  -4 -12  -6    0.65    0.22
  -4 -12  -6    0.17    0.20
   4  12   6    0.54    0.30
  -4 -13   6    0.19    0.18
   4 -13  -6   -0.23    0.24
   4  13  -6    0.41    0.25
  -3 -13   6    3.26    0.31
  -3 -13   6    4.10    0.35
   3 -13  -6    3.65    0.41
   3  13  -6    3.83    0.40
  -2 -13   6    1.03    0.19
  -2 -13   6    0.98    0.24
   2 -13  -6    0.82    0.29
  -2  13   6    0.69    0.23
   2  13  -6    0.55    0.24
   1 -13  -6   20.28    0.77
  -1 -13   6   19.97    0.58
  -1 -13   6   20.02    0.76
  -1  13   6   18.26    0.70
   1  13  -6   17.74    0.72
   0 -13  -6   -0.25    0.20
   0 -13   6    0.17    0.23
   0 -13   6    0.18    0.12
   0  13   6   -0.05    0.19
   0  13  -6    0.22    0.21
   1 -13   6    2.03    0.33
  -1 -13  -6    2.32    0.31
   1  13   6    1.96    0.30
   2 -13   6   10.29    0.57
  -2 -13  -6   11.24    0.53
   2  13   6    8.80    0.53
   3 -13   6    0.20    0.25
  -3 -13  -6    0.33    0.18
   3  13   6    0.29    0.26
  -4 -13  -6    0.79    0.25
   4  13   6   -0.03    0.26
   4 -14  -6    2.92    0.42
  -4 -14   6    2.65    0.33
   4  14  -6    2.44    0.40
   3 -14  -6   -0.15    0.26
  -3 -14   6    0.41    0.19
  -3 -14   6    0.33    0.18
   3  14  -6    0.64    0.29
  -2 -14   6    2.47    0.33
   2 -14  -6    2.92    0.39
  -2 -14   6    2.83    0.27
  -2  14   6    2.50    0.33
   2  14  -6    2.78    0.38
   1 -14  -6    3.53    0.40
  -1 -14   6    3.44    0.26
  -1 -14   6    2.96    0.37
  -1  14   6    3.19    0.37
   1  14  -6    3.02    0.39
   0 -14   6    1.49    0.32
   0 -14  -6    1.12    0.29
   0  14   6    1.80    0.30
   0  14  -6    1.43    0.28
   1 -14   6    0.51    0.27
  -1 -14  -6   -0.06    0.21
   1  14   6    0.17    0.24
  -2 -14  -6    2.29    0.32
   2 -14   6    2.16    0.37
   2  14   6    2.49    0.38
  -3 -14  -6    5.85    0.39
   3 -14   6    5.93    0.53
   3  14   6    5.98    0.53
   4  14   6    3.14    0.45
   4 -15  -6    0.59    0.31
   4  15  -6    0.29    0.29
  -3 -15   6    0.39    0.21
   3 -15  -6    0.16    0.27
   3  15  -6   -0.36    0.24
  -2 -15   6    4.18    0.41
   2 -15  -6    4.23    0.45
   2  15  -6    5.08    0.49
  -2  15   6    4.83    0.44
   1 -15  -6    0.73    0.29
  -1 -15   6    1.22    0.31
   1  15  -6    1.18    0.30
  -1  15   6    1.19    0.28
   0 -15   6    8.96    0.58
   0 -15  -6    8.93    0.57
   0  15  -6    9.01    0.55
   0  15   6    8.75    0.53
  -1 -15  -6    0.42    0.24
   1 -15   6    0.17    0.25
   1  15   6    0.39    0.26
   2 -15   6    0.21    0.25
  -2 -15  -6   -0.01    0.19
   2  15   6    0.04    0.23
  -3 -15  -6    0.12    0.19
   3 -15   6    0.30    0.27
   3  15   6    0.10    0.26
   3 -16  -6   -0.11    0.28
  -3 -16   6    0.33    0.21
   3  16  -6    0.45    0.28
   2 -16  -6    4.40    0.50
  -2 -16   6    5.07    0.46
  -2  16   6    4.93    0.46
   2  16  -6    5.23    0.50
  -1 -16   6    0.30    0.25
   1 -16  -6   -0.12    0.23
  -1  16   6    0.05    0.23
   1  16  -6   -0.17    0.23
   0 -16  -6    0.00    0.26
   0 -16   6    0.01    0.23
   0  16   6   -0.02    0.22
   0  16  -6    0.35    0.26
  -1 -16  -6    0.53    0.26
   1 -16   6    0.61    0.30
   1  16   6    0.94    0.29
  -2 -16  -6   -0.09    0.23
   2 -16   6    0.63    0.30
   2  16   6    0.21    0.28
  -3 -16  -6    1.06    0.24
   3 -16   6    1.41    0.37
   3  16   6    1.32    0.37
  -3 -17   6    0.01    0.18
   3 -17  -6   -0.23    0.28
   3  17  -6   -0.13    0.29
   2 -17  -6   -0.42    0.25
  -2 -17   6    0.06    0.23
   2  17  -6   -0.21    0.27
  -1 -17   6    4.99    0.50
   1 -17  -6    4.07    0.47
  -1  17   6    4.54    0.48
   1  17  -6    3.92    0.46
   0 -17  -6    7.16    0.60
   0 -17   6    5.66    0.54
   0  17  -6    6.34    0.55
   0  17   6    6.43    0.56
  -1 -17  -6   -0.19    0.22
   1 -17   6    0.36    0.27
   1  17   6    0.04    0.25
   2 -17   6   -0.22    0.27
  -2 -17  -6    0.11    0.23
   2  17   6    0.18    0.27
  -2 -18   6    2.58    0.37
   2 -18  -6    1.97    0.41
   2  18  -6    1.81    0.41
  -1 -18   6    0.41    0.28
   1 -18  -6    0.87    0.33
   1  18  -6    0.97    0.33
  -1  18   6    0.62    0.28
   0 -18  -6    0.65    0.31
   0 -18   6    0.48    0.31
   0  18   6   -0.50    0.21
   1 -18   6    1.64    0.39
  -1 -18  -6    1.22    0.33
   1  18   6    0.75    0.30
   2 -18   6    2.34    0.45
  -2 -18  -6    2.14    0.35
   0 -19   6    0.24    0.31
   0 -19  -6    0.74    0.29
  -6   0   7   -0.14    0.20
  -5   0   7    0.17    0.18
   4   0  -7    0.05    0.10
  -4   0   7   -0.11    0.15
   4   0  -7    0.01    0.11
   3   0  -7    0.16    0.07
   3   0  -7   -0.04    0.09
  -3   0   7    0.17    0.14
   3   0  -7    0.09    0.08
   2   0  -7   -0.16    0.09
  -2   0   7   -0.01    0.07
  -2   0   7    0.09    0.11
  -2   0   7   -0.01    0.07
  -1   0   7   -0.15    0.09
   1   0  -7   -0.03    0.10
   0   0   7    0.11    0.10
   0   0  -7   -0.16    0.10
   0   0  -7    0.04    0.10
  -1   0  -7   -0.01    0.11
  -2   0  -7    0.06    0.12
  -3   0  -7    0.16    0.15
  -4   0  -7   -0.01    0.17
  -5   0  -7    0.10    0.20
  -5   0  -7    0.12    0.09
   6   0   7    0.13    0.23
  -6  -1   7    5.52    0.50
  -6   1   7    5.50    0.49
  -5  -1   7   10.67    0.55
  -5   1   7    9.83    0.54
   4  -1  -7    0.17    0.12
  -4  -1   7    0.09    0.17
   4  -1  -7    0.11    0.10
  -4   1   7    0.45    0.19
   4   1  -7    0.29    0.12
   4   1  -7    0.18    0.11
  -3  -1   7   24.69    0.71
   3  -1  -7   26.38    0.61
   3  -1  -7   25.17    0.52
  -3   1   7   25.21    0.70
   3   1  -7   25.29    0.60
   3   1  -7   24.11    0.50
   3   1  -7   24.53    0.54
  -2  -1   7   15.80    0.38
  -2  -1   7   16.45    0.48
   2  -1  -7   15.64    0.44
  -2  -1   7   15.90    0.39
  -2   1   7   16.17    0.39
  -2   1   7   16.18    0.47
   2   1  -7   15.52    0.43
   2   1  -7   15.65    0.33
   2   1  -7   15.66    0.43
  -1  -1   7    7.90    0.28
  -1  -1   7    7.82    0.21
   1  -1  -7    8.40    0.31
  -1  -1   7    7.81    0.29
   1   1  -7    7.85    0.30
  -1   1   7    8.04    0.29
  -1   1   7    8.08    0.19
   1   1  -7    8.13    0.22
   0  -1   7  125.86    2.50
   0  -1   7  129.99    2.42
   0  -1  -7  126.93    2.50
   0   1  -7  135.73    2.51
   0   1   7  131.03    2.50
   0   1  -7  132.55    2.42
  -1  -1  -7   -0.12    0.10
  -1  -1  -7    0.07    0.09
  -1   1  -7   -0.14    0.10
  -2  -1  -7    0.16    0.13
  -2   1  -7    0.31    0.14
  -3  -1  -7    0.31    0.18
  -3   1  -7    0.44    0.17
  -4  -1  -7    1.92    0.27
  -4   1  -7    1.15    0.25
  -4   1  -7    1.57    0.16
  -5  -1  -7    4.14    0.39
  -5   1  -7    3.59    0.37
  -5   1  -7    3.90    0.22
   5   1   7    3.98    0.40
   6  -1   7    2.93    0.39
   6   1   7    3.52    0.42
  -6  -2   7    1.63    0.33
  -6   2   7    1.90    0.33
  -5  -2   7    1.40    0.27
  -5   2   7    0.91    0.23
  -4  -2   7    1.66    0.24
   4  -2  -7    1.94    0.16
   4  -2  -7    1.55    0.17
  -4   2   7    1.55    0.23
   4   2  -7    1.73    0.17
   4   2  -7    1.79    0.18
   3  -2  -7    3.90    0.17
   3  -2  -7    4.02    0.23
  -3  -2   7    4.09    0.31
   3   2  -7    4.29    0.21
   3   2  -7    3.87    0.22
  -3   2   7    3.88    0.28
  -2  -2   7   28.53    0.62
   2  -2  -7   27.87    0.67
  -2  -2   7   27.84    0.72
   2  -2  -7   28.46    0.54
  -2  -2   7   28.53    0.59
  -2  -2   7   28.45    0.62
   2   2  -7   28.04    0.68
  -2   2   7   27.82    0.68
   2   2  -7   28.99    0.67
   2   2  -7   28.72    0.59
  -2   2   7   28.49    0.63
  -1  -2   7    0.30    0.08
  -1  -2   7    0.30    0.11
  -1  -2   7    0.34    0.10
   1  -2  -7    0.25    0.07
   1  -2  -7    0.17    0.11
   1   2  -7    0.36    0.12
   1   2  -7    0.17    0.07
  -1   2   7    0.23    0.07
   1   2  -7    0.28    0.10
  -1   2   7    0.43    0.11
   0  -2   7    4.27    0.25
   0  -2  -7    3.93    0.23
   0  -2   7    4.06    0.20
   0   2   7    4.44    0.25
   0   2   7    3.98    0.19
   0   2  -7    3.93    0.22
  -1  -2  -7   11.97    0.36
  -1   2  -7   11.34    0.39
  -2  -2  -7    0.17    0.13
  -2   2  -7    0.58    0.16
  -3  -2  -7    0.34    0.17
  -3   2  -7    0.86    0.20
  -3   2  -7    0.73    0.13
  -4  -2  -7    1.43    0.25
   4   2   7    1.74    0.28
  -4   2  -7    1.57    0.27
  -4   2  -7    1.64    0.17
  -5  -2  -7    1.45    0.26
   5   2   7    1.29    0.29
  -5   2  -7    1.84    0.17
   6   2   7    1.10    0.32
  -6  -3   7    0.14    0.24
  -6   3   7    0.13    0.20
  -5  -3   7    0.18    0.20
  -5   3   7   -0.10    0.18
   4  -3  -7    1.98    0.20
  -4  -3   7    1.88    0.27
   4   3  -7    2.03    0.20
  -4   3   7    1.71    0.25
  -3  -3   7    1.83    0.23
   3  -3  -7    2.17    0.15
   3  -3  -7    1.86    0.19
  -3   3   7    2.20    0.22
   3   3  -7    2.27    0.18
  -2  -3   7   19.49    0.56
  -2  -3   7   19.09    0.45
   2  -3  -7   19.06    0.53
  -2  -3   7   18.37    0.47
  -2  -3   7   19.60    0.48
   2  -3  -7   18.70    0.41
  -2   3   7   19.45    0.48
   2   3  -7   19.44    0.46
  -2   3   7   18.93    0.52
   2   3  -7   18.22    0.51
  -1  -3   7    0.57    0.08
   1  -3  -7    0.77    0.14
  -1  -3   7    0.71    0.11
  -1  -3   7    0.53    0.12
  -1  -3   7    0.61    0.13
   1  -3  -7    0.63    0.09
  -1   3   7    0.64    0.10
   1   3  -7    0.62    0.11
  -1   3   7    0.64    0.09
   1   3  -7    0.54    0.13
  -1   3   7    0.86    0.13
   0  -3  -7    1.33    0.17
   0  -3   7    1.48    0.17
   0  -3  -7    1.33    0.14
   0   3   7    1.27    0.15
   0   3  -7    1.28    0.14
  -1  -3  -7   23.10    0.59
   1  -3   7   23.10    0.61
   1   3   7   23.91    0.62
  -1   3  -7   23.29    0.64
  -1   3  -7   22.74    0.61
  -2  -3  -7    6.98    0.35
  -2  -3  -7    7.04    0.25
  -2   3  -7    7.07    0.31
  -2   3  -7    7.41    0.36
   2   3   7    7.77    0.36
  -3  -3  -7    1.24    0.21
  -3   3  -7    1.02    0.15
  -3   3  -7    1.03    0.22
   3   3   7    0.71    0.20
  -4  -3  -7    5.34    0.38
  -4   3  -7    5.50    0.28
   4   3   7    5.96    0.42
  -5  -3  -7    0.15    0.18
  -5   3  -7   -0.03    0.10
   5   3   7    0.07    0.22
   6   3   7    0.15    0.23
  -6  -4   7    0.40    0.24
  -6   4   7    0.37    0.24
  -5  -4   7    0.44    0.21
  -5   4   7    0.34    0.20
   4  -4  -7   -0.09    0.13
  -4  -4   7    0.17    0.17
  -4   4   7    0.31    0.17
   4   4  -7    0.47    0.16
  -3  -4   7    5.40    0.34
   3  -4  -7    5.10    0.29
   3  -4  -7    5.44    0.24
  -3  -4   7    6.07    0.26
   3   4  -7    6.06    0.28
  -3   4   7    5.56    0.30
  -2  -4   7    5.86    0.24
  -2  -4   7    6.04    0.30
   2  -4  -7    5.99    0.22
  -2  -4   7    6.59    0.26
  -2  -4   7    6.22    0.29
  -2  -4   7    6.16    0.25
   2  -4  -7    6.78    0.30
   2   4  -7    5.74    0.27
   2   4  -7    6.47    0.27
  -2   4   7    6.07    0.26
  -2   4   7    6.51    0.28
  -1  -4   7   87.71    1.68
   1  -4  -7   91.14    1.71
  -1  -4   7   92.59    1.83
  -1  -4   7   89.19    1.95
  -1  -4   7   89.34    1.81
   1  -4  -7   92.24    1.84
  -1  -4   7   89.17    1.73
   1   4  -7   91.20    1.94
   1   4  -7   91.59    1.74
  -1   4   7   88.84    1.81
  -1   4   7   90.68    1.69
  -1   4   7   90.48    1.70
   0  -4  -7   13.42    0.43
   0  -4   7   12.68    0.40
   0  -4   7   13.54    0.43
   0  -4  -7   13.48    0.40
   0   4   7   12.75    0.39
   1  -4   7    0.07    0.13
  -1  -4  -7    0.10    0.11
   1   4   7    0.01    0.12
  -1   4  -7    0.02    0.10
  -1   4  -7    0.06    0.13
  -2  -4  -7    7.53    0.29
  -2  -4  -7    8.25    0.38
   2  -4   7    8.14    0.34
   2   4   7    7.70    0.37
  -2   4  -7    7.92    0.34
  -2   4  -7    7.94    0.39
   3  -4   7    5.52    0.30
  -3  -4  -7    5.34    0.36
   3   4   7    5.48    0.38
  -3   4  -7    5.73    0.30
  -4  -4  -7    2.58    0.29
   4   4   7    2.95    0.35
  -4   4  -7    2.84    0.23
  -5  -4  -7   -0.03    0.19
  -5   4  -7    0.29    0.12
   5   4   7    0.10    0.23
   6   4   7    3.77    0.44
  -6  -5   7    6.04    0.53
  -6   5   7    6.31    0.50
  -5  -5   7    1.35    0.28
  -5   5   7    1.31    0.25
   4  -5  -7    4.42    0.31
  -4  -5   7    4.64    0.39
  -4   5   7    4.62    0.34
   4   5  -7    5.08    0.32
  -3  -5   7   17.20    0.60
   3  -5  -7   16.68    0.53
  -3  -5   7   16.78    0.37
   3  -5  -7   16.86    0.46
  -3  -5   7   17.02    0.55
  -3   5   7   18.06    0.53
   3   5  -7   16.66    0.51
  -3   5   7   17.48    0.42
   2  -5  -7    7.20    0.32
  -2  -5   7    7.15    0.29
  -2  -5   7    6.96    0.34
  -2  -5   7    7.17    0.30
  -2  -5   7    6.88    0.28
  -2  -5   7    6.74    0.19
  -2  -5   7    6.82    0.32
   2  -5  -7    7.20    0.33
   2  -5  -7    6.43    0.25
   2   5  -7    6.19    0.30
  -2   5   7    6.84    0.29
  -2   5   7    6.95    0.28
   2   5  -7    6.89    0.31
  -1  -5   7    0.71    0.16
  -1  -5   7    0.65    0.14
  -1  -5   7    0.85    0.11
   1  -5  -7    0.92    0.13
   1  -5  -7    0.67    0.15
  -1  -5   7    0.66    0.13
  -1   5   7    0.92    0.14
  -1   5   7    0.83    0.10
   1   5  -7    1.18    0.17
   1   5  -7    0.96    0.16
   0  -5  -7   10.58    0.41
   0  -5   7   10.82    0.40
   0  -5   7   10.99    0.41
   0  -5  -7   11.01    0.36
   0   5   7   10.38    0.38
   1  -5   7    0.65    0.17
  -1  -5  -7    1.11    0.16
   1   5   7    1.15    0.18
  -1   5  -7    0.81    0.15
   2  -5   7   22.71    0.65
  -2  -5  -7   22.61    0.59
  -2   5  -7   23.39    0.68
   2   5   7   22.91    0.69
   3  -5   7   -0.11    0.14
  -3  -5  -7   -0.03    0.15
  -3   5  -7    0.13    0.13
   3   5   7   -0.25    0.17
  -4  -5  -7    2.34    0.29
   4   5   7    2.22    0.32
  -4   5  -7    1.93    0.22
  -5  -5  -7    0.80    0.23
  -5  -5  -7    0.77    0.16
  -5   5  -7    0.82    0.16
   5   5   7    0.53    0.25
   6   5   7    0.73    0.28
  -6  -6   7    2.65    0.38
  -6   6   7    2.73    0.37
  -5  -6   7    1.09    0.25
  -5   6   7    1.15    0.25
   4  -6  -7    1.04    0.20
  -4  -6   7    1.07    0.18
  -4  -6   7    0.64    0.22
   4   6  -7    0.80    0.19
  -4   6   7    0.86    0.20
  -3  -6   7    4.38    0.29
   3  -6  -7    5.83    0.32
   3  -6  -7    4.97    0.26
  -3  -6   7    5.02    0.21
  -3  -6   7    5.41    0.36
  -3  -6   7    5.15    0.20
   3   6  -7    4.70    0.31
  -3   6   7    5.36    0.23
  -3   6   7    5.21    0.30
  -2  -6   7   11.56    0.40
   2  -6  -7   11.85    0.45
  -2  -6   7   11.60    0.39
   2  -6  -7   11.27    0.43
  -2  -6   7   10.53    0.44
  -2  -6   7   11.54    0.42
   2  -6  -7   10.77    0.36
   2   6  -7   11.65    0.42
   2   6  -7   11.57    0.41
  -2   6   7   11.07    0.37
  -2   6   7   11.59    0.35
  -1  -6   7    1.19    0.19
  -1  -6   7    1.38    0.18
   1  -6  -7    1.45    0.16
   1  -6  -7    1.28    0.19
   1   6  -7    1.16    0.17
  -1   6   7    1.70    0.18
   1   6  -7    1.26    0.18
  -1   6   7    1.41    0.10
   0  -6   7   30.87    0.79
   0  -6   7   29.84    0.82
   0  -6  -7   31.78    0.79
   0   6   7   30.91    0.76
   0   6  -7   26.62    0.80
   1  -6   7    0.29    0.15
   1  -6   7    0.36    0.15
  -1  -6  -7    0.66    0.15
   1   6   7    0.28    0.16
  -1   6  -7    0.86    0.17
   2  -6   7    4.51    0.31
  -2  -6  -7    4.35    0.26
  -2   6  -7    4.24    0.28
   2   6   7    4.61    0.32
   3  -6   7    0.77    0.20
  -3  -6  -7    1.06    0.21
  -3  -6  -7    0.60    0.09
   3   6   7    0.93    0.25
  -3   6  -7    0.70    0.17
  -4  -6  -7    2.60    0.30
   4   6   7    2.65    0.35
  -4   6  -7    2.28    0.25
  -5  -6  -7    9.76    0.52
  -5  -6  -7    8.82    0.40
   5   6   7    9.17    0.57
  -5   6  -7    9.28    0.42
   6   6   7    1.69    0.37
  -6  -7   7    0.58    0.25
  -5  -7   7    8.21    0.51
  -5   7   7    7.86    0.47
  -4  -7   7   12.94    0.51
   4  -7  -7   13.79    0.53
  -4  -7   7   13.12    0.57
  -4   7   7   13.09    0.51
   4   7  -7   12.13    0.50
   3  -7  -7    7.59    0.41
  -3  -7   7    7.96    0.43
  -3  -7   7    8.36    0.30
  -3  -7   7    7.95    0.23
  -3  -7   7    8.37    0.40
   3   7  -7    8.26    0.39
  -3   7   7    8.33    0.35
  -2  -7   7   51.11    1.16
   2  -7  -7   47.71    1.20
  -2  -7   7   50.94    1.16
  -2  -7   7   49.45    1.27
   2  -7  -7   51.48    1.25
   2   7  -7   51.86    1.24
  -2   7   7   51.12    1.10
   2   7  -7   52.08    1.16
  -2   7   7   51.60    1.03
   1  -7  -7    2.68    0.25
  -1  -7   7    3.05    0.27
   1  -7  -7    3.12    0.27
  -1  -7   7    2.51    0.24
  -1  -7   7    3.13    0.23
   1   7  -7    3.40    0.27
  -1   7   7    3.21    0.12
  -1   7   7    2.86    0.23
   1   7  -7    3.00    0.25
   0  -7   7    2.65    0.25
   0  -7  -7    2.82    0.27
   0  -7   7    2.33    0.24
   0   7  -7    2.28    0.24
   0   7   7    2.59    0.12
   0   7   7    2.70    0.25
  -1  -7  -7    5.22    0.32
   1  -7   7    5.76    0.33
   1  -7   7    5.40    0.34
  -1   7  -7    5.55    0.34
   1   7   7    5.25    0.32
   2  -7   7    8.24    0.41
  -2  -7  -7    7.63    0.35
   2   7   7    8.29    0.42
  -2   7  -7    7.82    0.38
  -3  -7  -7    0.45    0.19
   3  -7   7    0.07    0.19
  -3  -7  -7    0.38    0.10
   3   7   7    0.17    0.20
  -3   7  -7    0.22    0.15
   4  -7   7    6.43    0.39
  -4  -7  -7    6.41    0.41
  -4  -7  -7    6.31    0.36
  -4   7  -7    6.62    0.37
   4   7   7    5.34    0.46
  -5  -7  -7    0.12    0.18
  -5  -7  -7    0.02    0.15
   5   7   7    0.25    0.24
  -5   7  -7    0.10    0.14
  -6  -8   7    0.10    0.22
  -5  -8   7    5.05    0.46
  -5   8   7    4.99    0.40
  -4  -8   7    2.88    0.33
   4  -8  -7    3.30    0.32
  -4  -8   7    3.46    0.30
   4   8  -7    3.26    0.32
  -4   8   7    2.94    0.29
   3  -8  -7   12.79    0.53
  -3  -8   7   12.79    0.42
  -3  -8   7   12.49    0.53
  -3  -8   7   11.64    0.51
  -3   8   7   13.16    0.44
   3   8  -7   13.43    0.51
   2  -8  -7    0.82    0.19
  -2  -8   7    0.48    0.16
  -2  -8   7    0.73    0.18
  -2  -8   7    0.71    0.19
   2  -8  -7    0.25    0.18
   2   8  -7    0.51    0.19
  -2   8   7    0.59    0.17
  -2   8   7    0.52    0.11
   1  -8  -7    1.50    0.23
  -1  -8   7    1.60    0.19
   1  -8  -7    1.45    0.21
  -1  -8   7    1.43    0.22
  -1  -8   7    1.77    0.23
   1   8  -7    1.60    0.23
   1   8  -7    1.50    0.21
  -1   8   7    1.64    0.20
   0  -8  -7    1.30    0.21
   0  -8  -7    1.41    0.22
   0  -8   7    1.31    0.21
   0  -8   7    1.58    0.24
   0   8  -7    1.67    0.22
   0   8   7    1.52    0.21
  -1  -8  -7    1.75    0.23
   1  -8   7    1.51    0.23
   1  -8   7    1.87    0.23
   1   8   7    1.23    0.23
  -1   8  -7    1.74    0.23
   2  -8   7   -0.20    0.17
  -2  -8  -7    0.01    0.13
   2   8   7   -0.02    0.18
  -2   8  -7   -0.02    0.14
  -3  -8  -7    0.35    0.12
  -3  -8  -7    0.22    0.16
   3  -8   7    0.66    0.20
  -3   8  -7    0.09    0.15
   3   8   7    0.22    0.21
  -4  -8  -7   -0.09    0.14
  -4  -8  -7    0.06    0.17
  -4   8  -7    0.00    0.14
   4   8   7    0.18    0.23
  -5  -8  -7    5.25    0.36
  -5  -8  -7    6.27    0.43
  -5   8  -7    5.77    0.37
   5   8   7    5.19    0.50
  -5  -9   7    0.41    0.22
  -5  -9   7    0.43    0.18
   4  -9  -7    1.29    0.26
  -4  -9   7    1.30    0.24
  -4  -9   7    1.57    0.24
   4   9  -7    1.52    0.27
  -3  -9   7   30.74    0.88
  -3  -9   7   30.08    0.76
  -3  -9   7   28.92    0.91
   3  -9  -7   30.73    0.90
  -3   9   7   28.71    0.72
   3   9  -7   28.99    0.85
  -2  -9   7   28.81    0.90
   2  -9  -7   28.95    0.87
   2  -9  -7   27.63    0.86
  -2  -9   7   29.47    0.79
  -2  -9   7   29.34    0.81
   2   9  -7   29.21    0.83
  -2   9   7   29.86    0.79
  -1  -9   7    0.63    0.19
  -1  -9   7    0.39    0.14
   1  -9  -7    0.43    0.17
  -1  -9   7    0.41    0.18
   1  -9  -7    0.33    0.19
   1   9  -7    0.46    0.16
   1   9  -7    0.33    0.17
  -1   9   7    0.55    0.17
   0  -9   7   22.07    0.76
   0  -9  -7   22.71    0.76
   0  -9   7   24.23    0.75
   0  -9  -7   24.45    0.75
   0   9  -7   23.42    0.73
   0   9   7   24.50    0.71
   0   9  -7   24.71    0.78
   1  -9   7    0.64    0.19
   1  -9   7    0.88    0.21
  -1  -9  -7    0.61    0.18
  -1  -9  -7    0.71    0.20
   1   9   7    0.53    0.20
  -1   9  -7    0.54    0.16
  -2  -9  -7    0.04    0.15
   2  -9   7   -0.32    0.17
  -2  -9  -7    0.19    0.16
   2  -9   7    0.09    0.14
  -2   9  -7    0.07    0.15
   2   9   7    0.02    0.19
  -3  -9  -7    5.54    0.37
  -3  -9  -7    5.50    0.29
   3  -9   7    4.54    0.38
  -3   9  -7    5.37    0.37
   3   9   7    4.15    0.40
  -4  -9  -7    0.20    0.18
  -4  -9  -7    0.22    0.17
   4   9   7    0.16    0.24
  -4   9  -7    0.29    0.16
  -5  -9  -7    0.40    0.20
   5   9   7    0.36    0.27
  -5   9  -7    0.50    0.18
  -5 -10   7    0.51    0.22
  -5 -10   7    0.76    0.22
  -4 -10   7    1.58    0.27
   4 -10  -7    1.35    0.27
  -4 -10   7    1.54    0.26
   4  10  -7    1.07    0.27
  -3 -10   7   11.06    0.54
   3 -10  -7   11.56    0.55
  -3 -10   7   11.61    0.44
  -3 -10   7   11.06    0.50
   3  10  -7   11.08    0.52
   2 -10  -7    7.29    0.44
  -2 -10   7    8.31    0.40
  -2 -10   7    7.33    0.41
   2 -10  -7    7.22    0.43
  -2 -10   7    7.18    0.43
  -2  10   7    7.95    0.41
   2  10  -7    8.29    0.44
  -1 -10   7    3.86    0.27
  -1 -10   7    3.77    0.34
   1 -10  -7    3.29    0.34
  -1 -10   7    3.76    0.34
   1 -10  -7    3.74    0.33
  -1  10   7    3.54    0.32
   1  10  -7    3.20    0.31
   1  10  -7    3.55    0.33
   0 -10   7    1.96    0.28
   0 -10   7    1.28    0.25
   0 -10  -7    1.72    0.25
   0 -10  -7    1.40    0.24
   0  10  -7    1.95    0.26
   0  10  -7    2.23    0.28
   0  10   7    1.69    0.24
  -1 -10  -7   -0.12    0.17
  -1 -10  -7   -0.14    0.16
   1 -10   7   -0.01    0.19
   1 -10   7   -0.03    0.15
   1  10   7    0.28    0.19
  -1  10  -7    0.11    0.14
   2 -10   7    6.60    0.44
  -2 -10  -7    6.43    0.42
  -2 -10  -7    6.75    0.38
   2 -10   7    7.06    0.41
  -2  10  -7    7.03    0.41
   2  10   7    6.32    0.43
   3 -10   7    7.96    0.47
  -3 -10  -7    7.47    0.35
  -3 -10  -7    6.78    0.44
   3  10   7    7.15    0.48
  -3  10  -7    7.77    0.45
  -4 -10  -7    0.75    0.22
  -4 -10  -7    1.01    0.24
  -4  10  -7    0.80    0.21
   4  10   7    0.68    0.27
  -5 -10  -7    4.51    0.40
   5  10   7    4.02    0.49
  -5 -11   7    1.23    0.27
  -5 -11   7    0.85    0.24
  -4 -11   7    1.71    0.29
   4 -11  -7    1.94    0.32
  -4 -11   7    2.17    0.30
   4  11  -7    2.11    0.33
  -3 -11   7    2.52    0.32
  -3 -11   7    2.09    0.27
  -3 -11   7    2.95    0.28
   3 -11  -7    2.59    0.34
   3  11  -7    3.08    0.36
  -2 -11   7   32.79    0.94
  -2 -11   7   32.49    1.03
  -2 -11   7   33.29    0.88
   2 -11  -7   32.77    0.99
  -2  11   7   33.96    0.92
   2  11  -7   33.81    0.97
  -1 -11   7    1.10    0.18
   1 -11  -7    0.59    0.24
  -1 -11   7    0.68    0.21
   1 -11  -7    0.68    0.20
  -1 -11   7    0.80    0.22
   1  11  -7    1.00    0.21
   1  11  -7    0.90    0.25
  -1  11   7    0.92    0.22
   0 -11   7    3.58    0.35
   0 -11  -7    4.15    0.38
   0 -11   7    3.78    0.36
   0 -11  -7    3.23    0.34
   0  11  -7    3.93    0.36
   0  11   7    3.64    0.35
   0  11  -7    3.40    0.33
   1 -11   7   -0.04    0.21
  -1 -11  -7    0.45    0.19
  -1 -11  -7    0.34    0.19
   1 -11   7    0.68    0.20
   1  11   7    0.55    0.21
  -1  11  -7    0.43    0.18
   2 -11   7    1.65    0.30
  -2 -11  -7    2.07    0.30
  -2 -11  -7    2.18    0.28
   2  11   7    1.42    0.29
  -2  11  -7    2.00    0.28
  -3 -11  -7    0.63    0.18
  -3 -11  -7    0.41    0.21
   3 -11   7    0.40    0.24
   3  11   7    0.06    0.22
  -4 -11  -7    0.67    0.22
  -4 -11  -7    0.43    0.24
   4  11   7    0.67    0.30
   5  11   7    3.65    0.47
  -5 -12   7   -0.02    0.19
  -5 -12   7    0.07    0.20
  -4 -12   7    4.31    0.42
  -4 -12   7    4.32    0.40
   4 -12  -7    4.06    0.43
   4  12  -7    5.12    0.46
  -3 -12   7    0.95    0.26
  -3 -12   7    1.36    0.23
  -3 -12   7    0.93    0.21
   3 -12  -7    1.23    0.29
   3  12  -7    1.18    0.28
  -2 -12   7    8.95    0.47
   2 -12  -7    8.57    0.50
  -2 -12   7    8.72    0.41
  -2 -12   7    8.71    0.51
  -2  12   7    8.53    0.46
   2  12  -7    8.59    0.50
   1 -12  -7    1.63    0.28
  -1 -12   7    1.33    0.20
  -1 -12   7    1.26    0.27
  -1 -12   7    1.74    0.29
  -1  12   7    1.41    0.26
   1  12  -7    1.25    0.26
   0 -12   7    8.03    0.47
   0 -12  -7    6.67    0.47
   0  12   7    7.23    0.43
   1 -12   7    0.29    0.22
  -1 -12  -7    0.10    0.19
  -1 -12  -7    0.11    0.19
   1  12   7    0.50    0.22
  -2 -12  -7    4.64    0.43
  -2 -12  -7    5.47    0.39
   2 -12   7    5.00    0.44
   2  12   7    5.44    0.47
  -3 -12  -7    0.65    0.25
   3 -12   7    0.49    0.26
  -3 -12  -7    0.45    0.18
   3  12   7    0.51    0.26
  -4 -12  -7    2.34    0.33
  -4 -12  -7    2.19    0.34
   4  12   7    2.08    0.38
   4 -13  -7    0.12    0.25
  -4 -13   7    0.40    0.20
   4  13  -7    0.55    0.27
  -3 -13   7    4.42    0.37
   3 -13  -7    4.29    0.43
  -3 -13   7    5.02    0.39
   3  13  -7    5.39    0.47
  -2 -13   7    6.07    0.38
  -2 -13   7    6.33    0.42
   2 -13  -7    5.06    0.45
   2  13  -7    7.06    0.48
  -2  13   7    6.23    0.42
  -1 -13   7    0.47    0.22
   1 -13  -7    0.52    0.26
  -1 -13   7    0.35    0.16
   1  13  -7    0.30    0.22
  -1  13   7    0.23    0.21
   0 -13   7    0.10    0.13
   0 -13   7   -0.15    0.21
   0 -13  -7   -0.08    0.22
   0  13   7    0.38    0.24
   0  13  -7    0.28    0.22
  -1 -13  -7    3.35    0.37
   1 -13   7    3.22    0.39
   1  13   7    3.23    0.37
   2 -13   7    3.07    0.39
  -2 -13  -7    3.46    0.35
   2  13   7    2.90    0.37
  -3 -13  -7    0.86    0.21
   3 -13   7    1.08    0.31
   3  13   7    1.11    0.32
  -4 -13  -7   -0.20    0.19
   4  13   7   -0.22    0.28
  -4 -14   7    0.90    0.23
   4 -14  -7    0.46    0.28
   4  14  -7   -0.08    0.25
  -3 -14   7    2.13    0.28
   3 -14  -7    2.26    0.37
  -3 -14   7    2.52    0.30
   3  14  -7    2.16    0.36
   2 -14  -7    0.85    0.30
  -2 -14   7    1.15    0.27
  -2 -14   7    0.60    0.18
  -2  14   7    0.95    0.24
   2  14  -7    0.70    0.26
  -1 -14   7    3.19    0.26
   1 -14  -7    3.02    0.38
  -1 -14   7    3.03    0.37
  -1  14   7    3.48    0.38
   1  14  -7    3.42    0.40
   0 -14  -7    2.06    0.34
   0 -14   7    2.49    0.35
   0  14  -7    1.75    0.32
   0  14   7    2.17    0.32
   1 -14   7    6.46    0.48
  -1 -14  -7    6.66    0.47
   1  14   7    6.62    0.52
  -2 -14  -7    0.05    0.21
   2 -14   7    0.30    0.27
   2  14   7    0.41    0.24
   3 -14   7    0.51    0.30
  -3 -14  -7    0.55    0.20
   3  14   7    0.48    0.29
   4  14   7    1.33    0.38
   4 -15  -7    0.51    0.30
  -4 -15   7    0.45    0.20
   4  15  -7    0.61    0.29
   3 -15  -7    2.71    0.42
  -3 -15   7    2.87    0.33
   3  15  -7    2.45    0.39
  -2 -15   7    0.35    0.22
   2 -15  -7   -0.16    0.24
   2  15  -7    0.44    0.27
  -2  15   7   -0.23    0.17
   1 -15  -7    1.91    0.36
  -1 -15   7    2.81    0.36
  -1  15   7    2.54    0.35
   1  15  -7    1.82    0.34
   0 -15   7    2.45    0.37
   0 -15  -7    2.54    0.38
   0  15   7    2.20    0.34
   0  15  -7    2.74    0.37
  -1 -15  -7    0.43    0.25
   1 -15   7    0.38    0.27
   1  15   7    0.42    0.27
   2 -15   7    3.37    0.44
  -2 -15  -7    2.92    0.37
   2  15   7    2.78    0.40
  -3 -15  -7    0.16    0.19
   3 -15   7    0.05    0.26
   3  15   7    0.37    0.31
   3 -16  -7    7.05    0.62
  -3 -16   7    5.93    0.44
   3  16  -7    5.38    0.55
   2 -16  -7    9.19    0.63
  -2 -16   7    9.53    0.56
  -2  16   7    8.83    0.54
   2  16  -7   10.10    0.62
  -1 -16   7    0.82    0.29
   1 -16  -7    1.27    0.33
  -1  16   7    1.43    0.30
   1  16  -7    1.82    0.36
   0 -16  -7    0.24    0.26
   0 -16   7   -0.26    0.25
   0  16   7    0.18    0.22
  -1 -16  -7    0.13    0.24
   1 -16   7    0.32    0.29
   1  16   7   -0.07    0.23
  -2 -16  -7    6.06    0.50
   2 -16   7    6.82    0.59
   2  16   7    6.57    0.57
   3 -16   7    0.08    0.30
   3  16   7    0.03    0.27
   2 -17  -7    1.26    0.36
  -2 -17   7    1.32    0.32
  -2  17   7    0.72    0.27
   2  17  -7    0.64    0.30
   1 -17  -7    0.19    0.26
  -1 -17   7    0.07    0.25
  -1  17   7    0.30    0.25
   1  17  -7    0.60    0.28
   0 -17   7    0.00    0.27
   0 -17  -7    0.37    0.28
   0  17   7    0.66    0.27
  -1 -17  -7   -0.14    0.23
   1 -17   7    0.21    0.30
   1  17   7    0.60    0.27
  -2 -17  -7    0.13    0.24
   2 -17   7    0.44    0.30
   2  17   7    0.13    0.23
  -2 -18   7    0.62    0.25
   2 -18  -7    0.97    0.35
   2  18  -7    0.52    0.34
  -1 -18   7    2.14    0.39
   1 -18  -7    2.57    0.45
   1  18  -7    3.08    0.46
  -1  18   7    2.06    0.38
   0 -18  -7    1.24    0.35
   0 -18   7    0.62    0.32
   0  18   7    1.46    0.33
   1 -18   7    0.82    0.32
  -1 -18  -7    0.71    0.28
   1  18   7    0.52    0.31
  -6   0   8    0.70    0.25
  -5   0   8   21.79    0.80
   4   0  -8   33.56    0.78
   4   0  -8   34.14    0.71
  -4   0   8   32.32    0.93
  -3   0   8    2.49    0.24
   3   0  -8    2.35    0.19
   3   0  -8    2.34    0.15
  -2   0   8  287.60    5.34
  -2   0   8  287.16    5.34
  -2   0   8  291.79    5.30
   2   0  -8  292.23    5.39
   1   0  -8   42.46    0.92
  -1   0   8   40.83    0.90
   0   0   8  212.57    4.03
   0   0  -8  216.11    4.04
   0   0  -8  215.74    3.92
  -1   0  -8   40.87    0.93
  -2   0  -8   43.95    1.04
  -3   0  -8    0.30    0.17
  -4   0  -8   20.78    0.73
  -5   0  -8   -0.02    0.20
  -5   0  -8   -0.06    0.09
   6   0   8    2.57    0.36
  -6  -1   8   -0.04    0.22
  -6   1   8    0.52    0.25
  -5  -1   8    3.92    0.39
  -5   1   8    4.59    0.40
  -4  -1   8    2.65    0.29
   4  -1  -8    3.08    0.17
   4  -1  -8    3.32    0.23
   4   1  -8    3.12    0.23
   4   1  -8    3.25    0.20
  -4   1   8    3.32    0.32
   3  -1  -8    1.55    0.17
   3  -1  -8    1.45    0.13
  -3  -1   8    1.10    0.20
   3   1  -8    1.30    0.11
   3   1  -8    1.41    0.16
  -3   1   8    1.30    0.19
  -2  -1   8   29.82    0.67
  -2  -1   8   31.20    0.68
  -2  -1   8   30.34    0.76
   2  -1  -8   30.42    0.72
  -2   1   8   30.84    0.74
   2   1  -8   30.58    0.74
  -2   1   8   30.66    0.68
   2   1  -8   31.37    0.72
   1  -1  -8   19.49    0.52
  -1  -1   8   19.54    0.52
  -1  -1   8   19.57    0.42
  -1   1   8   20.21    0.41
   1   1  -8   20.81    0.53
   1   1  -8   20.27    0.44
  -1   1   8   19.59    0.51
   0  -1   8   15.48    0.46
   0  -1  -8   15.94    0.47
   0   1   8   15.86    0.45
   0   1  -8   16.18    0.47
   0   1  -8   16.24    0.43
  -1  -1  -8    9.70    0.33
  -1  -1  -8   10.03    0.36
  -1   1  -8    9.82    0.36
  -2  -1  -8    1.30    0.19
  -2   1  -8    1.65    0.21
  -3  -1  -8    0.47    0.17
  -3   1  -8   -0.01    0.16
  -4  -1  -8    1.16    0.24
  -4   1  -8    1.13    0.16
  -4   1  -8    0.83    0.22
  -5  -1  -8    4.34    0.40
   5   1   8    4.47    0.43
  -5   1  -8    4.28    0.25
  -5   1  -8    4.50    0.42
   6  -1   8    1.89    0.34
  -6  -1  -8    1.60    0.32
   6   1   8    1.91    0.34
  -6  -2   8    9.28    0.59
  -6   2   8   11.37    0.61
  -5  -2   8    0.47    0.23
  -5   2   8    0.11    0.19
   4  -2  -8    0.80    0.12
   4  -2  -8    0.81    0.16
  -4  -2   8    0.50    0.19
  -4   2   8    0.91    0.21
   4   2  -8    0.74    0.14
   4   2  -8    1.26    0.17
   3  -2  -8   36.44    0.70
   3  -2  -8   36.86    0.85
   3  -2  -8   36.21    0.70
  -3  -2   8   36.91    0.95
   3   2  -8   36.67    0.76
   3   2  -8   35.97    0.84
  -3   2   8   38.02    0.92
  -2  -2   8   34.62    0.77
  -2  -2   8   34.91    0.85
  -2  -2   8   35.08    0.78
  -2  -2   8   35.56    0.70
   2  -2  -8   36.45    0.83
  -2   2   8   35.51    0.78
  -2   2   8   36.02    0.83
   2   2  -8   35.33    0.71
   2   2  -8   36.87    0.82
   2   2  -8   35.69    0.84
  -1  -2   8   22.44    0.57
  -1  -2   8   21.81    0.49
   1  -2  -8   21.66    0.58
  -1  -2   8   21.90    0.56
   1   2  -8   22.18    0.47
   1   2  -8   23.29    0.60
   1   2  -8   22.76    0.58
  -1   2   8   21.75    0.46
  -1   2   8   21.02    0.56
   0   2  -8   25.63    0.61
   0   2   8   25.76    0.59
  -1  -2  -8    4.80    0.25
  -1   2  -8    4.79    0.27
  -2  -2  -8   44.86    1.05
  -2   2  -8   44.61    1.06
  -3  -2  -8   32.24    0.90
  -3   2  -8   35.09    0.93
  -4  -2  -8    8.18    0.44
   4   2   8    8.55    0.49
  -4   2  -8    7.68    0.47
  -4   2  -8    8.26    0.35
  -5  -2  -8    0.49    0.22
   5   2   8    0.34    0.22
  -5   2  -8    0.54    0.13
  -6  -2  -8    0.28    0.24
   6   2   8   -0.01    0.23
  -6  -3   8    1.72    0.33
  -6   3   8    1.03    0.28
  -5  -3   8    8.95    0.51
  -5   3   8    9.68    0.51
  -4  -3   8    1.69    0.25
   4  -3  -8    1.88    0.20
   4   3  -8    1.79    0.18
  -4   3   8    1.56    0.24
   3  -3  -8    0.57    0.09
   3  -3  -8    0.37    0.14
  -3  -3   8    0.73    0.18
   3   3  -8    0.69    0.12
  -3   3   8    0.57    0.16
   2  -3  -8    7.36    0.31
  -2  -3   8    6.93    0.35
  -2  -3   8    7.20    0.27
   2  -3  -8    6.84    0.20
  -2  -3   8    7.26    0.24
  -2  -3   8    6.98    0.27
   2   3  -8    7.38    0.30
   2   3  -8    6.88    0.25
  -2   3   8    6.95    0.28
  -2   3   8    7.23    0.31
  -1  -3   8    0.47    0.11
  -1  -3   8    0.59    0.08
   1  -3  -8    0.39    0.14
  -1  -3   8    0.46    0.12
   1  -3  -8    0.49    0.09
  -1  -3   8    0.28    0.12
  -1   3   8    0.39    0.12
   1   3  -8    0.56    0.13
  -1   3   8    0.39    0.09
   0  -3   8   13.29    0.43
   0  -3  -8   12.51    0.41
   0   3   8   12.60    0.37
   0   3  -8   12.54    0.37
  -1  -3  -8   57.07    1.22
   1   3   8   57.19    1.23
  -1   3  -8   57.16    1.31
  -2  -3  -8   28.65    0.68
  -2  -3  -8   30.27    0.79
  -2   3  -8   30.56    0.80
  -2   3  -8   30.01    0.79
   2   3   8   28.97    0.79
  -3  -3  -8    2.55    0.28
   3   3   8    3.15    0.32
  -3   3  -8    3.01    0.30
  -3   3  -8    2.39    0.22
  -4  -3  -8    0.54    0.20
   4   3   8    0.62    0.22
  -4   3  -8    0.76    0.15
  -4   3  -8    1.11    0.25
  -5  -3  -8    3.24    0.35
   5   3   8    2.90    0.36
  -5   3  -8    3.12    0.23
   6   3   8    1.09    0.31
  -6  -4   8    0.71    0.26
  -6   4   8    0.69    0.25
  -5  -4   8    0.63    0.24
  -5   4   8    0.90    0.23
   4  -4  -8   14.93    0.50
  -4  -4   8   15.43    0.61
   4   4  -8   15.91    0.48
  -4   4   8   14.80    0.57
   3  -4  -8   -0.01    0.09
  -3  -4   8   -0.18    0.12
   3  -4  -8    0.22    0.14
  -3  -4   8    0.04    0.09
   3   4  -8    0.01    0.12
  -3   4   8    0.19    0.13
  -3   4   8    0.08    0.05
   2  -4  -8   76.09    1.43
  -2  -4   8   74.83    1.54
  -2  -4   8   73.47    1.47
  -2  -4   8   75.31    1.59
  -2  -4   8   75.29    1.53
   2  -4  -8   75.59    1.59
   2   4  -8   76.96    1.65
  -2   4   8   76.41    1.51
   2   4  -8   76.20    1.48
  -2   4   8   77.31    1.55
  -1  -4   8  160.47    2.99
   1  -4  -8  163.08    2.96
  -1  -4   8  159.63    2.95
   1  -4  -8  160.95    3.14
  -1  -4   8  165.36    3.13
   1   4  -8  161.50    2.99
  -1   4   8  160.15    2.96
  -1   4   8  159.19    2.95
   1   4  -8  167.82    3.34
   0  -4  -8   67.82    1.44
   0  -4   8   68.26    1.45
   0  -4   8   66.83    1.37
   0  -4  -8   67.43    1.36
   0   4   8   68.46    1.37
  -1  -4  -8    4.10    0.25
   1  -4   8    4.15    0.28
   1   4   8    4.22    0.26
  -1   4  -8    4.15    0.29
  -1   4  -8    3.89    0.26
   2  -4   8    4.49    0.28
  -2  -4  -8    4.98    0.24
  -2  -4  -8    4.55    0.32
   2   4   8    4.75    0.31
  -2   4  -8    5.30    0.34
  -2   4  -8    4.72    0.28
  -3  -4  -8    0.47    0.19
   3  -4   8    0.39    0.15
   3   4   8    0.25    0.21
  -3   4  -8    0.37    0.14
  -3   4  -8    0.09    0.17
  -4  -4  -8   -0.05    0.16
  -4   4  -8    0.14    0.12
   4   4   8    0.00    0.20
  -5  -4  -8    0.44    0.21
   5   4   8    0.78    0.29
  -5   4  -8    0.97    0.16
   6   4   8    0.42    0.28
  -6  -5   8    0.36    0.22
  -6   5   8    0.29    0.23
  -5  -5   8    5.87    0.43
  -5   5   8    6.57    0.43
   4  -5  -8   27.91    0.76
  -4  -5   8   27.10    0.87
   4   5  -8   26.63    0.71
  -4   5   8   27.34    0.80
  -3  -5   8    0.50    0.18
   3  -5  -8    0.53    0.16
   3  -5  -8    0.57    0.12
  -3  -5   8    0.48    0.09
  -3  -5   8    0.39    0.07
  -3   5   8    0.39    0.09
   3   5  -8    0.38    0.15
  -3   5   8    0.23    0.14
  -2  -5   8   54.35    1.19
   2  -5  -8   52.44    1.20
  -2  -5   8   51.96    1.10
  -2  -5   8   51.84    1.14
  -2  -5   8   52.20    1.26
  -2  -5   8   52.17    0.98
  -2  -5   8   51.61    1.14
   2  -5  -8   52.35    1.06
   2   5  -8   53.48    1.23
  -2   5   8   52.81    1.10
  -2   5   8   51.41    1.15
  -2   5   8   53.70    1.06
   2   5  -8   53.63    1.11
  -1  -5   8   28.30    0.73
  -1  -5   8   28.30    0.78
  -1  -5   8   27.31    0.62
   1  -5  -8   27.09    0.64
   1  -5  -8   28.79    0.74
  -1  -5   8   27.53    0.67
   1   5  -8   27.61    0.76
  -1   5   8   28.04    0.60
   1   5  -8   28.32    0.68
  -1   5   8   27.92    0.65
   0  -5  -8    1.06    0.18
   0  -5   8    0.76    0.18
   0   5   8    0.73    0.14
   0   5  -8    0.52    0.13
  -1  -5  -8   13.94    0.46
   1  -5   8   13.13    0.48
   1   5   8   13.15    0.47
  -1   5  -8   14.08    0.50
   2  -5   8   31.69    0.84
  -2  -5  -8   32.05    0.76
   2   5   8   31.51    0.87
  -2   5  -8   32.29    0.87
   3  -5   8    0.02    0.15
  -3  -5  -8   -0.06    0.15
   3   5   8   -0.32    0.16
  -3   5  -8    0.12    0.13
  -4  -5  -8    0.76    0.23
   4   5   8    0.94    0.25
  -4   5  -8    0.93    0.17
  -5  -5  -8    4.05    0.27
  -5  -5  -8    4.76    0.42
  -5   5  -8    4.46    0.29
   5   5   8    3.60    0.42
   6   5   8    1.62    0.35
  -6  -6   8    1.56    0.32
  -6   6   8    1.35    0.30
  -5  -6   8    0.07    0.21
  -5   6   8    0.42    0.21
  -4  -6   8    9.43    0.50
   4  -6  -8    8.67    0.43
  -4   6   8   10.93    0.47
   4   6  -8    9.81    0.41
  -3  -6   8    2.38    0.17
  -3  -6   8    2.35    0.24
   3  -6  -8    2.68    0.20
  -3  -6   8    2.04    0.15
   3  -6  -8    2.57    0.26
  -3  -6   8    2.44    0.26
   3   6  -8    2.05    0.23
  -3   6   8    2.48    0.23
  -2  -6   8    1.07    0.19
  -2  -6   8    0.99    0.17
  -2  -6   8    1.15    0.19
   2  -6  -8    1.17    0.15
  -2  -6   8    1.14    0.10
   2  -6  -8    1.00    0.18
   2  -6  -8    0.93    0.18
  -2   6   8    1.02    0.14
   2   6  -8    1.03    0.18
   2   6  -8    1.06    0.17
  -2   6   8    1.15    0.15
  -1  -6   8    8.89    0.40
  -1  -6   8    9.45    0.39
   1  -6  -8    9.24    0.40
   1  -6  -8    9.20    0.33
   1   6  -8    8.56    0.35
   1   6  -8    8.31    0.37
  -1   6   8    8.55    0.33
  -1   6   8    9.07    0.26
   0  -6   8    8.32    0.38
   0  -6   8    8.48    0.39
   0  -6  -8    7.78    0.38
   0   6   8    7.79    0.35
   0   6  -8    7.11    0.35
  -1  -6  -8   -0.01    0.13
   1  -6   8   -0.03    0.14
   1   6   8   -0.19    0.13
  -1   6  -8    0.03    0.12
  -2  -6  -8   14.73    0.47
   2  -6   8   14.60    0.53
  -2   6  -8   15.95    0.55
   2   6   8   13.51    0.53
  -3  -6  -8    0.79    0.10
  -3  -6  -8    0.55    0.21
   3  -6   8    1.01    0.21
  -3   6  -8    0.59    0.17
   3   6   8    0.48    0.22
  -4  -6  -8    3.15    0.34
   4   6   8    3.66    0.40
  -4   6  -8    3.02    0.28
  -5  -6  -8   -0.06    0.14
  -5  -6  -8    0.03    0.19
   5   6   8    0.48    0.27
  -5   6  -8    0.25    0.14
  -6  -7   8    1.14    0.31
  -6   7   8    1.46    0.30
  -5  -7   8    8.79    0.52
  -5   7   8    9.34    0.49
   4  -7  -8    0.47    0.19
  -4  -7   8    0.04    0.17
  -4  -7   8    0.50    0.17
   4   7  -8    0.68    0.20
  -4   7   8    0.57    0.18
   3  -7  -8   11.71    0.50
  -3  -7   8   12.13    0.50
  -3  -7   8   13.36    0.52
  -3  -7   8   12.37    0.39
  -3   7   8   11.79    0.43
   3   7  -8   11.75    0.47
   2  -7  -8    2.97    0.27
  -2  -7   8    2.63    0.24
   2  -7  -8    2.90    0.28
  -2  -7   8    2.75    0.26
  -2  -7   8    2.82    0.26
   2   7  -8    2.72    0.24
  -2   7   8    3.00    0.23
  -2   7   8    3.13    0.19
   2   7  -8    2.96    0.26
   1  -7  -8    9.76    0.42
  -1  -7   8    8.54    0.39
  -1  -7   8    9.71    0.43
   1   7  -8    9.35    0.40
   1   7  -8    9.54    0.41
  -1   7   8    9.19    0.24
  -1   7   8    9.79    0.37
   0  -7   8   33.48    0.94
   0  -7   8   33.80    0.91
   0  -7  -8   35.11    0.91
   0   7  -8   35.02    0.94
   0   7   8   32.79    0.84
  -1  -7  -8    0.02    0.14
   1  -7   8    0.17    0.14
   1  -7   8    0.10    0.17
  -1   7  -8    0.16    0.13
   1   7   8    0.32    0.18
  -2  -7  -8   -0.02    0.13
   2  -7   8   -0.11    0.16
  -2   7  -8    0.05    0.13
   2   7   8   -0.26    0.17
  -3  -7  -8    7.62    0.44
   3  -7   8    7.97    0.42
  -3  -7  -8    7.72    0.29
  -3   7  -8    7.76    0.40
   3   7   8    8.06    0.48
  -4  -7  -8   -0.20    0.17
   4   7   8    0.19    0.22
  -4   7  -8    0.06    0.14
  -5  -7  -8    0.42    0.18
  -5  -7  -8    0.78    0.22
  -5   7  -8    0.38    0.15
   5   7   8    0.36    0.25
  -6  -8   8    1.10    0.28
  -5  -8   8    1.22    0.29
  -5   8   8    1.04    0.23
  -4  -8   8   13.12    0.55
   4  -8  -8   13.84    0.57
  -4  -8   8   13.97    0.61
   4   8  -8   13.70    0.55
  -4   8   8   14.75    0.53
   3  -8  -8   12.87    0.54
  -3  -8   8   12.67    0.42
  -3  -8   8   12.73    0.53
  -3  -8   8   12.75    0.54
  -3   8   8   12.25    0.42
   3   8  -8   12.51    0.51
   2  -8  -8    5.88    0.38
  -2  -8   8    6.06    0.33
  -2  -8   8    5.96    0.34
   2  -8  -8    5.75    0.34
  -2  -8   8    5.21    0.35
   2   8  -8    5.38    0.34
  -2   8   8    5.79    0.23
  -2   8   8    5.44    0.31
  -1  -8   8   11.73    0.48
   1  -8  -8   10.81    0.47
  -1  -8   8   10.48    0.47
   1  -8  -8   11.97    0.50
   1   8  -8   10.52    0.46
   1   8  -8   10.31    0.43
  -1   8   8   10.87    0.42
   0  -8  -8   51.96    1.25
   0  -8   8   52.34    1.25
   0  -8   8   49.73    1.30
   0   8   8   51.33    1.18
   0   8   8   49.24    0.96
   0   8  -8   52.17    1.31
  -1  -8  -8    0.10    0.15
   1  -8   8    0.12    0.17
   1  -8   8   -0.03    0.13
   1   8   8   -0.03    0.16
  -1   8  -8    0.25    0.14
   2  -8   8    0.08    0.18
  -2  -8  -8    0.03    0.15
  -2   8  -8   -0.14    0.13
   2   8   8   -0.18    0.17
   3  -8   8    4.91    0.37
  -3  -8  -8    4.65    0.25
  -3   8  -8    4.32    0.33
   3   8   8    4.23    0.40
  -4  -8  -8    1.26    0.25
  -4  -8  -8    0.88    0.20
   4   8   8    1.20    0.30
  -4   8  -8    1.01    0.21
  -5  -8  -8    0.29    0.19
  -5  -8  -8    0.31    0.17
   5   8   8    0.15    0.25
  -5   8  -8   -0.13    0.12
  -5  -9   8    7.00    0.49
   4  -9  -8   -0.16    0.19
  -4  -9   8    0.12    0.17
  -4  -9   8    0.07    0.18
  -4   9   8    0.06    0.16
   4   9  -8    0.04    0.20
   3  -9  -8    1.75    0.27
  -3  -9   8    2.25    0.28
  -3  -9   8    1.75    0.26
  -3  -9   8    1.88    0.21
   3   9  -8    2.23    0.29
  -3   9   8    1.90    0.19
   2  -9  -8   22.54    0.75
  -2  -9   8   22.31    0.69
   2  -9  -8   23.62    0.76
  -2  -9   8   21.59    0.76
  -2  -9   8   23.59    0.69
  -2   9   8   23.01    0.51
  -2   9   8   22.59    0.66
   2   9  -8   22.79    0.71
  -1  -9   8   16.53    0.53
   1  -9  -8   16.45    0.61
  -1  -9   8   17.64    0.64
   1  -9  -8   17.65    0.64
  -1  -9   8   17.18    0.61
  -1   9   8   15.83    0.55
   1   9  -8   15.89    0.61
   1   9  -8   16.88    0.60
   0  -9  -8    0.75    0.21
   0  -9  -8    1.14    0.21
   0  -9   8    1.15    0.23
   0  -9   8    1.36    0.23
   0   9  -8    1.62    0.23
   0   9   8    1.02    0.21
   1  -9   8    0.63    0.19
  -1  -9  -8    0.25    0.18
   1  -9   8    0.30    0.20
  -1   9  -8    0.54    0.16
   1   9   8    0.60    0.21
  -2  -9  -8    3.52    0.30
   2  -9   8    2.92    0.32
   2   9   8    3.33    0.35
  -2   9  -8    2.97    0.30
   3  -9   8    0.85    0.25
  -3  -9  -8    0.88    0.22
  -3  -9  -8    1.37    0.18
   3   9   8    0.82    0.27
  -3   9  -8    1.32    0.23
  -4  -9  -8    4.14    0.39
  -4  -9  -8    3.90    0.35
  -4   9  -8    3.79    0.35
   4   9   8    3.94    0.42
  -5  -9  -8    0.60    0.21
  -5  -9  -8    0.66    0.23
   5   9   8    1.07    0.32
  -5   9  -8    0.59    0.19
  -5 -10   8   -0.07    0.17
  -4 -10   8    0.51    0.20
  -4 -10   8    0.57    0.21
   4 -10  -8    0.62    0.23
   4  10  -8    0.42    0.23
   3 -10  -8    1.23    0.26
  -3 -10   8    1.06    0.24
  -3 -10   8    1.06    0.23
  -3 -10   8    1.25    0.20
   3  10  -8    1.34    0.26
   2 -10  -8    0.13    0.18
  -2 -10   8    0.58    0.21
  -2 -10   8    0.40    0.16
   2 -10  -8    0.46    0.23
  -2 -10   8    0.21    0.18
   2  10  -8    0.38    0.22
  -2  10   8    0.27    0.17
  -1 -10   8    1.43    0.25
  -1 -10   8    1.09    0.24
  -1 -10   8    1.21    0.19
   1 -10  -8    1.36    0.26
   1 -10  -8    1.06    0.22
   1  10  -8    1.44    0.25
  -1  10   8    1.08    0.22
   1  10  -8    1.20    0.22
   0 -10  -8   -0.06    0.17
   0 -10  -8   -0.05    0.18
   0 -10   8   -0.10    0.15
   0 -10   8    0.28    0.20
   0  10  -8    0.38    0.16
   0  10   8   -0.12    0.16
  -1 -10  -8   17.74    0.64
   1 -10   8   15.62    0.62
   1 -10   8   14.75    0.62
  -1 -10  -8   16.69    0.65
  -1  10  -8   15.88    0.63
   1  10   8   14.78    0.60
   2 -10   8    0.33    0.23
  -2 -10  -8    0.83    0.20
  -2 -10  -8    0.75    0.22
  -2  10  -8    0.59    0.19
   2  10   8    0.38    0.22
  -3 -10  -8    1.48    0.25
   3 -10   8    1.25    0.28
  -3 -10  -8    1.23    0.19
   3  10   8    1.23    0.30
  -3  10  -8    1.23    0.23
  -4 -10  -8    1.71    0.29
  -4 -10  -8    3.37    0.36
   4  10   8    1.82    0.36
   5  10   8    4.34    0.51
  -5 -11   8    0.31    0.22
  -5 -11   8    0.20    0.21
  -4 -11   8    0.21    0.20
   4 -11  -8    0.03    0.22
  -4 -11   8    0.29    0.20
   4  11  -8    0.04    0.23
  -3 -11   8    6.03    0.40
   3 -11  -8    6.14    0.45
  -3 -11   8    5.64    0.42
  -3 -11   8    6.11    0.36
   3  11  -8    5.56    0.43
   2 -11  -8    6.32    0.45
  -2 -11   8    5.74    0.39
  -2 -11   8    5.74    0.36
  -2 -11   8    6.29    0.44
  -2  11   8    6.51    0.38
   2  11  -8    5.70    0.40
   1 -11  -8   11.63    0.56
  -1 -11   8   10.17    0.44
  -1 -11   8   10.72    0.55
  -1 -11   8    9.76    0.51
  -1  11   8   10.15    0.49
   1  11  -8   10.24    0.50
   0 -11  -8   12.21    0.57
   0 -11   8   12.98    0.59
   0 -11   8   13.46    0.59
   0 -11  -8   12.00    0.56
   0  11  -8   12.86    0.57
   0  11   8   11.83    0.52
   1 -11   8    7.60    0.49
  -1 -11  -8    7.86    0.47
  -1 -11  -8    8.05    0.46
   1  11   8    8.22    0.48
   2 -11   8    2.29    0.34
  -2 -11  -8    1.63    0.28
  -2 -11  -8    2.01    0.26
   2  11   8    1.63    0.31
   3 -11   8    7.36    0.49
  -3 -11  -8    7.50    0.38
  -3 -11  -8    7.90    0.48
   3  11   8    6.70    0.53
  -4 -11  -8    0.30    0.21
  -4 -11  -8    0.57    0.23
   4  11   8    0.12    0.26
   5  11   8    0.36    0.32
  -5 -12   8    1.48    0.29
  -4 -12   8    1.67    0.30
   4 -12  -8    2.00    0.35
  -4 -12   8    1.90    0.29
   4  12  -8    1.75    0.32
   3 -12  -8    8.26    0.52
  -3 -12   8    7.63    0.43
  -3 -12   8    7.69    0.41
  -3 -12   8    8.94    0.51
   3  12  -8    7.95    0.49
  -2 -12   8    0.49    0.18
  -2 -12   8    0.34    0.22
  -2 -12   8    0.12    0.18
   2 -12  -8    0.63    0.26
  -2  12   8    0.31    0.19
   2  12  -8    0.30    0.24
  -1 -12   8   53.54    1.41
  -1 -12   8   55.67    1.25
   1 -12  -8   56.65    1.46
  -1  12   8   53.42    1.34
   1  12  -8   53.02    1.37
   0 -12  -8    8.88    0.50
   0 -12   8    8.48    0.49
   0  12   8    8.35    0.46
  -1 -12  -8    0.24    0.19
   1 -12   8    0.03    0.22
   1  12   8    0.29    0.21
   2 -12   8    0.06    0.23
  -2 -12  -8    0.23    0.20
  -2 -12  -8   -0.13    0.16
   2  12   8   -0.13    0.22
  -3 -12  -8    1.50    0.23
  -3 -12  -8    1.94    0.31
   3 -12   8    1.81    0.33
   3  12   8    2.38    0.38
  -4 -12  -8    0.03    0.20
  -4 -12  -8    0.00    0.21
   4  12   8    0.39    0.28
   4 -13  -8    0.06    0.24
  -4 -13   8   -0.05    0.18
   4  13  -8   -0.08    0.24
   3 -13  -8    0.29    0.24
  -3 -13   8    0.50    0.19
  -3 -13   8    0.40    0.18
   3  13  -8    0.33    0.26
  -2 -13   8    1.63    0.27
   2 -13  -8    1.68    0.32
  -2 -13   8    1.51    0.22
   2  13  -8    1.58    0.30
  -2  13   8    1.73    0.28
  -1 -13   8    0.05    0.19
   1 -13  -8   -0.11    0.21
  -1 -13   8   -0.09    0.13
   1  13  -8    0.00    0.23
  -1  13   8   -0.05    0.17
   0 -13   8    1.70    0.30
   0 -13  -8    1.40    0.28
   0  13   8    1.54    0.29
   1 -13   8    1.61    0.30
  -1 -13  -8    1.12    0.27
   1  13   8    2.29    0.33
   2 -13   8    0.18    0.24
  -2 -13  -8    0.96    0.24
   2  13   8    0.34    0.24
  -3 -13  -8    0.88    0.20
   3 -13   8    1.23    0.32
   3  13   8    0.15    0.24
  -4 -13  -8    0.08    0.22
   4  13   8    0.34    0.28
  -4 -14   8    0.79    0.24
   4 -14  -8    0.08    0.23
   4  14  -8    0.44    0.27
   3 -14  -8    1.40    0.34
  -3 -14   8    1.78    0.27
  -3 -14   8    1.21    0.24
   3  14  -8    1.26    0.30
  -2 -14   8    1.92    0.31
   2 -14  -8    1.95    0.35
  -2 -14   8    1.90    0.25
   2  14  -8    2.03    0.33
  -2  14   8    2.40    0.32
   1 -14  -8   18.99    0.80
  -1 -14   8   19.47    0.61
  -1 -14   8   18.65    0.76
   1  14  -8   18.07    0.76
  -1  14   8   17.95    0.73
   0 -14   8    1.81    0.21
   0 -14  -8    1.42    0.30
   0 -14   8    1.49    0.32
   0  14   8    1.79    0.31
  -1 -14  -8   -0.16    0.20
   1 -14   8    0.00    0.24
   1  14   8    0.36    0.25
  -2 -14  -8    1.70    0.28
   2 -14   8    1.45    0.32
   2  14   8    1.43    0.31
  -3 -14  -8    3.24    0.33
   3 -14   8    3.55    0.47
   3  14   8    3.53    0.44
  -4 -14  -8    1.47    0.31
   4  14   8    1.52    0.37
  -4 -15   8    0.18    0.18
   4 -15  -8    0.14    0.28
   4  15  -8    0.61    0.31
  -3 -15   8    1.06    0.24
  -3 -15   8    0.77    0.21
   3 -15  -8    0.79    0.32
   3  15  -8    1.15    0.33
  -2 -15   8    4.88    0.45
   2 -15  -8    5.15    0.50
  -2  15   8    5.81    0.48
   2  15  -8    4.17    0.45
   1 -15  -8   10.56    0.62
  -1 -15   8   10.63    0.61
  -1  15   8   11.06    0.59
   1  15  -8   12.29    0.64
   0 -15   8   10.05    0.61
   0 -15  -8    8.91    0.56
   0  15   8    9.83    0.58
  -1 -15  -8    3.45    0.40
   1 -15   8    3.17    0.42
   1  15   8    3.61    0.42
  -2 -15  -8    0.31    0.22
   2 -15   8   -0.25    0.23
   2  15   8    0.16    0.25
   3 -15   8    0.08    0.28
  -3 -15  -8    0.50    0.20
   3  15   8   -0.12    0.26
  -3 -16   8    8.14    0.49
   3 -16  -8    6.65    0.61
   3  16  -8    7.17    0.61
   2 -16  -8    0.94    0.33
  -2 -16   8    0.76    0.27
   2  16  -8    0.91    0.31
  -2  16   8    0.43    0.23
  -1 -16   8    0.30    0.24
   1 -16  -8    0.44    0.30
   1  16  -8    0.57    0.28
  -1  16   8    0.33    0.24
   0 -16   8    2.90    0.42
   0 -16  -8    3.11    0.40
   0  16   8    3.29    0.43
   1 -16   8    0.93    0.33
  -1 -16  -8    0.72    0.27
   1  16   8    1.22    0.30
   2 -16   8    0.56    0.32
  -2 -16  -8    0.19    0.23
   2  16   8   -0.17    0.23
   3 -16   8    1.15    0.38
  -2 -17   8    2.41    0.37
   2 -17  -8    3.18    0.46
  -2  17   8    3.52    0.41
   2  17  -8    3.19    0.45
   1 -17  -8    3.17    0.46
  -1 -17   8    3.39    0.44
   1  17  -8    3.60    0.46
  -1  17   8    3.17    0.42
   0 -17  -8    0.99    0.33
   0 -17   8    1.06    0.34
   0  17   8    0.87    0.31
  -1 -17  -8    2.17    0.37
   1 -17   8    1.79    0.39
   1  17   8    1.99    0.39
   2 -17   8    0.53    0.33
  -2 -17  -8    0.27    0.24
   2  17   8    0.17    0.28
   1 -18  -8    0.41    0.33
  -1 -18   8    0.30    0.26
   1  18  -8    0.27    0.28
  -1  18   8    0.02    0.23
   0 -18  -8    0.19    0.28
   0 -18   8    0.14    0.26
   0  18   8    0.46    0.27
   1 -18   8    0.18    0.31
  -1 -18  -8    0.49    0.29
   1  18   8   -0.40    0.20
  -6   0   9    0.31    0.24
  -5   0   9   -0.19    0.16
   4   0  -9    0.07    0.12
   4   0  -9    0.01    0.07
  -4   0   9   -0.16    0.14
   3   0  -9   -0.04    0.07
  -3   0   9    0.04    0.14
   3   0  -9    0.11    0.11
   2   0  -9   -0.10    0.10
  -2   0   9    0.00    0.11
  -2   0   9    0.10    0.08
  -2   0   9   -0.04    0.09
  -1   0   9   -0.05    0.09
   1   0  -9    0.16    0.12
   0   0  -9    0.20    0.12
   0   0  -9    0.06    0.10
  -1   0  -9    0.22    0.14
  -2   0  -9    0.29    0.15
  -3   0  -9   -0.09    0.15
  -4   0  -9    0.06    0.18
  -5   0  -9    0.04    0.12
  -5   0  -9    0.20    0.21
   6   0   9   -0.24    0.21
  -6  -1   9    0.40    0.25
  -6   1   9    0.64    0.24
  -5  -1   9    2.09    0.32
  -5   1   9    1.93    0.29
   4  -1  -9    1.15    0.17
  -4  -1   9    1.13    0.22
  -4   1   9    0.74    0.20
   4   1  -9    1.21    0.17
   4   1  -9    1.09    0.12
  -3  -1   9    0.51    0.16
   3  -1  -9    0.11    0.12
  -3   1   9    0.07    0.14
   3   1  -9    0.18    0.12
  -2  -1   9   15.61    0.42
  -2  -1   9   15.41    0.42
   2  -1  -9   15.15    0.46
  -2  -1   9   15.08    0.49
   2   1  -9   15.98    0.33
  -2   1   9   15.11    0.42
   2   1  -9   16.13    0.46
   2   1  -9   15.14    0.46
  -2   1   9   15.43    0.48
   1  -1  -9    0.17    0.13
  -1  -1   9   -0.14    0.09
  -1  -1   9    0.14    0.07
   1   1  -9    0.15    0.09
  -1   1   9    0.12    0.11
  -1   1   9    0.10    0.07
   1   1  -9    0.13    0.11
   0  -1  -9    0.76    0.14
   0   1  -9    0.65    0.13
   0   1  -9    0.62    0.13
  -1  -1  -9   31.56    0.74
  -1  -1  -9   31.71    0.77
  -1   1  -9   30.12    0.76
  -2  -1  -9    1.48    0.21
  -2   1  -9    1.81    0.22
  -3  -1  -9    2.05    0.27
  -3   1  -9    2.48    0.28
  -4  -1  -9    0.20    0.20
  -4   1  -9    0.18    0.18
  -5  -1  -9    0.82    0.25
  -5   1  -9    0.99    0.25
   5   1   9    0.71    0.26
  -5   1  -9    0.49    0.14
   6  -1   9    2.87    0.39
  -6  -1  -9    2.76    0.37
   6   1   9    2.47    0.39
  -6  -2   9    2.86    0.39
  -6   2   9    2.56    0.37
  -5  -2   9   -0.08    0.19
  -5   2   9   -0.26    0.17
   4  -2  -9    3.10    0.25
  -4  -2   9    2.89    0.30
   4   2  -9    3.37    0.25
  -4   2   9    2.70    0.30
   4   2  -9    3.00    0.19
   3  -2  -9   11.52    0.41
  -3  -2   9   11.73    0.49
   3   2  -9   11.93    0.31
   3   2  -9   11.56    0.40
  -3   2   9   11.87    0.46
  -2  -2   9    8.70    0.32
   2  -2  -9    8.88    0.35
  -2  -2   9    9.23    0.31
  -2  -2   9    9.06    0.24
  -2  -2   9    9.52    0.38
   2   2  -9    8.60    0.33
  -2   2   9    9.52    0.32
  -2   2   9    9.53    0.36
   2   2  -9    9.91    0.36
  -1  -2   9   28.41    0.69
  -1  -2   9   26.83    0.58
  -1  -2   9   26.49    0.67
   1  -2  -9   26.48    0.68
   1   2  -9   27.90    0.58
  -1   2   9   26.42    0.67
   1   2  -9   27.40    0.69
  -1   2   9   27.49    0.56
   0  -2  -9   15.74    0.47
   0   2  -9   15.37    0.44
   0   2   9   14.62    0.42
  -1  -2  -9   16.84    0.51
  -1  -2  -9   16.99    0.49
  -1   2  -9   16.78    0.51
  -2  -2  -9    0.17    0.15
  -2   2  -9   -0.11    0.13
  -3  -2  -9    1.62    0.24
  -3   2  -9    1.45    0.25
  -4  -2  -9    0.83    0.23
  -4   2  -9    0.24    0.12
  -4   2  -9    0.77    0.23
   4   2   9    0.47    0.24
  -5  -2  -9    3.03    0.37
  -5   2  -9    2.47    0.22
   5   2   9    2.61    0.36
  -5   2  -9    3.35    0.38
  -6  -2  -9    0.50    0.26
   6   2   9    0.07    0.25
  -6  -3   9    0.40    0.24
  -6   3   9   -0.16    0.21
  -5  -3   9    0.42    0.22
  -5   3   9    0.42    0.21
   4  -3  -9    1.67    0.20
  -4  -3   9    1.21    0.24
  -4   3   9    1.78    0.25
   4   3  -9    1.86    0.18
   3  -3  -9   11.01    0.41
   3  -3  -9   10.42    0.25
  -3  -3   9   10.72    0.45
  -3   3   9   10.35    0.28
   3   3  -9   11.44    0.33
  -3   3   9   11.30    0.43
   2  -3  -9    0.13    0.13
  -2  -3   9    0.17    0.13
  -2  -3   9   -0.02    0.10
  -2  -3   9    0.04    0.09
  -2  -3   9    0.10    0.08
   2  -3  -9    0.15    0.06
  -2   3   9    0.08    0.09
  -2   3   9    0.02    0.12
   2   3  -9    0.16    0.10
   2   3  -9    0.08    0.09
   1  -3  -9   60.63    1.28
  -1  -3   9   59.90    1.27
  -1  -3   9   58.38    1.16
   1  -3  -9   58.42    1.13
  -1  -3   9   58.24    1.13
   1   3  -9   58.36    1.13
   1   3  -9   56.41    1.33
  -1   3   9   58.06    1.13
   0  -3  -9   17.87    0.52
   0  -3   9   17.68    0.54
   0   3   9   17.46    0.48
   0   3  -9   17.61    0.49
  -1  -3  -9   19.97    0.56
   1   3   9   21.41    0.59
  -2  -3  -9    4.56    0.24
  -2  -3  -9    4.30    0.30
   2   3   9    4.76    0.33
  -2   3  -9    4.89    0.27
  -2   3  -9    4.73    0.32
  -3  -3  -9   21.31    0.68
  -3   3  -9   20.68    0.63
  -3   3  -9   19.35    0.69
  -4  -3  -9    0.70    0.22
   4   3   9    0.69    0.24
  -4   3  -9    0.55    0.22
  -4   3  -9    0.67    0.16
  -5  -3  -9    2.31    0.32
   5   3   9    1.13    0.30
  -5   3  -9    1.54    0.19
  -6  -3  -9   -0.15    0.21
   6   3   9    0.07    0.25
  -6  -4   9    0.41    0.24
  -6   4   9    0.03    0.21
  -5  -4   9    2.26    0.32
  -5   4   9    1.72    0.28
   4  -4  -9    3.79    0.29
  -4  -4   9    3.50    0.34
  -4   4   9    3.38    0.31
   4   4  -9    3.53    0.24
  -3  -4   9   -0.06    0.08
   3  -4  -9   -0.15    0.13
  -3  -4   9    0.05    0.07
  -3  -4   9    0.16    0.14
   3  -4  -9    0.09    0.08
  -3  -4   9    0.00    0.04
  -3   4   9    0.07    0.14
  -3   4   9    0.04    0.07
   3   4  -9    0.05    0.12
   2  -4  -9   14.75    0.49
  -2  -4   9   15.43    0.46
  -2  -4   9   15.87    0.52
  -2  -4   9   14.65    0.41
   2  -4  -9   14.92    0.36
  -2  -4   9   14.69    0.44
  -2   4   9   15.38    0.37
   2   4  -9   15.25    0.42
  -2   4   9   15.33    0.46
  -2   4   9   14.56    0.44
   2   4  -9   14.41    0.48
  -1  -4   9   51.75    1.10
   1  -4  -9   54.72    1.21
   1  -4  -9   53.56    1.08
  -1  -4   9   52.95    1.19
  -1  -4   9   53.21    1.06
   1   4  -9   56.13    1.27
  -1   4   9   53.83    1.08
   0  -4  -9    3.69    0.27
   0  -4   9    3.70    0.26
   0   4  -9    3.25    0.23
   0   4   9    3.62    0.24
   1  -4   9    4.93    0.30
  -1  -4  -9    4.53    0.26
   1   4   9    4.00    0.27
  -1   4  -9    4.32    0.28
  -1   4  -9    4.52    0.29
   2  -4   9    1.54    0.21
  -2  -4  -9    1.53    0.17
  -2  -4  -9    1.52    0.22
   2   4   9    1.38    0.22
  -2   4  -9    1.51    0.20
  -2   4  -9    1.37    0.22
  -3  -4  -9    1.57    0.25
   3  -4   9    1.54    0.22
   3   4   9    1.38    0.25
  -3   4  -9    1.37    0.25
  -3   4  -9    1.60    0.20
  -4  -4  -9    3.02    0.33
   4   4   9    3.18    0.37
  -4   4  -9    2.90    0.26
  -5  -4  -9    6.83    0.46
  -5   4  -9    7.04    0.35
   5   4   9    6.85    0.54
   6   4   9    0.82    0.31
  -6  -5   9    1.46    0.31
  -6   5   9    0.69    0.25
  -5  -5   9    1.26    0.27
  -5   5   9    0.93    0.24
  -4  -5   9    2.81    0.32
   4  -5  -9    2.89    0.27
   4   5  -9    3.22    0.26
  -4   5   9    2.94    0.29
  -3  -5   9    0.26    0.09
  -3  -5   9    0.43    0.17
  -3  -5   9    0.22    0.08
   3  -5  -9    0.28    0.15
   3  -5  -9    0.25    0.10
  -3   5   9    0.25    0.09
  -3   5   9    0.39    0.15
   3   5  -9    0.32    0.14
   2  -5  -9    4.85    0.29
  -2  -5   9    5.18    0.28
  -2  -5   9    4.81    0.32
  -2  -5   9    4.95    0.15
  -2  -5   9    4.95    0.25
  -2  -5   9    5.17    0.27
   2  -5  -9    5.11    0.23
  -2   5   9    5.34    0.22
   2   5  -9    5.16    0.26
  -2   5   9    4.98    0.25
   2   5  -9    4.66    0.27
   1  -5  -9   28.51    0.76
  -1  -5   9   29.21    0.75
   1  -5  -9   28.73    0.66
   1   5  -9   27.86    0.79
  -1   5   9   27.83    0.66
  -1   5   9   27.94    0.62
   0  -5  -9    0.65    0.15
   0  -5   9    0.48    0.17
   0   5  -9    0.40    0.13
   0   5   9    0.49    0.13
  -1  -5  -9    1.75    0.20
   1  -5   9    2.27    0.24
  -1   5  -9    1.56    0.20
   1   5   9    2.24    0.24
   2  -5   9   22.14    0.67
  -2  -5  -9   23.20    0.62
   2   5   9   22.80    0.71
  -2   5  -9   23.06    0.70
   3  -5   9   20.29    0.64
  -3  -5  -9   20.46    0.68
  -3   5  -9   19.50    0.65
  -4  -5  -9    2.18    0.31
   4   5   9    1.87    0.32
  -4   5  -9    2.02    0.23
  -5  -5  -9    0.26    0.20
  -5   5  -9    0.35    0.15
   5   5   9    0.53    0.28
  -6  -6   9    0.20    0.20
  -6   6   9    0.05    0.20
  -5  -6   9    1.64    0.30
  -5   6   9    2.01    0.28
  -4  -6   9    4.47    0.39
   4  -6  -9    4.36    0.34
  -4   6   9    3.85    0.32
   4   6  -9    4.19    0.29
   3  -6  -9    1.32    0.15
   3  -6  -9    1.31    0.22
  -3  -6   9    1.41    0.15
  -3  -6   9    1.48    0.23
   3   6  -9    1.88    0.22
  -3   6   9    1.28    0.19
   2  -6  -9    4.71    0.30
   2  -6  -9    4.77    0.25
  -2  -6   9    5.14    0.31
  -2  -6   9    4.93    0.29
  -2  -6   9    4.71    0.18
  -2  -6   9    4.67    0.31
  -2   6   9    4.68    0.24
   2   6  -9    4.97    0.28
   2   6  -9    4.92    0.29
  -2   6   9    4.77    0.24
  -1  -6   9   32.79    0.85
   1  -6  -9   31.36    0.85
  -1  -6   9   32.00    0.90
  -1   6   9   32.25    0.76
  -1   6   9   33.06    0.68
   1   6  -9   32.56    0.89
   1   6  -9   32.86    0.80
   0  -6  -9   11.14    0.45
   0  -6   9   11.64    0.46
   0  -6   9   10.28    0.44
   0   6  -9   10.21    0.44
   0   6   9   11.17    0.40
  -1  -6  -9    4.24    0.29
   1  -6   9    3.64    0.31
   1   6   9    4.27    0.31
  -1   6  -9    3.61    0.27
   2  -6   9   10.70    0.45
  -2  -6  -9    9.63    0.39
   2   6   9    9.75    0.46
  -2   6  -9   10.06    0.44
   3  -6   9   19.39    0.65
  -3  -6  -9   20.59    0.70
  -3  -6  -9   19.44    0.49
  -3   6  -9   19.27    0.66
   3   6   9   19.53    0.71
  -4  -6  -9    2.75    0.33
  -4   6  -9    2.22    0.26
   4   6   9    2.74    0.35
  -5  -6  -9    0.28    0.21
  -5  -6  -9    0.21    0.15
  -5   6  -9    0.04    0.13
   5   6   9    0.66    0.27
  -6  -7   9    2.75    0.39
  -6   7   9    3.83    0.40
  -5  -7   9    0.95    0.25
  -5   7   9    0.75    0.22
   4  -7  -9    1.91    0.27
  -4  -7   9    1.77    0.27
   4   7  -9    1.98    0.25
  -4   7   9    1.65    0.24
   3  -7  -9   45.64    1.14
  -3  -7   9   42.34    1.16
  -3  -7   9   44.39    1.13
  -3  -7   9   43.42    0.99
  -3   7   9   44.53    1.01
   3   7  -9   44.39    1.05
   2  -7  -9    2.55    0.28
   2  -7  -9    2.40    0.25
  -2  -7   9    2.34    0.26
  -2  -7   9    2.53    0.16
  -2  -7   9    2.31    0.24
  -2  -7   9    2.70    0.25
   2   7  -9    2.43    0.25
  -2   7   9    2.59    0.21
  -2   7   9    2.51    0.18
   2   7  -9    2.88    0.25
  -1  -7   9    5.38    0.32
  -1  -7   9    5.38    0.34
   1  -7  -9    5.26    0.33
   1   7  -9    5.07    0.32
   1   7  -9    4.87    0.32
  -1   7   9    4.87    0.27
  -1   7   9    5.32    0.19
   0  -7   9   16.12    0.57
   0  -7   9   15.22    0.57
   0  -7  -9   16.74    0.57
   0   7   9   16.12    0.52
   0   7  -9   16.08    0.58
  -1  -7  -9    8.31    0.40
   1  -7   9    8.56    0.41
  -1   7  -9    8.41    0.42
   1   7   9    8.48    0.40
   2  -7   9    1.95    0.26
  -2  -7  -9    1.86    0.21
  -2   7  -9    2.21    0.25
   2   7   9    2.11    0.27
  -3  -7  -9   17.57    0.65
  -3  -7  -9   17.03    0.48
   3  -7   9   17.13    0.63
  -3   7  -9   17.09    0.63
   3   7   9   17.59    0.68
  -4  -7  -9    2.58    0.32
   4   7   9    2.23    0.34
  -4   7  -9    3.20    0.31
  -5  -7  -9    2.22    0.26
  -5  -7  -9    2.74    0.35
   5   7   9    2.07    0.36
  -5   7  -9    2.51    0.28
  -5  -8   9    1.94    0.32
  -5   8   9    1.76    0.27
  -4  -8   9    5.14    0.42
   4  -8  -9    5.19    0.40
  -4   8   9    4.93    0.33
   4   8  -9    5.24    0.36
  -3  -8   9    0.25    0.17
   3  -8  -9    0.19    0.19
  -3  -8   9    0.11    0.13
  -3  -8   9    0.22    0.18
   3   8  -9    0.04    0.18
  -3   8   9    0.03    0.13
  -2  -8   9    1.62    0.22
   2  -8  -9    1.74    0.23
  -2  -8   9    2.51    0.26
  -2  -8   9    1.74    0.25
   2  -8  -9    1.55    0.24
  -2   8   9    2.13    0.22
   2   8  -9    1.62    0.24
  -2   8   9    1.77    0.15
   1  -8  -9   11.74    0.51
  -1  -8   9   13.00    0.54
   1  -8  -9   13.48    0.52
  -1  -8   9   12.56    0.51
   1   8  -9   13.55    0.54
   1   8  -9   12.09    0.48
  -1   8   9   12.54    0.29
  -1   8   9   13.34    0.46
   0  -8   9    1.18    0.21
   0  -8  -9    0.90    0.20
   0  -8   9    1.14    0.23
   0   8  -9    0.89    0.18
   0   8   9    1.32    0.20
  -1  -8  -9    4.35    0.32
   1  -8   9    4.42    0.31
   1  -8   9    4.03    0.34
   1   8   9    4.52    0.33
  -1   8  -9    4.02    0.30
   2  -8   9    0.06    0.19
  -2  -8  -9    0.24    0.15
  -2   8  -9   -0.27    0.11
   2   8   9   -0.08    0.18
   3  -8   9    3.01    0.32
  -3  -8  -9    2.64    0.21
  -3  -8  -9    2.81    0.33
   3   8   9    1.95    0.31
  -3   8  -9    2.85    0.30
  -4  -8  -9   -0.01    0.15
  -4  -8  -9    0.13    0.21
  -4   8  -9   -0.01    0.13
   4   8   9    0.00    0.24
  -5  -8  -9    2.56    0.29
  -5  -8  -9    2.56    0.34
  -5   8  -9    2.42    0.28
   5   8   9    2.17    0.37
  -5  -9   9    3.52    0.40
  -4  -9   9    3.02    0.34
   4  -9  -9    2.42    0.31
  -4  -9   9    2.79    0.31
   4   9  -9    3.04    0.32
  -4   9   9    2.97    0.28
   3  -9  -9    3.48    0.34
  -3  -9   9    3.77    0.27
  -3  -9   9    3.02    0.32
  -3  -9   9    3.20    0.32
  -3   9   9    3.28    0.23
   3   9  -9    3.22    0.32
  -2  -9   9    0.15    0.18
   2  -9  -9   -0.09    0.19
  -2  -9   9    0.10    0.17
  -2  -9   9    0.21    0.16
   2  -9  -9   -0.09    0.15
  -2   9   9    0.22    0.15
  -2   9   9    0.16    0.09
   2   9  -9    0.26    0.20
   1  -9  -9    4.38    0.35
  -1  -9   9    4.28    0.34
  -1  -9   9    5.05    0.31
   1  -9  -9    4.36    0.36
  -1  -9   9    4.15    0.36
  -1   9   9    5.27    0.33
   1   9  -9    5.06    0.35
   1   9  -9    4.43    0.34
   0  -9  -9   10.08    0.49
   0  -9   9   10.13    0.49
   0  -9   9   11.00    0.51
   0   9   9   10.51    0.25
   0   9  -9   10.32    0.49
   0   9   9   10.98    0.46
   1  -9   9   -0.15    0.14
   1  -9   9   -0.04    0.19
  -1  -9  -9   -0.39    0.14
   1   9   9   -0.07    0.16
  -1   9  -9   -0.09    0.11
  -2  -9  -9    4.64    0.33
   2  -9   9    4.44    0.38
   2   9   9    3.84    0.37
  -2   9  -9    4.89    0.36
   3  -9   9    5.31    0.42
  -3  -9  -9    5.38    0.30
  -3   9  -9    5.31    0.38
   3   9   9    5.09    0.44
  -4  -9  -9    0.90    0.22
  -4  -9  -9    0.74    0.23
   4   9   9    0.77    0.27
  -4   9  -9    0.49    0.18
  -5  -9  -9    0.70    0.24
  -5  -9  -9    0.37    0.21
   5   9   9    0.26    0.27
  -5   9  -9    0.85    0.20
  -5 -10   9    0.59    0.22
  -4 -10   9    0.19    0.17
   4 -10  -9    0.37    0.23
  -4 -10   9    0.49    0.21
   4  10  -9   -0.08    0.21
  -3 -10   9    1.42    0.21
  -3 -10   9    1.09    0.24
  -3 -10   9    1.07    0.21
   3 -10  -9    0.90    0.26
   3  10  -9    1.04    0.24
  -2 -10   9   11.43    0.50
   2 -10  -9   11.37    0.55
  -2 -10   9   11.98    0.56
  -2 -10   9   11.23    0.48
   2 -10  -9   12.18    0.55
  -2  10   9   11.91    0.48
   2  10  -9   11.99    0.53
   1 -10  -9    0.58    0.22
  -1 -10   9    0.57    0.20
  -1 -10   9    0.80    0.23
  -1 -10   9    0.22    0.15
   1 -10  -9    0.56    0.21
   1  10  -9    0.60    0.17
   1  10  -9    0.27    0.19
  -1  10   9    0.52    0.19
   0 -10  -9    5.68    0.38
   0 -10   9    5.68    0.41
   0 -10  -9    5.32    0.37
   0 -10   9    5.03    0.37
   0  10   9    5.51    0.36
   0  10  -9    6.27    0.40
   1 -10   9    3.89    0.35
   1 -10   9    4.07    0.38
  -1 -10  -9    4.59    0.38
  -1 -10  -9    4.03    0.37
   1  10   9    4.45    0.38
  -1  10  -9    4.77    0.35
  -2 -10  -9    0.93    0.23
   2 -10   9    0.69    0.23
  -2 -10  -9    0.45    0.19
   2  10   9    0.14    0.21
  -2  10  -9    0.88    0.21
  -3 -10  -9    0.48    0.21
   3 -10   9    0.12    0.22
  -3 -10  -9    0.57    0.16
  -3  10  -9    0.25    0.17
   3  10   9    0.63    0.26
  -4 -10  -9    2.91    0.36
  -4 -10  -9    3.41    0.36
   4  10   9    3.36    0.43
   5  10   9   -0.18    0.27
  -5 -11   9    0.88    0.26
  -4 -11   9    2.58    0.33
   4 -11  -9    2.70    0.36
  -4 -11   9    2.89    0.34
   4  11  -9    2.38    0.32
  -3 -11   9    3.30    0.36
  -3 -11   9    3.18    0.29
  -3 -11   9    2.98    0.32
   3 -11  -9    3.06    0.36
   3  11  -9    2.48    0.32
  -2 -11   9    0.85    0.23
  -2 -11   9    1.14    0.24
   2 -11  -9    0.77    0.26
  -2 -11   9    0.98    0.21
   2  11  -9    1.45    0.28
  -2  11   9    1.02    0.22
  -1 -11   9    6.58    0.36
   1 -11  -9    6.81    0.46
  -1 -11   9    5.78    0.41
  -1 -11   9    6.76    0.42
   1  11  -9    6.62    0.41
  -1  11   9    6.05    0.39
   0 -11  -9    1.69    0.27
   0 -11   9    1.80    0.30
   0 -11   9    1.46    0.26
   0 -11  -9    2.30    0.30
   0  11   9    2.58    0.30
  -1 -11  -9    0.47    0.20
   1 -11   9    0.19    0.21
  -1 -11  -9    0.44    0.21
   1  11   9    0.67    0.23
  -2 -11  -9    0.23    0.20
  -2 -11  -9    0.03    0.18
   2 -11   9    0.13    0.22
   2  11   9   -0.13    0.20
  -3 -11  -9    6.95    0.47
  -3 -11  -9    7.79    0.39
   3 -11   9    7.87    0.51
   3  11   9    7.20    0.50
  -4 -11  -9   -0.02    0.18
  -4 -11  -9   -0.14    0.20
   4  11   9   -0.10    0.23
  -5 -12   9    0.37    0.22
   4 -12  -9    0.93    0.29
  -4 -12   9    1.46    0.29
  -4 -12   9    1.00    0.25
   4  12  -9    1.43    0.30
  -3 -12   9    2.60    0.28
  -3 -12   9    2.34    0.30
   3 -12  -9    2.27    0.35
  -3 -12   9    2.56    0.35
   3  12  -9    2.59    0.33
  -2 -12   9    0.26    0.20
  -2 -12   9    0.24    0.20
  -2 -12   9    0.13    0.16
   2 -12  -9    0.43    0.23
  -2  12   9    0.26    0.18
   2  12  -9    0.69    0.26
  -1 -12   9    3.63    0.30
  -1 -12   9    2.81    0.34
   1 -12  -9    2.64    0.35
   1  12  -9    3.14    0.34
  -1  12   9    3.26    0.35
   0 -12   9    4.20    0.41
   0 -12  -9    4.69    0.42
   0  12   9    4.45    0.38
  -1 -12  -9    0.36    0.21
   1 -12   9   -0.08    0.20
   1  12   9   -0.14    0.18
   2 -12   9    3.00    0.38
  -2 -12  -9    2.85    0.33
   2  12   9    3.02    0.37
   3 -12   9    1.16    0.30
  -3 -12  -9    1.05    0.21
   3  12   9    1.13    0.31
  -4 -12  -9    0.14    0.22
   4  12   9    0.13    0.29
  -4 -13   9    1.54    0.28
   4 -13  -9    1.66    0.35
   4  13  -9    1.43    0.33
   3 -13  -9   -0.17    0.23
  -3 -13   9    0.04    0.18
  -3 -13   9    0.11    0.17
   3  13  -9    0.25    0.25
  -2 -13   9    1.32    0.27
  -2 -13   9    1.69    0.24
   2 -13  -9    1.58    0.33
   2  13  -9    1.34    0.28
  -2  13   9    1.60    0.26
  -1 -13   9    0.20    0.16
  -1 -13   9    0.47    0.22
   1 -13  -9    0.00    0.23
   1  13  -9   -0.12    0.20
  -1  13   9    0.28    0.19
   0 -13  -9    0.43    0.24
   0 -13   9    0.37    0.26
   0  13   9    0.65    0.23
   1 -13   9   -0.03    0.24
  -1 -13  -9    0.04    0.20
   1  13   9   -0.24    0.20
  -2 -13  -9    2.66    0.32
   2 -13   9    2.35    0.35
   2  13   9    2.64    0.37
   3 -13   9    2.21    0.38
  -3 -13  -9    2.22    0.27
   3  13   9    2.47    0.39
  -4 -13  -9    0.11    0.23
   4  13   9    0.13    0.29
   4 -14  -9    0.20    0.26
  -4 -14   9    0.19    0.19
   4  14  -9    0.12    0.27
  -3 -14   9    0.22    0.18
  -3 -14   9   -0.24    0.17
   3 -14  -9    0.32    0.26
   3  14  -9   -0.01    0.26
   2 -14  -9    0.28    0.27
  -2 -14   9   -0.08    0.21
  -2 -14   9   -0.22    0.13
  -2  14   9   -0.03    0.18
   2  14  -9    0.60    0.27
  -1 -14   9    0.02    0.23
   1 -14  -9   -0.18    0.23
  -1 -14   9   -0.01    0.15
   1  14  -9   -0.02    0.22
  -1  14   9    0.13    0.22
   0 -14   9    2.68    0.25
   0 -14   9    2.26    0.35
   0 -14  -9    2.08    0.34
   0  14   9    3.16    0.37
  -1 -14  -9    6.19    0.45
   1 -14   9    5.53    0.51
   1  14   9    6.60    0.47
  -2 -14  -9    2.02    0.31
   2 -14   9    1.77    0.36
   2  14   9    1.84    0.36
  -3 -14  -9    0.71    0.21
   3 -14   9    1.05    0.33
   3  14   9    0.26    0.26
  -4 -14  -9    3.19    0.41
   3 -15  -9    4.58    0.51
  -3 -15   9    4.08    0.37
  -3 -15   9    5.21    0.43
   3  15  -9    5.45    0.51
  -2 -15   9    0.43    0.25
  -2 -15   9    0.14    0.16
   2 -15  -9    0.23    0.28
   2  15  -9    0.37    0.26
  -2  15   9    0.52    0.23
   1 -15  -9    1.25    0.35
  -1 -15   9    0.99    0.30
  -1  15   9    1.40    0.30
   1  15  -9    0.99    0.31
   0 -15  -9    0.51    0.28
   0 -15   9    0.54    0.28
   0  15   9    0.32    0.25
  -1 -15  -9    0.53    0.26
   1 -15   9   -0.18    0.26
   1  15   9    0.44    0.25
   2 -15   9    1.17    0.33
  -2 -15  -9    1.88    0.31
   2  15   9    1.38    0.34
  -3 -15  -9    0.76    0.22
   3 -15   9    0.63    0.33
   3  15   9    0.24    0.29
   3 -16  -9    1.85    0.40
  -3 -16   9    1.52    0.27
   3  16  -9    1.29    0.33
  -2 -16   9    3.04    0.39
   2 -16  -9    2.34    0.41
  -2  16   9    3.23    0.39
   2  16  -9    3.03    0.43
   1 -16  -9    2.32    0.40
  -1 -16   9    2.30    0.36
  -1  16   9    2.50    0.36
   1  16  -9    2.26    0.38
   0 -16   9    1.16    0.33
   0 -16  -9    1.24    0.33
   0  16   9    1.51    0.32
  -1 -16  -9    0.17    0.25
   1 -16   9    0.56    0.28
   1  16   9    0.15    0.25
  -2 -16  -9    0.77    0.27
   2 -16   9    0.24    0.29
   2  16   9    0.76    0.30
   3 -16   9    0.14    0.27
  -2 -17   9    0.16    0.25
   2 -17  -9    0.08    0.31
   2  17  -9   -0.29    0.26
  -2  17   9   -0.03    0.19
   1 -17  -9    1.28    0.36
  -1 -17   9    1.25    0.33
  -1  17   9    0.61    0.26
   1  17  -9    1.22    0.35
   0 -17   9    0.41    0.30
   0 -17  -9    0.40    0.29
   0  17   9    0.15    0.25
  -1 -17  -9    0.01    0.24
   1 -17   9    0.18    0.29
   1  17   9   -0.17    0.26
   2 -17   9    0.76    0.33
  -2 -17  -9    0.59    0.26
   2  17   9    0.38    0.28
   1 -18  -9    0.13    0.27
  -1 -18   9    0.42    0.25
  -1  18   9    0.83    0.28
   0 -18   9    0.15    0.29
   0 -18  -9    0.44    0.27
   0  18   9   -0.15    0.24
  -1 -18  -9    1.07    0.30
   1 -18   9    0.67    0.31
   1  18   9    0.14    0.25
  -6   0  10    8.97    0.58
  -5   0  10    0.39    0.21
   4   0 -10    4.66    0.29
  -4   0  10    5.21    0.35
   3   0 -10    0.71    0.15
  -3   0  10    0.69    0.06
   3   0 -10    0.68    0.09
  -3   0  10    0.90    0.19
  -2   0  10   76.03    1.54
  -2   0  10   75.90    1.54
  -2   0  10   75.11    1.57
   2   0 -10   76.90    1.59
   1   0 -10    0.69    0.15
   0   0 -10   16.03    0.50
   0   0 -10   16.85    0.48
  -1   0 -10  184.62    3.49
  -2   0 -10    4.82    0.32
  -3   0 -10   39.09    1.05
  -4   0 -10    8.50    0.47
  -5   0 -10   -0.04    0.10
  -5   0 -10    0.03    0.22
   6   0  10    1.98    0.38
  -6   0 -10    1.97    0.35
  -6  -1  10   -0.13    0.22
  -6   1  10    0.04    0.21
  -5  -1  10   -0.12    0.18
  -5   1  10    0.01    0.18
  -4  -1  10    0.14    0.16
   4  -1 -10    0.22    0.14
  -4   1  10   -0.10    0.15
   4   1 -10   -0.10    0.12
  -3  -1  10   -0.02    0.04
  -3  -1  10    0.15    0.13
   3  -1 -10    0.04    0.12
  -3   1  10   -0.01    0.03
  -3   1  10    0.09    0.06
  -3   1  10    0.12    0.14
   3   1 -10    0.05    0.13
  -2  -1  10    0.58    0.12
   2  -1 -10    0.41    0.15
  -2  -1  10    0.29    0.15
  -2  -1  10    0.64    0.13
  -2   1  10    0.66    0.12
   2   1 -10    0.45    0.07
   2   1 -10    0.52    0.14
  -2   1  10    0.40    0.14
   1  -1 -10    1.91    0.19
   1   1 -10    1.65    0.14
  -1   1  10    1.81    0.12
   1   1 -10    1.67    0.19
   0  -1 -10   94.33    1.95
   0   1 -10   98.01    1.96
   0   1 -10   96.69    1.88
  -1  -1 -10   59.82    1.26
  -1  -1 -10   57.12    1.27
  -2  -1 -10   27.99    0.79
  -2   1 -10   28.10    0.78
  -3  -1 -10    0.09    0.17
  -3   1 -10    0.18    0.19
  -4  -1 -10   21.48    0.77
  -4   1 -10   21.18    0.76
  -5  -1 -10    2.03    0.32
   5   1  10    2.96    0.38
  -5   1 -10    2.82    0.35
  -5   1 -10    2.30    0.22
  -6  -1 -10    0.92    0.29
   6  -1  10    1.15    0.32
   6   1  10    0.78    0.30
  -6  -2  10    0.71    0.27
  -6   2  10    1.94    0.33
  -5  -2  10    0.30    0.21
  -5   2  10    0.14    0.20
  -4  -2  10    0.85    0.22
   4  -2 -10    0.86    0.17
  -4   2  10    0.86    0.21
   4   2 -10    0.91    0.17
   4   2 -10    0.83    0.11
  -3  -2  10    5.60    0.18
  -3  -2  10    5.96    0.35
   3  -2 -10    6.09    0.30
   3   2 -10    5.99    0.31
  -3   2  10    6.08    0.35
  -3   2  10    5.64    0.20
   3   2 -10    5.46    0.19
  -3   2  10    5.37    0.19
  -2  -2  10    0.20    0.07
  -2  -2  10    0.09    0.11
   2  -2 -10    0.10    0.13
  -2  -2  10    0.18    0.13
  -2  -2  10    0.31    0.10
   2   2 -10    0.17    0.13
  -2   2  10    0.03    0.12
   2   2 -10    0.12    0.11
  -2   2  10    0.15    0.09
  -1  -2  10    0.72    0.15
  -1  -2  10    0.87    0.11
   1  -2 -10    0.76    0.15
  -1   2  10    0.68    0.10
   1   2 -10    0.73    0.16
   1   2 -10    0.66    0.11
   0   2  10   83.62    1.64
   0   2 -10   84.11    1.66
  -1  -2 -10    3.34    0.27
  -1  -2 -10    3.06    0.23
  -1   2 -10    2.98    0.24
  -2  -2 -10    0.47    0.16
  -2   2 -10    0.28    0.16
  -3  -2 -10   -0.24    0.16
  -3   2 -10   -0.01    0.16
  -4  -2 -10    0.46    0.22
  -4   2 -10    0.16    0.13
   4   2  10    0.32    0.22
  -4   2 -10    0.39    0.20
  -5  -2 -10    4.54    0.42
  -5   2 -10    4.58    0.45
   5   2  10    4.37    0.45
  -5   2 -10    4.25    0.27
  -6  -2 -10    0.14    0.23
   6   2  10    0.35    0.28
  -6  -3  10    0.75    0.28
  -6   3  10    1.87    0.32
  -5  -3  10    2.45    0.34
  -5   3  10    1.95    0.30
   4  -3 -10    4.19    0.29
  -4  -3  10    4.40    0.38
  -4   3  10    4.21    0.35
   4   3 -10    4.34    0.22
  -3  -3  10   11.68    0.31
   3  -3 -10   11.47    0.44
  -3  -3  10   11.84    0.31
  -3  -3  10   11.96    0.50
  -3   3  10   11.44    0.33
  -3   3  10   10.91    0.45
   3   3 -10   12.20    0.34
  -2  -3  10   34.00    0.71
  -2  -3  10   34.33    0.86
  -2  -3  10   33.46    0.80
   2  -3 -10   34.47    0.85
  -2  -3  10   34.05    0.81
  -2   3  10   34.25    0.81
   2   3 -10   34.64    0.87
  -2   3  10   34.40    0.81
  -1  -3  10    0.25    0.10
  -1  -3  10    0.32    0.14
  -1  -3  10    0.32    0.09
   1  -3 -10    0.32    0.14
  -1   3  10    0.23    0.09
   1   3 -10    0.29    0.09
   1   3 -10    0.19    0.12
   0  -3 -10   59.81    1.33
   0  -3  10   62.89    1.35
   0   3 -10   59.88    1.26
   0   3  10   60.87    1.25
  -1  -3 -10    1.73    0.19
  -1   3 -10    1.59    0.20
   1   3  10    1.67    0.20
  -2  -3 -10   20.81    0.65
  -2  -3 -10   20.77    0.56
   2   3  10   20.84    0.66
  -2   3 -10   20.85    0.66
  -3  -3 -10    3.81    0.34
  -3   3 -10    3.80    0.35
   3   3  10    4.31    0.37
  -3   3 -10    4.19    0.27
  -4  -3 -10    0.93    0.23
   4   3  10    1.09    0.26
  -4   3 -10    0.87    0.26
  -4   3 -10    0.84    0.17
  -5  -3 -10    1.51    0.30
  -5   3 -10    1.47    0.20
   5   3  10    1.76    0.34
  -6  -3 -10    1.22    0.29
   6   3  10    1.08    0.32
  -6  -4  10    2.41    0.37
  -6   4  10    2.44    0.35
  -5  -4  10    0.07    0.19
  -5   4  10   -0.18    0.17
  -4  -4  10    3.17    0.34
   4  -4 -10    2.78    0.26
  -4   4  10    3.00    0.30
   4   4 -10    2.92    0.22
  -3  -4  10    2.34    0.26
  -3  -4  10    2.31    0.17
   3  -4 -10    2.16    0.23
  -3  -4  10    2.32    0.15
  -3  -4  10    2.07    0.15
   3  -4 -10    2.27    0.12
  -3   4  10    2.11    0.23
  -3   4  10    2.28    0.16
   3   4 -10    2.18    0.18
  -2  -4  10    0.31    0.13
  -2  -4  10    0.21    0.14
  -2  -4  10    0.21    0.09
   2  -4 -10    0.18    0.08
  -2  -4  10    0.26    0.10
   2  -4 -10    0.27    0.15
  -2   4  10    0.13    0.12
  -2   4  10    0.15    0.08
   2   4 -10    0.36    0.12
   2   4 -10    0.27    0.12
   1  -4 -10    7.05    0.36
  -1  -4  10    7.09    0.33
  -1  -4  10    7.04    0.25
  -1  -4  10    6.64    0.28
   1  -4 -10    7.64    0.27
  -1   4  10    7.35    0.27
   1   4 -10    7.40    0.35
   0  -4  10    1.01    0.19
   0  -4 -10    0.80    0.18
   0   4 -10    0.49    0.13
   0   4 -10    0.89    0.15
   0   4  10    1.05    0.16
   1  -4  10    0.15    0.14
  -1  -4 -10    0.14    0.13
  -1   4 -10    0.13    0.14
  -1   4 -10    0.31    0.14
   1   4  10   -0.01    0.15
   2  -4  10   23.62    0.70
  -2  -4 -10   24.50    0.64
  -2  -4 -10   24.31    0.73
  -2   4 -10   25.59    0.75
   2   4  10   24.25    0.74
  -2   4 -10   23.41    0.72
   3  -4  10   10.87    0.46
  -3  -4 -10   10.98    0.49
  -3   4 -10   10.52    0.51
  -3   4 -10   10.30    0.44
   3   4  10   11.06    0.53
  -4  -4 -10    3.97    0.37
  -4   4 -10    3.70    0.28
   4   4  10    3.81    0.40
  -5  -4 -10   12.15    0.60
  -5   4 -10   11.80    0.48
  -6  -5  10    1.06    0.27
  -6   5  10    0.40    0.24
  -5  -5  10    0.20    0.18
  -5   5  10    0.37    0.20
  -4  -5  10    2.77    0.32
   4  -5 -10    2.76    0.28
  -4   5  10    2.52    0.28
   4   5 -10    2.98    0.24
  -3  -5  10    4.95    0.35
   3  -5 -10    5.82    0.22
  -3  -5  10    4.98    0.24
   3  -5 -10    5.74    0.34
   3   5 -10    5.00    0.27
  -3   5  10    5.33    0.32
  -2  -5  10    2.35    0.24
   2  -5 -10    2.65    0.18
   2  -5 -10    2.09    0.24
  -2  -5  10    2.37    0.11
  -2  -5  10    2.61    0.20
  -2  -5  10    2.45    0.22
   2   5 -10    2.22    0.20
   2   5 -10    2.00    0.21
  -2   5  10    2.37    0.16
  -2   5  10    2.27    0.19
   1  -5 -10    2.72    0.20
  -1  -5  10    2.59    0.25
   1  -5 -10    2.14    0.23
  -1   5  10    2.31    0.19
   1   5 -10    2.65    0.25
   0  -5  10    4.21    0.29
   0  -5 -10    4.28    0.29
   0   5  10    4.76    0.27
   0   5 -10    3.41    0.26
  -1  -5 -10   -0.11    0.12
   1  -5  10    0.31    0.17
  -1   5 -10    0.02    0.12
   1   5  10    0.03    0.15
  -1   5 -10   -0.18    0.13
   2  -5  10    0.30    0.17
  -2  -5 -10    0.32    0.13
  -2   5 -10    0.14    0.14
  -2   5 -10    0.20    0.17
   2   5  10    0.09    0.16
  -3  -5 -10    7.74    0.43
   3  -5  10    8.00    0.42
  -3   5 -10    8.21    0.40
   3   5  10    7.78    0.47
  -4  -5 -10    3.36    0.36
  -4   5 -10    3.36    0.29
   4   5  10    2.94    0.37
  -5  -5 -10    6.05    0.49
  -5   5 -10    5.00    0.33
   5   5  10    5.23    0.51
  -6  -6  10    4.62    0.48
  -6   6  10    4.10    0.42
  -5  -6  10    1.91    0.31
  -5   6  10    1.69    0.27
  -4  -6  10    0.99    0.24
   4  -6 -10    1.36    0.23
  -4   6  10    0.59    0.19
   4   6 -10    1.00    0.20
   3  -6 -10    0.02    0.11
   3  -6 -10    0.00    0.17
  -3  -6  10    0.00    0.10
  -3  -6  10   -0.05    0.17
   3   6 -10    0.07    0.15
  -3   6  10    0.19    0.14
   2  -6 -10    9.09    0.43
  -2  -6  10    8.97    0.42
   2  -6 -10    8.85    0.32
  -2  -6  10    9.62    0.40
  -2  -6  10    9.10    0.26
  -2   6  10    9.71    0.32
  -2   6  10    8.96    0.33
   2   6 -10    9.19    0.40
   2   6 -10    9.68    0.37
   1  -6 -10   16.84    0.57
  -1  -6  10   16.88    0.57
  -1   6  10   16.90    0.43
  -1   6  10   17.05    0.48
   1   6 -10   16.64    0.58
   0  -6  10    2.48    0.27
   0  -6 -10    3.00    0.27
   0   6 -10    3.18    0.28
   0   6  10    3.03    0.25
   1  -6  10    3.54    0.30
  -1  -6 -10    3.67    0.29
  -1   6 -10    3.94    0.28
   1   6  10    4.00    0.29
   2  -6  10    5.94    0.36
  -2  -6 -10    5.56    0.32
  -2   6 -10    5.04    0.33
   2   6  10    4.91    0.35
  -3  -6 -10   12.95    0.39
  -3  -6 -10   12.41    0.54
   3  -6  10   12.90    0.53
  -3   6 -10   12.82    0.53
   3   6  10   13.32    0.59
  -4  -6 -10    2.49    0.32
   4   6  10    1.96    0.33
  -4   6 -10    2.51    0.27
  -5  -6 -10    7.73    0.50
  -5   6 -10    7.31    0.40
   5   6  10    6.38    0.56
  -6  -7  10    0.07    0.21
  -6   7  10    0.00    0.20
  -5  -7  10    0.39    0.21
  -5   7  10    0.50    0.21
  -4  -7  10    0.66    0.20
   4  -7 -10    0.67    0.21
  -4   7  10    0.43    0.18
   4   7 -10    0.51    0.20
  -3  -7  10    4.69    0.36
   3  -7 -10    4.52    0.36
  -3  -7  10    4.73    0.28
  -3   7  10    4.70    0.30
   3   7 -10    4.99    0.32
  -2  -7  10    4.18    0.30
  -2  -7  10    3.97    0.29
   2  -7 -10    4.06    0.29
  -2  -7  10    3.91    0.30
   2  -7 -10    4.59    0.34
  -2  -7  10    4.02    0.18
  -2   7  10    4.21    0.25
   2   7 -10    4.21    0.29
  -2   7  10    4.25    0.23
   2   7 -10    3.97    0.28
  -1  -7  10    4.30    0.33
  -1  -7  10    3.93    0.30
   1  -7 -10    4.20    0.31
  -1   7  10    4.33    0.27
  -1   7  10    4.29    0.19
   1   7 -10    4.84    0.32
   0  -7  10    1.36    0.22
   0  -7 -10    1.29    0.22
   0   7 -10    1.64    0.22
   0   7  10    1.75    0.22
   1  -7  10    1.69    0.24
  -1  -7 -10    1.08    0.20
   1   7  10    1.53    0.24
  -1   7 -10    1.39    0.22
   2  -7  10    7.15    0.41
  -2  -7 -10    6.85    0.35
   2   7  10    6.14    0.40
  -2   7 -10    7.58    0.40
   3  -7  10    3.62    0.34
  -3  -7 -10    3.10    0.33
  -3  -7 -10    3.64    0.23
   3   7  10    3.21    0.36
  -3   7 -10    3.31    0.31
  -4  -7 -10    1.03    0.25
   4   7  10    0.78    0.26
  -4   7 -10    0.67    0.19
  -5  -7 -10    0.62    0.19
  -5  -7 -10    0.89    0.27
   5   7  10    0.58    0.29
  -5   7 -10    0.84    0.20
  -5  -8  10   12.65    0.65
  -5   8  10   14.90    0.61
  -4  -8  10    4.23    0.39
   4  -8 -10    5.35    0.42
   4   8 -10    5.75    0.38
  -4   8  10    5.90    0.35
  -3  -8  10    5.88    0.31
  -3  -8  10    6.01    0.39
   3  -8 -10    5.82    0.40
  -3  -8  10    6.96    0.42
   3   8 -10    5.92    0.35
  -3   8  10    5.91    0.30
   2  -8 -10   -0.04    0.14
   2  -8 -10    0.19    0.19
  -2  -8  10    0.04    0.15
  -2  -8  10   -0.10    0.15
  -2  -8  10    0.00    0.15
   2   8 -10   -0.02    0.16
  -2   8  10    0.01    0.13
  -2   8  10    0.15    0.10
  -1  -8  10   12.86    0.54
  -1  -8  10   12.46    0.52
   1  -8 -10   11.93    0.51
  -1   8  10   12.61    0.45
   1   8 -10   12.57    0.49
  -1   8  10   12.36    0.31
   1   8 -10   12.62    0.53
   0  -8 -10    2.58    0.29
   0  -8  10    2.01    0.27
   0  -8  10    1.88    0.25
   0   8 -10    2.45    0.26
   0   8  10    2.27    0.25
   1  -8  10    6.95    0.40
  -1  -8 -10    6.82    0.39
   1   8  10    7.04    0.41
  -1   8 -10    7.02    0.40
  -2  -8 -10    2.78    0.27
   2  -8  10    2.84    0.32
   2   8  10    2.41    0.31
  -2   8 -10    2.97    0.30
  -3  -8 -10   15.26    0.64
  -3  -8 -10   15.97    0.49
   3  -8  10   15.00    0.62
   3   8  10   15.28    0.66
  -3   8 -10   15.26    0.62
  -4  -8 -10    0.39    0.22
   4   8  10   -0.37    0.20
  -4   8 -10   -0.11    0.13
  -5  -8 -10    5.44    0.47
  -5  -8 -10    4.63    0.36
   5   8  10    5.21    0.54
  -5   8 -10    5.52    0.38
  -5  -9  10    3.92    0.42
  -4  -9  10    1.11    0.25
   4  -9 -10    0.98    0.25
  -4   9  10    0.75    0.20
   4   9 -10    0.74    0.22
  -3  -9  10    1.29    0.20
   3  -9 -10    1.01    0.26
  -3  -9  10    0.91    0.23
  -3  -9  10    1.58    0.25
   3   9 -10    1.39    0.25
  -3   9  10    1.07    0.16
   2  -9 -10    5.21    0.42
  -2  -9  10    5.60    0.36
  -2  -9  10    5.14    0.37
  -2  -9  10    5.44    0.36
   2  -9 -10    5.16    0.38
  -2   9  10    5.44    0.22
  -2   9  10    4.98    0.32
   2   9 -10    5.10    0.38
  -1  -9  10    0.99    0.22
   1  -9 -10    1.04    0.25
   1  -9 -10    1.15    0.22
  -1  -9  10    1.03    0.24
   1   9 -10    1.12    0.21
   1   9 -10    0.94    0.23
  -1   9  10    1.24    0.21
   0  -9 -10    9.77    0.48
   0  -9  10    9.70    0.49
   0  -9  10   10.41    0.49
   0   9  10    9.86    0.44
   0   9 -10   10.16    0.49
  -1  -9 -10   23.00    0.75
   1  -9  10   23.25    0.79
   1   9  10   24.29    0.78
  -1   9 -10   24.19    0.80
  -2  -9 -10    2.56    0.28
   2  -9  10    3.43    0.35
   2   9  10    3.26    0.36
  -2   9 -10    2.91    0.31
  -3  -9 -10    5.37    0.30
   3  -9  10    5.68    0.45
  -3   9 -10    4.65    0.36
   3   9  10    4.92    0.44
  -4  -9 -10   20.00    0.75
  -4  -9 -10   17.48    0.70
   4   9  10   16.91    0.78
  -4   9 -10   18.61    0.72
  -5  -9 -10    3.40    0.39
   5   9  10    2.94    0.43
  -5 -10  10    0.19    0.21
  -4 -10  10    2.09    0.30
   4 -10 -10    2.89    0.37
  -4 -10  10    2.72    0.33
   4  10 -10    2.66    0.32
  -3 -10  10    6.20    0.43
  -3 -10  10    7.46    0.39
  -3 -10  10    7.82    0.45
   3 -10 -10    6.65    0.46
   3  10 -10    7.11    0.43
  -2 -10  10    4.17    0.37
  -2 -10  10    4.04    0.33
  -2 -10  10    3.77    0.34
   2 -10 -10    3.77    0.38
   2  10 -10    4.11    0.36
  -2  10  10    4.57    0.31
  -1 -10  10    0.00    0.16
  -1 -10  10   -0.07    0.17
  -1 -10  10   -0.21    0.14
   1 -10 -10    0.05    0.19
   1 -10 -10   -0.14    0.17
   1  10 -10   -0.07    0.19
   1  10 -10   -0.14    0.13
  -1  10  10    0.04    0.16
   0 -10  10    4.11    0.37
   0 -10 -10    5.35    0.40
   0 -10  10    4.20    0.39
   0 -10 -10    4.78    0.39
   0  10  10    5.27    0.37
   0  10 -10    4.52    0.35
   1 -10  10    0.46    0.19
  -1 -10 -10    0.50    0.21
   1 -10  10    0.31    0.23
   1  10  10    0.43    0.22
  -1  10 -10    0.43    0.18
  -2 -10 -10    5.22    0.37
   2 -10  10    4.07    0.41
   2  10  10    4.62    0.42
  -2  10 -10    5.15    0.37
  -3 -10 -10    3.87    0.37
  -3 -10 -10    4.03    0.30
   3 -10  10    4.21    0.42
   3  10  10    4.95    0.46
  -4 -10 -10    0.07    0.19
  -4 -10 -10    0.21    0.21
   4  10  10    0.74    0.30
  -5 -10 -10    0.53    0.25
   5  10  10    0.02    0.28
  -5 -11  10    0.59    0.23
  -4 -11  10    1.60    0.29
  -4 -11  10    1.79    0.29
   4 -11 -10    1.76    0.32
   4  11 -10    2.08    0.32
  -3 -11  10    2.24    0.32
  -3 -11  10    2.17    0.29
   3 -11 -10    2.44    0.34
  -3 -11  10    2.61    0.27
   3  11 -10    1.94    0.30
  -2 -11  10    0.26    0.20
  -2 -11  10   -0.19    0.16
   2 -11 -10    0.18    0.23
  -2 -11  10    0.37    0.18
   2  11 -10    0.41    0.23
  -2  11  10   -0.15    0.16
  -1 -11  10   13.36    0.60
   1 -11 -10   14.66    0.63
  -1 -11  10   13.03    0.61
  -1 -11  10   13.60    0.52
   1  11 -10   13.43    0.59
  -1  11  10   12.94    0.54
   0 -11 -10   -0.06    0.21
   0 -11  10   -0.01    0.19
   0  11  10    0.15    0.19
   1 -11  10    0.01    0.22
  -1 -11 -10   -0.01    0.17
  -1 -11 -10   -0.03    0.17
   1  11  10    0.08    0.20
  -2 -11 -10    0.12    0.19
   2 -11  10    0.04    0.23
  -2 -11 -10    0.01    0.18
   2  11  10   -0.02    0.19
  -3 -11 -10    1.50    0.28
   3 -11  10    1.76    0.32
  -3 -11 -10    1.54    0.22
   3  11  10    1.08    0.30
  -4 -11 -10    5.96    0.50
  -4 -11 -10    5.49    0.43
   4  11  10    5.52    0.53
  -5 -12  10    4.38    0.45
  -4 -12  10    0.89    0.24
   4 -12 -10    1.24    0.31
   4  12 -10    0.10    0.24
  -3 -12  10    1.80    0.25
   3 -12 -10    2.19    0.35
  -3 -12  10    1.75    0.27
   3  12 -10    1.95    0.32
  -2 -12  10   -0.29    0.14
   2 -12 -10   -0.14    0.22
  -2 -12  10    0.02    0.19
   2  12 -10    0.22    0.22
  -2  12  10    0.38    0.19
  -1 -12  10    1.76    0.23
   1 -12 -10    2.23    0.34
  -1 -12  10    1.27    0.27
   1  12 -10    2.01    0.30
  -1  12  10    2.00    0.29
   0 -12 -10    0.89    0.26
   0 -12  10    0.70    0.25
   0  12  10    1.20    0.27
   1 -12  10    7.60    0.51
  -1 -12 -10    7.02    0.45
   1  12  10    6.43    0.44
   2 -12  10    0.56    0.26
  -2 -12 -10    0.94    0.23
   2  12  10    1.17    0.29
  -3 -12 -10    2.96    0.29
   3 -12  10    3.76    0.42
   3  12  10    3.27    0.42
  -4 -12 -10    0.19    0.23
   4  12  10    0.54    0.29
  -4 -13  10    1.93    0.31
   4 -13 -10    2.52    0.40
   4  13 -10    2.27    0.36
  -3 -13  10    0.87    0.23
   3 -13 -10    0.66    0.27
  -3 -13  10    0.49    0.21
   3  13 -10    0.54    0.27
  -2 -13  10    4.46    0.41
  -2 -13  10    4.88    0.38
   2 -13 -10    3.74    0.42
   2  13 -10    4.15    0.42
  -2  13  10    5.18    0.41
  -1 -13  10   17.06    0.60
  -1 -13  10   15.32    0.69
   1 -13 -10   16.91    0.72
   1  13 -10   15.87    0.69
  -1  13  10   16.51    0.65
   0 -13  10    2.58    0.35
   0 -13 -10    2.71    0.35
   0  13  10    2.16    0.31
   1 -13  10   13.50    0.67
  -1 -13 -10   13.24    0.63
   1  13  10   12.15    0.62
  -2 -13 -10    0.13    0.20
   2 -13  10    0.00    0.22
   2  13  10    0.40    0.24
  -3 -13 -10    0.18    0.17
   3 -13  10    1.11    0.32
   3  13  10    0.15    0.27
  -4 -13 -10    0.80    0.27
   4  13  10    0.43    0.30
  -4 -14  10    0.26    0.19
   4 -14 -10    0.46    0.30
   4  14 -10    0.39    0.28
  -3 -14  10    0.14    0.19
  -3 -14  10    0.06    0.17
   3 -14 -10   -0.15    0.25
   3  14 -10    0.13    0.24
  -2 -14  10    1.12    0.27
  -2 -14  10    1.51    0.24
   2 -14 -10    1.10    0.30
  -2  14  10    1.11    0.25
   2  14 -10    1.10    0.30
  -1 -14  10    0.42    0.18
   1 -14 -10    0.56    0.28
  -1 -14  10    0.49    0.25
   1  14 -10    0.16    0.25
  -1  14  10    0.78    0.24
   0 -14  10    0.07    0.23
   0 -14 -10   -0.33    0.21
   0  14  10    0.02    0.21
  -1 -14 -10    5.88    0.49
   1 -14  10    5.77    0.51
   1  14  10    4.73    0.45
   2 -14  10    4.87    0.51
  -2 -14 -10    5.96    0.44
   2  14  10    5.27    0.49
  -3 -14 -10   -0.15    0.17
   3 -14  10    0.53    0.30
   3  14  10    0.01    0.26
   3 -15 -10    0.85    0.34
  -3 -15  10    0.59    0.22
  -3 -15  10    0.89    0.25
   3  15 -10    0.75    0.29
  -2 -15  10    0.89    0.21
   2 -15 -10    1.92    0.37
  -2 -15  10    1.36    0.30
  -2  15  10    1.60    0.30
   2  15 -10    1.89    0.34
   1 -15 -10    4.61    0.47
  -1 -15  10    5.17    0.48
  -1  15  10    5.33    0.46
   0 -15  10    1.02    0.31
   0 -15 -10    1.05    0.29
   0  15  10    0.91    0.28
   1 -15  10    0.99    0.31
  -1 -15 -10    1.43    0.31
   1  15  10    1.87    0.35
  -2 -15 -10   -0.10    0.21
   2 -15  10    0.23    0.29
   2  15  10   -0.18    0.22
   3 -15  10    0.63    0.34
   3  15  10    0.07    0.26
  -3 -16  10    0.44    0.22
   3 -16 -10    0.14    0.28
   3  16 -10    0.79    0.30
   2 -16 -10    1.35    0.35
  -2 -16  10    1.33    0.32
   2  16 -10    1.74    0.36
  -2  16  10    1.30    0.29
   1 -16 -10    1.70    0.36
  -1 -16  10    1.79    0.37
  -1  16  10    2.34    0.37
   0 -16  10    0.09    0.25
   0 -16 -10    0.01    0.27
   0  16  10    0.16    0.25
  -1 -16 -10    0.02    0.26
   1 -16  10   -0.06    0.27
   1  16  10   -0.02    0.22
   2 -16  10    2.34    0.42
  -2 -16 -10    3.12    0.39
   2  16  10    2.95    0.41
  -2 -17  10    7.25    0.54
   2 -17 -10    6.90    0.63
   2  17 -10    6.88    0.61
  -2  17  10    8.58    0.55
  -1 -17  10   -0.03    0.27
   1 -17 -10   -0.13    0.26
  -1  17  10    0.07    0.23
   0 -17  10    1.31    0.36
   0 -17 -10    1.82    0.38
   0  17  10    1.77    0.34
  -1 -17 -10   12.30    0.70
   1 -17  10   13.97    0.77
   1  17  10   13.33    0.71
  -2 -17 -10   -0.16    0.23
   2 -17  10   -0.06    0.29
  -1 -18  10   -0.47    0.21
   1 -18 -10   -0.43    0.22
  -1  18  10    0.12    0.22
   0 -18  10    0.63    0.32
   0 -18 -10    0.87    0.33
   0  18  10    0.84    0.29
   1 -18  10    0.51    0.31
  -1 -18 -10    0.40    0.26
  -6   0  11   -0.07    0.20
  -5   0  11   -0.13    0.18
  -4   0  11   -0.16    0.16
   4   0 -11    0.09    0.13
   3   0 -11    0.03    0.12
  -3   0  11    0.04    0.07
  -3   0  11   -0.10    0.07
  -3   0  11   -0.01    0.14
  -2   0  11    0.00    0.10
  -2   0  11    0.07    0.13
  -2   0  11   -0.19    0.11
   2   0 -11    0.12    0.13
   1   0 -11    0.06    0.13
   1   0 -11    0.04    0.09
   0   0 -11    0.08    0.13
   0   0 -11    0.11    0.12
  -1   0 -11    0.00    0.13
  -2   0 -11   -0.20    0.13
  -3   0 -11    0.14    0.19
  -4   0 -11   -0.09    0.18
  -5   0 -11    0.06    0.21
  -5   0 -11    0.01    0.11
  -6   0 -11   -0.37    0.21
   6   0  11    0.07    0.24
  -6  -1  11    0.66    0.26
  -6   1  11    0.05    0.22
  -5  -1  11    0.10    0.20
  -5   1  11    0.23    0.20
   4  -1 -11    1.77    0.21
  -4  -1  11    1.45    0.26
   4   1 -11    1.39    0.20
  -4   1  11    1.50    0.25
  -3  -1  11    2.42    0.15
   3  -1 -11    2.50    0.23
  -3  -1  11    2.09    0.14
  -3  -1  11    2.57    0.27
  -3   1  11    2.55    0.26
  -3   1  11    2.80    0.15
   3   1 -11    2.57    0.24
  -3   1  11    2.43    0.16
  -2  -1  11   16.40    0.47
   2  -1 -11   16.03    0.51
  -2  -1  11   14.93    0.46
  -2  -1  11   15.46    0.52
  -2   1  11   15.71    0.49
   2   1 -11   15.23    0.51
  -2   1  11   16.17    0.47
   2   1 -11   15.45    0.36
   1  -1 -11   21.17    0.61
   1   1 -11   21.15    0.61
  -1   1  11   21.42    0.48
   1   1 -11   21.55    0.52
   0  -1 -11   33.09    0.80
   0  -1 -11   34.37    0.84
   0   1 -11   33.61    0.84
   0   1 -11   34.17    0.80
  -1  -1 -11   55.24    1.24
  -1  -1 -11   57.21    1.27
  -1   1 -11   58.04    1.27
  -2  -1 -11    0.01    0.14
  -2   1 -11    0.22    0.16
  -3  -1 -11    0.95    0.24
  -3   1 -11    1.13    0.23
  -4  -1 -11    2.49    0.33
  -4   1 -11    3.55    0.37
  -5  -1 -11    0.21    0.24
  -5   1 -11    0.18    0.13
  -5   1 -11    0.12    0.22
   5   1  11   -0.08    0.22
  -6  -1 -11    0.33    0.24
   6  -1  11    0.59    0.27
   6   1  11   -0.08    0.25
  -6  -2  11    0.02    0.22
  -6   2  11    0.13    0.21
  -5  -2  11    1.65    0.30
  -5   2  11    1.51    0.29
   4  -2 -11    0.33    0.15
  -4  -2  11    0.50    0.20
  -4   2  11    0.37    0.19
   4   2 -11    0.45    0.16
  -3  -2  11   28.60    0.83
  -3  -2  11   29.43    0.65
   3  -2 -11   30.28    0.78
  -3  -2  11   29.95    0.65
   3   2 -11   31.05    0.79
  -3   2  11   28.81    0.66
  -3   2  11   29.07    0.80
  -3   2  11   29.33    0.66
  -2  -2  11    4.06    0.24
   2  -2 -11    4.18    0.28
  -2  -2  11    3.98    0.24
  -2  -2  11    4.47    0.30
  -2  -2  11    4.12    0.16
  -2   2  11    3.82    0.24
  -2   2  11    4.21    0.27
   2   2 -11    3.83    0.24
   2   2 -11    3.95    0.13
   2   2 -11    3.90    0.27
   1  -2 -11    0.89    0.17
  -1  -2  11    0.78    0.16
  -1  -2  11    0.66    0.11
  -1   2  11    0.73    0.10
   1   2 -11    0.61    0.16
   1   2 -11    0.58    0.11
   0  -2 -11   48.01    1.12
   0   2 -11   47.68    1.06
   0   2  11   50.48    1.05
  -1  -2 -11    0.05    0.13
  -1  -2 -11    0.11    0.14
  -1   2 -11   -0.05    0.13
  -2  -2 -11    0.07    0.14
  -2   2 -11    0.01    0.15
  -3  -2 -11    5.72    0.41
  -3   2 -11    6.43    0.43
  -4  -2 -11    0.91    0.24
   4   2  11    0.46    0.24
  -4   2 -11    0.66    0.16
  -4   2 -11    0.74    0.24
  -5  -2 -11    2.05    0.32
  -5   2 -11    2.11    0.22
  -5   2 -11    1.95    0.33
   5   2  11    1.74    0.33
   6   2  11    0.14    0.27
  -6  -3  11    0.74    0.28
  -6   3  11    0.91    0.27
  -5  -3  11    0.98    0.26
  -5   3  11    1.29    0.27
   4  -3 -11    2.78    0.27
  -4  -3  11    2.96    0.32
  -4   3  11    3.04    0.30
  -3  -3  11   -0.01    0.08
   3  -3 -11   -0.02    0.14
  -3  -3  11    0.08    0.07
  -3  -3  11    0.20    0.15
   3   3 -11    0.11    0.09
  -3   3  11    0.20    0.08
  -3   3  11   -0.13    0.13
  -2  -3  11    0.16    0.10
  -2  -3  11   -0.05    0.12
   2  -3 -11    0.12    0.13
  -2  -3  11    0.23    0.09
  -2  -3  11    0.30    0.13
   2   3 -11    0.27    0.11
  -2   3  11    0.26    0.13
  -1  -3  11    6.66    0.25
   1  -3 -11    6.66    0.33
  -1  -3  11    6.70    0.27
  -1  -3  11    6.09    0.31
   1   3 -11    7.49    0.34
   1   3 -11    7.14    0.26
  -1   3  11    6.83    0.24
   0  -3 -11    4.63    0.29
   0  -3  11    3.66    0.28
   0   3 -11    4.64    0.27
   0   3  11    4.14    0.25
  -1  -3 -11   38.58    0.94
  -1   3 -11   39.47    0.95
   1   3  11   39.46    0.95
  -2  -3 -11    9.20    0.35
  -2  -3 -11    8.89    0.45
  -2   3 -11    8.73    0.43
   2   3  11    8.67    0.44
  -3  -3 -11    1.42    0.25
  -3   3 -11    1.01    0.24
   3   3  11    0.96    0.26
  -3   3 -11    1.49    0.20
  -4  -3 -11    8.22    0.49
   4   3  11    7.62    0.48
  -4   3 -11    8.01    0.39
  -4   3 -11    8.57    0.52
  -5  -3 -11    6.98    0.54
   5   3  11    6.24    0.53
  -5   3 -11    5.92    0.34
  -6  -4  11    0.20    0.23
  -6   4  11    0.12    0.21
  -5  -4  11    1.18    0.28
  -5   4  11    1.57    0.27
   4  -4 -11    8.89    0.41
  -4  -4  11    9.02    0.50
  -4   4  11    8.32    0.43
  -3  -4  11   -0.06    0.07
   3  -4 -11   -0.18    0.14
  -3  -4  11    0.11    0.09
  -3  -4  11   -0.08    0.15
  -3  -4  11    0.10    0.08
   3   4 -11   -0.05    0.11
  -3   4  11    0.00    0.08
  -3   4  11   -0.11    0.13
  -2  -4  11    9.88    0.38
   2  -4 -11   10.22    0.28
   2  -4 -11    9.49    0.42
  -2  -4  11   10.43    0.44
  -2  -4  11    9.55    0.32
  -2   4  11    9.73    0.38
   2   4 -11    9.92    0.40
  -2   4  11   10.02    0.27
  -1  -4  11    0.28    0.12
   1  -4 -11    0.10    0.14
  -1  -4  11    0.19    0.15
   1   4 -11    0.40    0.14
  -1   4  11    0.25    0.11
   0  -4  11   29.00    0.78
   0  -4 -11   27.39    0.76
   0   4  11   28.75    0.71
   0   4 -11   27.76    0.71
  -1  -4 -11   10.22    0.40
   1  -4  11    9.88    0.42
  -1   4 -11   11.02    0.44
  -1   4 -11   10.20    0.42
   1   4  11   10.68    0.43
  -2  -4 -11    0.07    0.12
   2  -4  11    0.24    0.17
  -2  -4 -11    0.40    0.18
   2   4  11    0.04    0.16
  -2   4 -11   -0.08    0.15
  -2   4 -11   -0.06    0.12
   3  -4  11    0.13    0.17
  -3  -4 -11   -0.05    0.16
  -3   4 -11    0.35    0.15
  -3   4 -11    0.34    0.21
   3   4  11    0.21    0.22
  -4  -4 -11    0.34    0.20
  -4   4 -11    0.12    0.14
  -4   4 -11    0.10    0.21
   4   4  11   -0.03    0.22
  -5  -4 -11    0.44    0.24
  -5   4 -11    0.20    0.15
   5   4  11    0.63    0.29
  -6  -5  11    0.16    0.23
  -6   5  11    0.43    0.24
  -5  -5  11    0.98    0.25
  -5   5  11    0.96    0.25
   4  -5 -11    2.52    0.27
  -4  -5  11    2.10    0.29
   4   5 -11    2.43    0.21
  -4   5  11    2.47    0.27
  -3  -5  11    0.02    0.11
   3  -5 -11   -0.12    0.14
   3  -5 -11    0.06    0.08
  -3  -5  11    0.16    0.17
  -3  -5  11    0.06    0.08
   3   5 -11   -0.24    0.12
  -3   5  11   -0.09    0.13
  -2  -5  11    2.81    0.24
   2  -5 -11    2.95    0.28
  -2  -5  11    3.21    0.22
   2  -5 -11    2.77    0.18
  -2  -5  11    3.25    0.28
  -2   5  11    2.52    0.21
   2   5 -11    2.50    0.21
  -2   5  11    2.91    0.18
   2   5 -11    2.43    0.24
   1  -5 -11   47.74    1.16
   1  -5 -11   47.09    1.01
  -1  -5  11   49.08    1.15
   1   5 -11   48.28    1.21
  -1   5  11   47.14    1.01
   0  -5  11    0.98    0.19
   0  -5 -11    0.94    0.19
   0   5 -11    0.90    0.17
   0   5  11    0.84    0.16
   1  -5  11    9.54    0.42
  -1  -5 -11    8.69    0.40
  -1   5 -11    9.15    0.43
   1   5  11    9.09    0.40
  -1   5 -11    9.38    0.42
   2  -5  11    2.79    0.28
  -2  -5 -11    2.76    0.29
  -2  -5 -11    2.56    0.23
  -2   5 -11    2.47    0.28
   2   5  11    2.72    0.30
  -2   5 -11    2.76    0.27
   3  -5  11    1.05    0.23
  -3  -5 -11    1.49    0.27
  -3   5 -11    1.14    0.26
  -3   5 -11    1.12    0.20
   3   5  11    0.59    0.23
  -4  -5 -11    0.21    0.22
   4   5  11    0.19    0.23
  -4   5 -11    0.07    0.14
  -5  -5 -11    2.33    0.35
  -5   5 -11    1.89    0.24
   5   5  11    2.52    0.39
  -6  -6  11    0.18    0.25
  -6   6  11    0.46    0.24
  -5  -6  11    1.10    0.26
  -5   6  11    0.51    0.21
  -4  -6  11    0.26    0.18
   4  -6 -11    0.12    0.18
   4   6 -11    0.79    0.18
  -4   6  11    0.24    0.18
  -3  -6  11    4.64    0.26
   3  -6 -11    4.44    0.36
  -3  -6  11    4.86    0.38
  -3   6  11    4.85    0.30
   3   6 -11    5.34    0.30
   2  -6 -11    2.84    0.28
  -2  -6  11    2.98    0.15
  -2  -6  11    3.30    0.28
  -2  -6  11    2.72    0.27
   2  -6 -11    3.42    0.21
   2   6 -11    2.81    0.24
  -2   6  11    2.98    0.20
  -2   6  11    3.10    0.22
   2   6 -11    2.90    0.26
   1  -6 -11    0.13    0.16
  -1  -6  11    0.14    0.17
   1   6 -11    0.02    0.13
  -1   6  11    0.10    0.12
   0  -6  11   18.32    0.62
   0  -6 -11   19.14    0.63
   0   6 -11   18.45    0.63
   0   6  11   19.33    0.57
  -1  -6 -11    9.87    0.43
   1  -6  11   10.32    0.45
  -1   6 -11    8.90    0.43
   1   6  11    9.95    0.44
  -2  -6 -11    0.59    0.17
   2  -6  11    1.27    0.22
   2   6  11    1.03    0.22
  -2   6 -11    1.24    0.20
  -3  -6 -11   11.47    0.55
   3  -6  11   10.16    0.50
  -3  -6 -11    9.91    0.36
  -3   6 -11   10.49    0.49
   3   6  11   10.91    0.56
  -4  -6 -11    0.76    0.23
   4   6  11    0.91    0.27
  -4   6 -11    0.97    0.20
  -5  -6 -11    0.51    0.23
  -5   6 -11    0.00    0.14
   5   6  11    0.48    0.27
  -6  -7  11    0.14    0.21
  -6   7  11    0.25    0.24
  -5  -7  11   -0.26    0.17
  -5   7  11    0.18    0.19
   4  -7 -11    1.70    0.26
  -4  -7  11    1.75    0.29
   4   7 -11    2.02    0.24
  -4   7  11    1.89    0.24
  -3  -7  11    1.17    0.18
   3  -7 -11    1.56    0.25
  -3  -7  11    1.21    0.24
  -3   7  11    1.89    0.21
   3   7 -11    1.33    0.22
  -2  -7  11   35.03    0.74
  -2  -7  11   34.73    0.92
   2  -7 -11   36.10    0.97
  -2  -7  11   35.21    0.94
   2   7 -11   35.41    0.88
  -2   7  11   35.39    0.80
  -2   7  11   35.19    0.82
   1  -7 -11    1.92    0.25
  -1  -7  11    2.13    0.26
   1   7 -11    2.09    0.24
  -1   7  11    2.22    0.22
  -1   7  11    2.11    0.16
   0  -7  11   12.34    0.51
   0  -7 -11   13.24    0.52
   0   7  11   12.51    0.47
   0   7 -11   12.20    0.51
  -1  -7 -11   11.80    0.49
   1  -7  11   11.91    0.51
  -1   7 -11   11.21    0.50
   1   7  11   11.05    0.49
  -2  -7 -11    1.73    0.23
   2  -7  11    1.83    0.27
   2   7  11    1.75    0.27
  -2   7 -11    1.36    0.22
  -3  -7 -11   33.51    0.82
   3  -7  11   34.12    0.99
  -3  -7 -11   35.58    1.02
   3   7  11   34.47    1.05
  -3   7 -11   34.98    1.03
  -4  -7 -11    1.92    0.31
  -4   7 -11    1.32    0.23
   4   7  11    1.12    0.29
  -5  -7 -11    1.01    0.27
  -5  -7 -11    1.22    0.23
   5   7  11    1.37    0.35
  -5   7 -11    1.19    0.22
  -5  -8  11    4.20    0.43
  -5   8  11    4.52    0.39
  -4  -8  11    1.74    0.28
   4  -8 -11    2.11    0.30
  -4   8  11    1.90    0.25
   4   8 -11    2.11    0.26
  -3  -8  11    0.22    0.18
   3  -8 -11    0.58    0.21
  -3  -8  11    0.33    0.14
  -3   8  11    0.17    0.14
   3   8 -11    0.12    0.18
   2  -8 -11    5.96    0.36
  -2  -8  11    6.18    0.37
   2  -8 -11    6.78    0.42
  -2  -8  11    6.37    0.39
  -2  -8  11    5.90    0.38
  -2   8  11    6.11    0.26
  -2   8  11    5.53    0.29
   2   8 -11    5.24    0.35
  -1  -8  11    0.01    0.16
   1  -8 -11    0.16    0.18
  -1  -8  11    0.02    0.15
  -1   8  11    0.50    0.17
   1   8 -11    0.13    0.14
  -1   8  11    0.28    0.09
   0  -8  11    4.41    0.37
   0  -8 -11    3.83    0.33
   0   8  11    4.15    0.32
   0   8 -11    4.62    0.33
  -1  -8 -11   29.11    0.84
   1  -8  11   26.34    0.84
   1   8  11   27.75    0.83
  -1   8 -11   28.66    0.89
   2  -8  11    8.84    0.47
  -2  -8 -11    9.39    0.43
   2   8  11    9.49    0.51
  -2   8 -11    9.58    0.47
  -3  -8 -11   11.24    0.55
   3  -8  11   10.57    0.53
  -3  -8 -11    9.83    0.39
   3   8  11    8.82    0.52
  -3   8 -11    9.90    0.50
  -4  -8 -11    2.64    0.36
  -4   8 -11    2.88    0.32
   4   8  11    3.12    0.41
  -5  -8 -11    0.81    0.21
  -5  -8 -11    1.15    0.28
   5   8  11    0.44    0.28
  -5   8 -11    0.87    0.22
  -5  -9  11    0.35    0.23
   4  -9 -11    0.81    0.25
  -4  -9  11    0.37    0.21
   4   9 -11    0.61    0.22
  -4   9  11    0.76    0.19
  -3  -9  11   12.50    0.56
   3  -9 -11   11.35    0.56
  -3  -9  11   12.02    0.56
  -3  -9  11   11.85    0.47
   3   9 -11   13.22    0.53
  -3   9  11   12.33    0.42
   2  -9 -11   12.41    0.56
  -2  -9  11   12.88    0.53
  -2  -9  11   12.34    0.57
  -2  -9  11   12.63    0.52
   2  -9 -11   12.79    0.55
  -2   9  11   12.88    0.47
  -2   9  11   12.82    0.36
   2   9 -11   12.58    0.52
  -1  -9  11   17.48    0.68
  -1  -9  11   17.44    0.65
   1  -9 -11   16.79    0.65
  -1   9  11   17.86    0.58
   1   9 -11   17.95    0.67
   0  -9 -11    2.60    0.31
   0  -9  11    2.45    0.31
   0  -9  11    2.18    0.28
   0   9  11    2.45    0.28
   0   9 -11    2.57    0.29
   1  -9  11    9.75    0.52
  -1  -9 -11    9.56    0.48
  -1   9 -11    9.34    0.49
   1   9  11    8.90    0.48
  -2  -9 -11   18.07    0.62
   2  -9  11   17.03    0.69
  -2   9 -11   16.90    0.67
   2   9  11   17.73    0.68
  -3  -9 -11   -0.08    0.11
   3  -9  11    0.23    0.22
  -3   9 -11    0.21    0.15
   3   9  11   -0.08    0.22
  -4  -9 -11    3.54    0.39
  -4  -9 -11    2.93    0.34
   4   9  11    3.70    0.45
  -5  -9 -11    0.74    0.29
   5   9  11    0.08    0.28
  -5 -10  11    0.97    0.27
   4 -10 -11    0.02    0.23
  -4 -10  11   -0.10    0.17
   4  10 -11    0.15    0.20
   3 -10 -11    0.13    0.21
  -3 -10  11    0.24    0.17
  -3 -10  11    0.55    0.21
  -3 -10  11   -0.02    0.15
   3  10 -11    0.28    0.20
  -2 -10  11    0.98    0.23
  -2 -10  11    1.09    0.25
   2 -10 -11    1.05    0.27
  -2 -10  11    1.07    0.23
   2  10 -11    0.84    0.23
  -2  10  11    1.20    0.20
  -1 -10  11    6.07    0.40
  -1 -10  11    7.17    0.44
  -1  10  11    6.48    0.36
   0 -10  11   37.08    1.14
   0 -10 -11   40.62    1.12
   0 -10  11   39.36    1.11
   0  10  11   38.76    1.03
   1 -10  11    8.97    0.52
  -1 -10 -11    7.87    0.46
   1  10  11    7.71    0.45
  -2 -10 -11    6.36    0.41
   2 -10  11    6.37    0.46
   2  10  11    7.16    0.48
  -3 -10 -11    0.80    0.18
   3 -10  11    0.54    0.26
   3  10  11    1.17    0.30
  -4 -10 -11    5.32    0.48
  -4 -10 -11    5.43    0.41
   4  10  11    5.15    0.52
  -5 -10 -11    2.12    0.34
   5  10  11    2.16    0.39
  -5 -11  11    1.04    0.27
  -4 -11  11    0.22    0.20
   4 -11 -11   -0.01    0.21
   4  11 -11   -0.17    0.21
  -3 -11  11    0.94    0.25
  -3 -11  11    0.90    0.23
  -3 -11  11    1.16    0.22
   3 -11 -11    1.16    0.28
   3  11 -11    1.03    0.26
  -2 -11  11    2.02    0.29
   2 -11 -11    2.37    0.33
  -2 -11  11    1.74    0.26
  -2 -11  11    1.68    0.29
  -2  11  11    2.18    0.26
   2  11 -11    1.68    0.28
   1 -11 -11    2.47    0.33
  -1 -11  11    2.46    0.31
  -1 -11  11    2.66    0.27
  -1  11  11    2.21    0.28
   0 -11 -11    7.01    0.45
   0 -11  11    6.96    0.47
   0  11  11    8.27    0.46
  -1 -11 -11    3.48    0.36
   1 -11  11    3.48    0.39
   1  11  11    3.73    0.38
  -2 -11 -11    0.90    0.23
   2 -11  11    0.59    0.25
  -2 -11 -11    0.94    0.23
   2  11  11    0.91    0.26
  -3 -11 -11    1.10    0.20
  -3 -11 -11    0.90    0.24
   3 -11  11    1.09    0.30
   3  11  11    0.84    0.28
  -4 -11 -11    1.95    0.31
  -4 -11 -11    2.79    0.38
   4  11  11    2.68    0.41
   4 -12 -11    2.34    0.36
  -4 -12  11    2.63    0.34
   4  12 -11    1.98    0.34
  -3 -12  11    0.21    0.18
   3 -12 -11    0.23    0.25
  -3 -12  11    0.32    0.20
   3  12 -11    0.32    0.24
  -2 -12  11    0.83    0.24
  -2 -12  11    0.97    0.23
   2 -12 -11    0.50    0.24
   2  12 -11    1.13    0.27
  -2  12  11    1.13    0.22
  -1 -12  11    0.10    0.16
  -1 -12  11    0.05    0.21
   1 -12 -11    0.35    0.23
  -1  12  11    0.10    0.17
   0 -12 -11   17.90    0.73
   0 -12  11   18.74    0.76
   0  12  11   19.30    0.72
   1 -12  11   10.88    0.58
  -1 -12 -11   11.25    0.57
   1  12  11   11.04    0.57
   2 -12  11    0.98    0.29
  -2 -12 -11    0.84    0.24
   2  12  11    0.56    0.25
  -3 -12 -11   11.44    0.50
   3 -12  11   12.58    0.65
   3  12  11   11.06    0.64
  -4 -12 -11   -0.14    0.22
   4  12  11    0.08    0.26
  -4 -13  11    0.91    0.25
   4 -13 -11    0.37    0.27
   4  13 -11    1.06    0.29
   3 -13 -11   -0.40    0.22
  -3 -13  11    0.01    0.17
  -3 -13  11   -0.17    0.16
   3  13 -11   -0.36    0.22
   2 -13 -11    8.83    0.56
  -2 -13  11    7.66    0.45
  -2 -13  11    8.32    0.51
  -2  13  11    8.23    0.46
   2  13 -11    5.98    0.49
  -1 -13  11    1.74    0.32
   1 -13 -11    1.95    0.33
  -1 -13  11    1.76    0.25
  -1  13  11    1.97    0.29
   0 -13  11   -0.18    0.23
   0 -13 -11   -0.15    0.20
   0  13  11    0.03    0.21
   1 -13  11    0.12    0.23
  -1 -13 -11    0.19    0.24
   1  13  11    0.27    0.22
   2 -13  11    0.42    0.27
  -2 -13 -11   -0.09    0.19
   2  13  11    0.00    0.21
   3 -13  11    0.55    0.30
  -3 -13 -11   -0.17    0.17
   3  13  11    0.39    0.28
  -4 -13 -11    0.38    0.24
   4  13  11    0.40    0.32
  -4 -14  11    0.58    0.23
   4 -14 -11    0.12    0.28
  -3 -14  11    5.38    0.44
  -3 -14  11    5.68    0.45
   3 -14 -11    5.66    0.55
   3  14 -11    6.11    0.51
  -2 -14  11    0.20    0.21
   2 -14 -11   -0.21    0.21
  -2 -14  11    0.16    0.17
   2  14 -11    0.01    0.24
  -2  14  11    0.04    0.19
   1 -14 -11    5.67    0.50
  -1 -14  11    5.74    0.39
  -1 -14  11    6.48    0.46
  -1  14  11    7.11    0.46
   0 -14 -11    1.20    0.31
   0 -14  11    0.57    0.28
   0  14  11    1.00    0.28
  -1 -14 -11    1.30    0.30
   1 -14  11    1.24    0.32
   1  14  11    1.43    0.30
  -2 -14 -11    0.13    0.22
   2 -14  11    0.68    0.28
   2  14  11    0.21    0.24
  -3 -14 -11   -0.05    0.18
   3 -14  11    0.13    0.27
   3  14  11    0.56    0.28
   3 -15 -11    0.97    0.32
  -3 -15  11    0.19    0.23
  -3 -15  11    0.81    0.22
   3  15 -11    0.52    0.29
  -2 -15  11    1.93    0.34
   2 -15 -11    1.64    0.36
  -2 -15  11    1.43    0.24
  -2  15  11    1.80    0.31
   2  15 -11    1.21    0.32
  -1 -15  11    0.61    0.28
   1 -15 -11    1.11    0.33
  -1 -15  11    0.26    0.17
  -1  15  11    0.92    0.27
   0 -15  11   10.37    0.64
   0 -15 -11    9.71    0.61
   0  15  11   10.89    0.61
   1 -15  11    2.59    0.42
  -1 -15 -11    2.25    0.35
   1  15  11    2.34    0.38
  -2 -15 -11    0.75    0.26
   2 -15  11    1.26    0.36
   2  15  11    1.00    0.31
   3 -15  11    0.03    0.26
   3  15  11    0.24    0.27
  -3 -16  11    1.22    0.27
   3 -16 -11    0.86    0.32
   3  16 -11    0.68    0.31
  -2 -16  11    0.24    0.26
   2 -16 -11    0.29    0.29
   2  16 -11   -0.06    0.26
  -2  16  11    0.20    0.22
   1 -16 -11    0.96    0.31
  -1 -16  11    0.53    0.28
  -1  16  11   -0.11    0.22
   0 -16  11   -0.05    0.26
   0 -16 -11    0.26    0.27
   0  16  11    0.38    0.26
   1 -16  11    0.14    0.27
  -1 -16 -11    0.01    0.24
   1  16  11    0.40    0.27
   2 -16  11    0.42    0.31
  -2 -16 -11    0.39    0.25
   2  16  11   -0.18    0.22
  -2 -17  11    0.47    0.27
   2 -17 -11    1.00    0.37
   2  17 -11    0.83    0.32
  -2  17  11    0.44    0.23
   1 -17 -11    3.40    0.47
  -1 -17  11    4.18    0.48
  -1  17  11    3.98    0.47
   0 -17 -11    1.23    0.36
   0 -17  11    0.56    0.31
   0  17  11    1.26    0.32
   1 -17  11    4.92    0.55
  -1 -17 -11    4.73    0.49
   1  17  11    5.41    0.52
  -1 -18  11   -0.25    0.23
   1 -18 -11    0.63    0.33
  -1  18  11    0.47    0.25
   0 -18  11    1.83    0.40
   0 -18 -11    1.92    0.39
   0  18  11    1.22    0.34
  -6   0  12   -0.11    0.19
  -5   0  12    1.28    0.28
  -4   0  12    7.12    0.43
   4   0 -12    8.09    0.39
   3   0 -12   21.95    0.64
  -3   0  12   20.79    0.52
  -3   0  12   20.88    0.68
  -3   0  12   21.47    0.53
  -2   0  12   12.16    0.46
   2   0 -12   13.53    0.47
   1   0 -12   17.93    0.49
   1   0 -12   18.79    0.57
   0   0 -12   23.63    0.63
   0   0 -12   23.79    0.67
  -1   0 -12   15.85    0.53
  -2   0 -12    0.74    0.20
  -3   0 -12    5.02    0.40
  -4   0 -12    5.35    0.45
  -5   0 -12    0.26    0.12
  -5   0 -12    0.23    0.23
  -6  -1  12    4.15    0.45
  -6   1  12    4.14    0.44
  -5  -1  12    3.22    0.37
  -5   1  12    3.28    0.36
   4  -1 -12    0.15    0.16
  -4  -1  12    0.06    0.18
   4   1 -12    0.23    0.15
  -4   1  12    0.26    0.17
  -3  -1  12    0.32    0.16
   3  -1 -12    0.04    0.15
  -3  -1  12    0.32    0.10
  -3  -1  12    0.24    0.09
  -3   1  12    0.02    0.10
  -3   1  12    0.12    0.09
  -3   1  12    0.38    0.17
   3   1 -12    0.24    0.16
  -2  -1  12    1.26    0.19
  -2  -1  12    1.38    0.18
   2  -1 -12    1.13    0.19
   2   1 -12    1.29    0.19
   2   1 -12    1.58    0.12
  -2   1  12    1.03    0.17
   1  -1 -12    0.25    0.15
  -1   1  12    0.58    0.10
   1   1 -12    0.56    0.17
   1   1 -12    0.74    0.13
   0  -1 -12    2.04    0.20
   0  -1 -12    1.84    0.21
   0   1 -12    1.65    0.18
   0   1 -12    1.88    0.22
  -1  -1 -12    0.74    0.16
  -1  -1 -12    0.83    0.19
  -1   1 -12    0.77    0.17
  -2  -1 -12   20.92    0.68
  -2   1 -12   21.17    0.69
  -3  -1 -12   12.50    0.56
  -3   1 -12   15.46    0.61
  -4  -1 -12   39.06    1.14
  -4   1 -12   38.74    1.14
  -5  -1 -12    0.73    0.27
  -5   1 -12    1.40    0.31
  -5   1 -12    0.80    0.16
   5   1  12    0.03    0.26
  -6  -2  12    8.43    0.57
  -6   2  12    8.40    0.55
  -5  -2  12    0.48    0.24
  -5   2  12    0.50    0.22
   4  -2 -12    2.03    0.23
  -4  -2  12    2.82    0.32
   4   2 -12    2.54    0.25
  -4   2  12    2.08    0.28
   3  -2 -12    0.09    0.15
  -3  -2  12    0.07    0.10
  -3  -2  12   -0.08    0.15
  -3  -2  12    0.11    0.08
  -3   2  12    0.17    0.15
  -3   2  12    0.01    0.09
   3   2 -12    0.03    0.15
  -3   2  12    0.01    0.10
   2  -2 -12   10.45    0.43
  -2  -2  12   10.38    0.27
  -2  -2  12   10.61    0.42
  -2  -2  12   10.85    0.39
   2   2 -12   11.38    0.42
   2   2 -12    9.72    0.42
   2   2 -12   10.37    0.27
  -2   2  12   10.39    0.41
  -1  -2  12    1.60    0.20
   1  -2 -12    1.82    0.21
  -1  -2  12    1.65    0.14
   1   2 -12    1.65    0.20
  -1   2  12    1.61    0.14
   1   2 -12    1.54    0.16
   0  -2 -12   19.76    0.61
   0   2  12   19.69    0.54
   0   2 -12   20.83    0.57
  -1  -2 -12   22.48    0.67
  -1  -2 -12   23.14    0.65
  -1   2 -12   22.12    0.66
  -2  -2 -12   30.02    0.85
  -2   2 -12   30.17    0.86
  -3  -2 -12    8.22    0.48
  -3   2 -12    7.79    0.45
  -4  -2 -12    0.64    0.24
  -4   2 -12    0.39    0.15
  -4   2 -12    0.45    0.23
   4   2  12    0.50    0.25
  -5  -2 -12    0.75    0.26
  -5   2 -12    1.45    0.21
  -5   2 -12    1.59    0.33
   5   2  12    1.80    0.35
  -6  -3  12    6.60    0.56
  -6   3  12    6.96    0.50
  -5  -3  12    0.53    0.23
  -5   3  12    0.55    0.22
  -4  -3  12    0.01    0.17
   4  -3 -12    0.24    0.16
  -4   3  12    0.15    0.17
   3  -3 -12    7.81    0.39
  -3  -3  12    7.70    0.43
  -3  -3  12    7.34    0.29
  -3   3  12    7.41    0.39
   2  -3 -12   20.23    0.63
  -2  -3  12   19.28    0.58
  -2  -3  12   20.54    0.48
  -2  -3  12   19.98    0.62
   2   3 -12   20.11    0.62
  -2   3  12   20.27    0.58
  -1  -3  12   46.06    0.98
   1  -3 -12   46.51    1.11
  -1  -3  12   46.95    1.11
   1   3 -12   47.81    0.98
  -1   3  12   45.95    0.95
   1   3 -12   46.43    1.17
   0  -3 -12   11.18    0.44
   0   3 -12   11.41    0.40
   0   3  12   11.39    0.38
  -1  -3 -12   49.71    1.14
   1   3  12   50.36    1.15
  -1   3 -12   46.95    1.14
  -2  -3 -12    2.61    0.23
  -2  -3 -12    2.81    0.29
  -2   3 -12    2.57    0.28
   2   3  12    2.77    0.29
  -3  -3 -12   60.43    1.46
  -3   3 -12   59.06    1.46
  -3   3 -12   57.71    1.45
  -4  -3 -12    0.17    0.21
  -4   3 -12   -0.03    0.20
   4   3  12    0.08    0.23
  -4   3 -12    0.11    0.14
  -5  -3 -12    1.34    0.30
  -5   3 -12    1.15    0.20
   5   3  12    1.43    0.34
  -6  -4  12    1.07    0.29
  -6   4  12    1.07    0.28
  -5  -4  12    0.43    0.22
  -5   4  12    0.55    0.22
   4  -4 -12    2.64    0.28
  -4  -4  12    2.12    0.30
  -4   4  12    2.59    0.29
  -3  -4  12    9.71    0.46
  -3  -4  12    9.93    0.35
   3  -4 -12    9.99    0.44
  -3  -4  12    9.83    0.30
   3   4 -12    9.50    0.31
  -3   4  12    9.95    0.43
   2  -4 -12    1.30    0.22
  -2  -4  12    1.57    0.22
  -2  -4  12    1.58    0.20
  -2  -4  12    1.97    0.16
   2   4 -12    1.76    0.21
  -2   4  12    1.84    0.12
  -2   4  12    1.90    0.20
  -1  -4  12   14.15    0.50
   1  -4 -12   13.68    0.51
  -1  -4  12   13.29    0.41
  -1   4  12   13.70    0.39
   1   4 -12   13.04    0.50
   1   4 -12   13.60    0.39
   0  -4  12   16.42    0.56
   0  -4 -12   16.48    0.56
   0   4 -12   17.06    0.52
   0   4  12   16.74    0.51
   1  -4  12   28.97    0.82
  -1  -4 -12   29.06    0.80
   1   4  12   29.53    0.80
  -1   4 -12   30.31    0.86
  -1   4 -12   30.72    0.81
  -2  -4 -12   23.64    0.67
   2  -4  12   24.57    0.75
  -2  -4 -12   24.23    0.77
  -2   4 -12   23.91    0.75
   2   4  12   24.21    0.76
  -2   4 -12   25.24    0.77
  -3  -4 -12   45.75    1.21
   3  -4  12   46.63    1.17
  -3   4 -12   45.39    1.20
   3   4  12   42.84    1.21
  -3   4 -12   46.37    1.23
  -4  -4 -12   -0.02    0.18
   4   4  12    0.33    0.23
  -4   4 -12    0.03    0.13
  -4   4 -12   -0.18    0.18
  -5  -4 -12    0.90    0.27
   5   4  12    0.80    0.31
  -5   4 -12    1.16    0.21
  -6  -5  12    1.29    0.31
  -6   5  12    1.75    0.31
  -5  -5  12   -0.07    0.20
  -5   5  12    0.13    0.19
   4  -5 -12    0.59    0.19
  -4  -5  12    0.61    0.21
  -4   5  12    0.57    0.20
   3  -5 -12    6.78    0.39
  -3  -5  12    7.72    0.44
  -3  -5  12    7.27    0.31
   3   5 -12    7.64    0.32
  -3   5  12    7.36    0.38
  -2  -5  12    7.09    0.36
   2  -5 -12    7.48    0.39
   2  -5 -12    6.50    0.25
  -2  -5  12    6.04    0.35
  -2   5  12    7.17    0.25
   2   5 -12    6.87    0.36
  -2   5  12    6.72    0.32
   1  -5 -12    3.41    0.30
  -1  -5  12    3.03    0.27
   1   5 -12    3.41    0.27
  -1   5  12    3.21    0.22
   0  -5  12    3.61    0.31
   0  -5 -12    3.68    0.30
   0   5 -12    2.66    0.26
   0   5  12    3.65    0.27
   0   5 -12    3.02    0.25
   1  -5  12   22.33    0.69
  -1  -5 -12   20.76    0.65
   1   5  12   20.80    0.66
  -1   5 -12   21.66    0.71
  -1   5 -12   21.70    0.68
   2  -5  12   19.67    0.68
  -2  -5 -12   21.42    0.63
  -2  -5 -12   20.78    0.71
  -2   5 -12   21.96    0.72
  -2   5 -12   20.70    0.72
   2   5  12   20.63    0.70
   3  -5  12    0.25    0.19
  -3  -5 -12    0.40    0.20
  -3   5 -12    0.42    0.17
   3   5  12    0.40    0.22
  -3   5 -12   -0.16    0.18
  -4  -5 -12    3.92    0.39
   4   5  12    3.28    0.39
  -4   5 -12    4.02    0.31
  -5  -5 -12   -0.10    0.21
  -5   5 -12    0.06    0.14
   5   5  12    0.20    0.27
  -6  -6  12    0.14    0.23
  -6   6  12    0.38    0.22
  -5  -6  12    6.44    0.52
  -5   6  12    5.61    0.44
   4  -6 -12   15.60    0.59
  -4  -6  12   15.13    0.65
  -4   6  12   14.97    0.57
  -3  -6  12    3.32    0.32
   3  -6 -12    3.76    0.33
  -3  -6  12    3.52    0.25
  -3   6  12    3.42    0.27
   3   6 -12    3.78    0.27
  -2  -6  12    0.56    0.18
  -2  -6  12    0.31    0.17
  -2  -6  12    0.59    0.09
   2  -6 -12    0.60    0.13
   2  -6 -12    0.52    0.18
  -2   6  12    0.53    0.13
  -2   6  12    0.49    0.14
   2   6 -12    0.94    0.18
   1  -6 -12    9.40    0.44
  -1  -6  12    9.78    0.45
   1   6 -12   10.25    0.45
  -1   6  12   10.17    0.37
   0  -6 -12   57.65    1.36
   0  -6  12   57.18    1.37
   0   6 -12   55.53    1.43
   0   6  12   57.96    1.27
   1  -6  12    3.68    0.32
  -1  -6 -12    3.24    0.29
   1   6  12    3.29    0.30
  -1   6 -12    3.88    0.31
   2  -6  12   65.06    1.57
  -2  -6 -12   66.67    1.49
   2   6  12   66.78    1.58
  -2   6 -12   69.65    1.67
  -3  -6 -12   18.01    0.51
  -3  -6 -12   17.03    0.69
   3  -6  12   18.59    0.67
  -3   6 -12   17.46    0.66
   3   6  12   16.99    0.71
  -4  -6 -12    0.10    0.20
  -4   6 -12    0.19    0.16
   4   6  12    0.01    0.22
  -5  -6 -12    0.43    0.25
  -5   6 -12    0.05    0.15
   5   6  12    0.24    0.28
  -5  -7  12    7.64    0.52
  -5   7  12    7.14    0.45
   4  -7 -12    3.77    0.36
  -4  -7  12    3.92    0.38
  -4   7  12    3.44    0.31
  -3  -7  12    0.10    0.17
  -3  -7  12   -0.27    0.12
   3  -7 -12   -0.01    0.18
   3   7 -12    0.27    0.17
  -3   7  12   -0.03    0.13
  -2  -7  12    7.37    0.39
  -2  -7  12    7.33    0.40
   2  -7 -12    6.69    0.42
  -2   7  12    7.83    0.32
   2   7 -12    6.90    0.37
  -2   7  12    7.52    0.31
   1  -7 -12    4.47    0.36
  -1  -7  12    3.82    0.33
  -1   7  12    4.45    0.23
   1   7 -12    4.43    0.31
  -1   7  12    4.17    0.27
   0  -7  12    0.29    0.18
   0  -7 -12    0.24    0.18
   0   7  12    0.25    0.16
   0   7 -12    0.09    0.13
  -1  -7 -12    5.34    0.34
   1  -7  12    5.09    0.40
   1   7  12    4.09    0.34
  -1   7 -12    5.18    0.36
  -2  -7 -12    0.26    0.16
   2  -7  12   -0.11    0.20
  -2   7 -12    0.30    0.16
   2   7  12    0.27    0.20
  -3  -7 -12    6.09    0.30
  -3  -7 -12    5.81    0.42
   3  -7  12    6.82    0.43
  -3   7 -12    6.05    0.39
   3   7  12    5.05    0.44
  -4  -7 -12    0.80    0.26
   4   7  12    1.37    0.33
  -4   7 -12    1.32    0.24
  -5  -7 -12    0.06    0.21
   5   7  12    0.38    0.29
  -5   7 -12   -0.04    0.14
  -5  -8  12    5.32    0.48
  -5   8  12    5.12    0.41
  -4  -8  12    0.32    0.20
   4  -8 -12    0.02    0.18
  -4   8  12    0.27    0.17
   3  -8 -12   -0.35    0.17
  -3  -8  12   -0.17    0.15
  -3  -8  12    0.12    0.14
   3   8 -12   -0.16    0.15
  -3   8  12   -0.07    0.11
   2  -8 -12   10.22    0.50
  -2  -8  12   10.55    0.49
  -2  -8  12    9.86    0.46
  -2   8  12    9.69    0.34
   2   8 -12   10.18    0.44
  -2   8  12   10.25    0.39
   1  -8 -12   16.63    0.63
  -1  -8  12   17.00    0.63
  -1   8  12   17.15    0.43
  -1   8  12   17.62    0.55
   1   8 -12   17.49    0.64
   0  -8  12    3.85    0.35
   0  -8 -12    3.62    0.33
   0   8 -12    4.03    0.32
   0   8  12    3.40    0.31
  -1  -8 -12   53.43    1.30
   1  -8  12   49.66    1.31
  -1   8 -12   51.69    1.39
   1   8  12   52.06    1.28
  -2  -8 -12    4.42    0.33
   2  -8  12    4.15    0.39
   2   8  12    4.11    0.39
  -2   8 -12    3.95    0.35
  -3  -8 -12    3.15    0.36
  -3  -8 -12    3.99    0.27
   3  -8  12    3.15    0.36
   3   8  12    3.62    0.40
  -3   8 -12    2.95    0.32
  -4  -8 -12    0.38    0.23
   4   8  12   -0.11    0.22
  -4   8 -12    0.28    0.17
  -5  -8 -12    1.20    0.28
   5   8  12    0.67    0.31
  -5  -9  12    6.23    0.52
  -4  -9  12   -0.20    0.18
   4  -9 -12    0.18    0.22
  -3  -9  12    1.13    0.24
  -3  -9  12    1.50    0.23
   3  -9 -12    1.06    0.26
   3   9 -12    1.29    0.24
  -3   9  12    1.38    0.18
   2  -9 -12    6.29    0.44
  -2  -9  12    6.24    0.41
  -2  -9  12    6.61    0.41
  -2  -9  12    6.64    0.41
  -2   9  12    6.51    0.26
  -2   9  12    7.12    0.35
   2   9 -12    5.90    0.38
   1  -9 -12    5.42    0.40
  -1  -9  12    6.31    0.42
  -1  -9  12    6.72    0.43
   1   9 -12    6.61    0.41
  -1   9  12    5.73    0.21
  -1   9  12    6.26    0.35
   0  -9 -12    6.57    0.41
   0  -9  12    6.26    0.44
   0   9 -12    6.82    0.41
   0   9  12    7.11    0.40
  -1  -9 -12    0.69    0.20
   1  -9  12    1.13    0.26
  -1   9 -12    1.46    0.24
   1   9  12    0.87    0.23
   2  -9  12   -0.03    0.21
  -2  -9 -12    0.11    0.17
  -2   9 -12    0.39    0.17
   2   9  12    0.34    0.21
  -3  -9 -12    0.89    0.18
   3  -9  12    1.04    0.28
  -3  -9 -12    0.88    0.26
   3   9  12    1.04    0.31
  -4  -9 -12    7.20    0.56
   4   9  12    6.37    0.54
  -5  -9 -12    0.03    0.22
   5   9  12    0.47    0.33
  -5 -10  12    0.66    0.25
  -4 -10  12   10.80    0.58
   4 -10 -12   11.75    0.60
  -3 -10  12   -0.09    0.15
   3 -10 -12   -0.25    0.20
  -3 -10  12   -0.03    0.15
  -3 -10  12    0.01    0.16
   3  10 -12    0.05    0.19
  -2 -10  12   10.78    0.51
   2 -10 -12   10.14    0.55
  -2 -10  12   10.16    0.54
  -2 -10  12   10.50    0.50
  -2  10  12    9.91    0.44
   2  10 -12   10.99    0.50
  -1 -10  12    0.34    0.20
   1 -10 -12    0.25    0.21
  -1 -10  12    0.03    0.20
  -1  10  12    0.60    0.19
   0 -10  12   12.71    0.58
   0 -10 -12   13.94    0.61
   0  10  12   12.52    0.53
  -1 -10 -12    0.68    0.21
   1 -10  12    0.78    0.27
   1  10  12    0.74    0.24
   2 -10  12    0.43    0.25
  -2 -10 -12    0.25    0.19
   2  10  12    0.30    0.24
   3 -10  12    1.33    0.31
  -3 -10 -12    1.23    0.21
   3  10  12    1.27    0.31
  -4 -10 -12    0.06    0.17
  -4 -10 -12    0.31    0.22
   4  10  12    0.27    0.25
  -5 -11  12    5.56    0.50
   4 -11 -12    1.70    0.33
  -4 -11  12    2.07    0.31
  -3 -11  12    0.31    0.18
   3 -11 -12    0.13    0.24
  -3 -11  12    0.16    0.20
  -3 -11  12    0.54    0.20
   3  11 -12    0.05    0.21
  -2 -11  12   26.33    0.83
   2 -11 -12   26.69    0.92
  -2 -11  12   27.18    0.87
   2  11 -12   25.63    0.84
  -2  11  12   26.59    0.78
  -1 -11  12   12.09    0.58
   1 -11 -12   12.91    0.62
  -1  11  12   11.23    0.51
   0 -11 -12    9.60    0.53
   0 -11  12    8.90    0.53
   0  11  12    9.53    0.49
  -1 -11 -12    0.56    0.22
   1 -11  12    0.39    0.25
   1  11  12    0.38    0.21
   2 -11  12   -0.08    0.22
  -2 -11 -12   -0.08    0.18
   2  11  12   -0.07    0.21
   3 -11  12   -0.23    0.23
  -3 -11 -12    0.12    0.15
   3  11  12   -0.17    0.23
  -4 -11 -12    4.20    0.44
   4  11  12    3.40    0.46
   4 -12 -12    5.81    0.52
  -4 -12  12    6.54    0.46
   3 -12 -12    0.58    0.27
  -3 -12  12    0.17    0.19
  -3 -12  12    0.40    0.20
   3  12 -12    0.17    0.23
  -2 -12  12    0.15    0.20
  -2 -12  12    0.22    0.18
   2 -12 -12    0.07    0.23
   2  12 -12   -0.15    0.20
  -2  12  12    0.20    0.17
   1 -12 -12    9.38    0.54
  -1 -12  12    8.22    0.52
  -1 -12  12   10.28    0.49
  -1  12  12    9.60    0.49
   0 -12  12    6.60    0.47
   0 -12 -12    8.03    0.51
   0  12  12    7.17    0.44
  -1 -12 -12    2.15    0.32
   1 -12  12    1.19    0.31
   1  12  12    1.78    0.30
  -2 -12 -12    7.91    0.46
   2 -12  12    7.60    0.51
   2  12  12    7.43    0.50
   3 -12  12    0.13    0.26
  -3 -12 -12    0.02    0.16
   3  12  12    0.04    0.24
  -4 -12 -12   -0.08    0.23
   4  12  12    0.24    0.31
  -4 -13  12    0.50    0.22
   4 -13 -12    0.10    0.25
  -3 -13  12    2.05    0.30
   3 -13 -12    2.29    0.37
  -3 -13  12    2.19    0.31
   3  13 -12    2.30    0.35
   2 -13 -12    0.54    0.27
  -2 -13  12    0.28    0.19
  -2 -13  12    0.26    0.21
  -2  13  12    0.08    0.17
   2  13 -12    0.36    0.24
  -1 -13  12    0.87    0.22
   1 -13 -12    0.96    0.28
  -1 -13  12    0.90    0.28
  -1  13  12    1.26    0.27
   0 -13 -12   19.80    0.79
   0 -13  12   18.54    0.79
   0  13  12   19.04    0.73
  -1 -13 -12    0.61    0.25
   1 -13  12    0.71    0.28
   1  13  12    1.04    0.28
  -2 -13 -12    0.48    0.23
   2 -13  12   -0.06    0.25
   2  13  12    0.53    0.25
   3 -13  12    1.91    0.38
  -3 -13 -12    2.56    0.31
   3  13  12    2.13    0.38
  -4 -13 -12    0.59    0.29
  -4 -14  12    1.13    0.28
   4 -14 -12    1.46    0.36
   3 -14 -12   -0.05    0.24
  -3 -14  12    0.04    0.18
  -3 -14  12    0.38    0.19
   3  14 -12   -0.08    0.23
  -2 -14  12    0.70    0.26
  -2 -14  12    0.74    0.21
   2 -14 -12    0.14    0.27
  -2  14  12    1.11    0.25
   2  14 -12    0.37    0.24
  -1 -14  12    4.85    0.38
   1 -14 -12    5.01    0.49
  -1 -14  12    4.79    0.46
  -1  14  12    5.40    0.45
   0 -14  12   11.25    0.62
   0 -14 -12   11.74    0.62
   0  14  12   10.34    0.58
   1 -14  12    0.53    0.28
  -1 -14 -12    0.44    0.24
   1  14  12    0.40    0.26
  -2 -14 -12   -0.11    0.21
   2 -14  12    0.22    0.27
   2  14  12    0.71    0.26
  -3 -14 -12    0.96    0.23
   3 -14  12    1.44    0.36
   3  14  12    0.95    0.29
   3 -15 -12    3.89    0.50
  -3 -15  12    4.31    0.42
  -3 -15  12    4.18    0.40
   3  15 -12    4.58    0.47
  -2 -15  12    1.43    0.26
   2 -15 -12    1.37    0.35
  -2 -15  12    2.19    0.35
  -2  15  12    1.95    0.31
   2  15 -12    1.88    0.36
  -1 -15  12   14.37    0.58
   1 -15 -12   13.83    0.72
  -1 -15  12   12.10    0.67
  -1  15  12   13.15    0.64
   0 -15 -12    7.40    0.55
   0 -15  12    7.20    0.54
   0  15  12    6.74    0.54
  -1 -15 -12   -0.05    0.20
   1 -15  12    0.35    0.27
   1  15  12   -0.14    0.24
   2 -15  12   -0.03    0.28
  -2 -15 -12    0.26    0.23
   2  15  12    0.15    0.24
   3 -15  12    3.20    0.47
   3 -16 -12    3.89    0.50
  -3 -16  12    4.00    0.41
   3  16 -12    3.47    0.44
  -2 -16  12    5.65    0.52
   2 -16 -12    5.95    0.59
   2  16 -12    5.54    0.53
  -2  16  12    6.27    0.50
  -1 -16  12    1.11    0.31
   1 -16 -12    0.62    0.32
  -1  16  12    1.03    0.29
   0 -16 -12    1.33    0.33
   0 -16  12    1.65    0.37
   0  16  12    1.29    0.32
  -1 -16 -12    2.11    0.38
   1 -16  12    2.60    0.42
   1  16  12    2.05    0.37
  -2 -16 -12    2.64    0.39
   2 -16  12    2.21    0.43
   2  16  12    3.12    0.43
   2 -17 -12    2.78    0.46
  -2 -17  12    1.58    0.34
  -2  17  12    2.13    0.35
  -1 -17  12    0.10    0.27
   1 -17 -12   -0.30    0.27
  -1  17  12   -0.25    0.23
   0 -17  12    1.32    0.35
   0 -17 -12    1.37    0.35
   0  17  12    1.24    0.32
  -1 -17 -12    0.08    0.24
   1 -17  12    0.08    0.32
   1  17  12   -0.10    0.23
  -6   0  13    0.18    0.22
  -5   0  13   -0.22    0.17
   4   0 -13   -0.27    0.13
  -4   0  13    0.01    0.18
  -3   0  13   -0.03    0.11
  -3   0  13    0.03    0.14
   3   0 -13    0.03    0.15
  -2   0  13    0.11    0.13
   2   0 -13   -0.10    0.13
   1   0 -13   -0.10    0.11
   1   0 -13    0.09    0.14
   0   0 -13    0.38    0.15
   0   0 -13    0.19    0.14
  -1   0 -13    0.02    0.14
  -2   0 -13    0.15    0.16
  -3   0 -13   -0.19    0.19
  -4   0 -13   -0.18    0.19
  -5   0 -13   -0.09    0.21
  -5   0 -13    0.07    0.13
  -6  -1  13    0.02    0.22
  -6   1  13    0.45    0.23
  -5  -1  13    0.05    0.17
  -5   1  13   -0.09    0.19
   4  -1 -13    2.55    0.26
  -4  -1  13    2.62    0.31
   4   1 -13    2.80    0.27
  -4   1  13    2.34    0.29
   3  -1 -13    2.36    0.25
  -3  -1  13    2.30    0.19
  -3  -1  13    2.06    0.25
  -3   1  13    2.14    0.19
   3   1 -13    2.12    0.25
  -3   1  13    1.89    0.24
  -2  -1  13   21.42    0.43
  -2  -1  13   22.18    0.65
   2  -1 -13   20.89    0.66
  -2  -1  13   22.68    0.63
   2   1 -13   21.61    0.66
   2   1 -13   22.44    0.51
  -2   1  13   22.20    0.64
   1  -1 -13   39.36    0.97
  -1   1  13   37.76    0.80
   1   1 -13   38.43    0.97
   1   1 -13   38.76    0.86
   0  -1 -13    4.03    0.29
   0  -1 -13    4.04    0.30
   0   1 -13    3.96    0.30
   0   1 -13    3.70    0.25
  -1  -1 -13    0.02    0.13
  -1  -1 -13    0.15    0.15
  -1   1 -13   -0.02    0.15
  -2  -1 -13    0.52    0.19
  -2   1 -13    0.19    0.17
  -3  -1 -13   -0.02    0.18
  -3   1 -13    0.12    0.18
  -4  -1 -13    0.37    0.21
  -4   1 -13    0.46    0.23
  -5  -1 -13    0.13    0.23
  -5   1 -13    0.18    0.14
  -5   1 -13    0.51    0.26
   5   1  13    0.18    0.25
  -6  -2  13    0.25    0.24
  -6   2  13   -0.06    0.20
  -5  -2  13    0.95    0.26
  -5   2  13    1.07    0.25
  -4  -2  13    1.36    0.26
   4  -2 -13    1.22    0.22
  -4   2  13    1.47    0.25
   4   2 -13    1.50    0.23
  -3  -2  13    3.47    0.32
   3  -2 -13    3.83    0.31
  -3  -2  13    3.98    0.23
  -3   2  13    4.02    0.32
   3   2 -13    4.03    0.31
  -3   2  13    4.26    0.24
   2  -2 -13    1.37    0.21
  -2  -2  13    1.35    0.11
  -2  -2  13    1.33    0.20
  -2  -2  13    0.95    0.20
  -2   2  13    1.32    0.19
   2   2 -13    1.14    0.19
   2   2 -13    1.18    0.11
   2   2 -13    1.34    0.18
   1  -2 -13    3.02    0.28
  -1  -2  13    3.24    0.27
  -1  -2  13    3.52    0.20
  -1   2  13    3.19    0.18
   1   2 -13    3.22    0.22
   1   2 -13    3.05    0.27
   0  -2 -13    5.79    0.33
   0   2 -13    5.58    0.30
   0   2  13    5.69    0.28
  -1  -2 -13    1.25    0.19
  -1  -2 -13    1.04    0.21
  -1   2 -13    0.85    0.19
  -2  -2 -13    5.04    0.36
  -2   2 -13    4.12    0.34
  -3  -2 -13   10.81    0.53
  -3   2 -13   10.77    0.53
  -4  -2 -13    1.07    0.26
  -4   2 -13    0.78    0.24
  -4   2 -13    0.95    0.19
   4   2  13    1.24    0.31
  -5  -2 -13    2.55    0.36
  -5   2 -13    2.90    0.28
   5   2  13    3.80    0.45
  -5   2 -13    3.83    0.45
  -6  -3  13   -0.03    0.20
  -6   3  13   -0.32    0.19
  -5  -3  13    1.00    0.27
  -5   3  13    1.10    0.25
   4  -3 -13    0.66    0.20
  -4  -3  13    0.97    0.24
  -4   3  13    0.72    0.21
   3  -3 -13   13.93    0.53
  -3  -3  13   14.19    0.57
  -3  -3  13   13.71    0.43
  -3   3  13   14.22    0.53
  -2  -3  13    6.65    0.24
  -2  -3  13    6.96    0.34
  -2  -3  13    7.38    0.39
   2  -3 -13    6.63    0.38
  -2   3  13    7.07    0.19
   2   3 -13    7.12    0.35
  -2   3  13    7.20    0.35
   1  -3 -13    7.11    0.39
  -1  -3  13    7.74    0.38
  -1  -3  13    7.71    0.29
  -1   3  13    7.55    0.28
   1   3 -13    7.97    0.39
   1   3 -13    8.48    0.31
   0  -3 -13   23.90    0.71
   0   3 -13   24.57    0.66
   0   3  13   24.55    0.64
  -1  -3 -13    0.27    0.16
  -1  -3 -13    0.30    0.16
  -1   3 -13    0.26    0.16
   1   3  13    0.12    0.15
  -2  -3 -13    2.35    0.28
  -2  -3 -13    3.01    0.25
  -2   3 -13    2.16    0.28
   2   3  13    2.93    0.31
  -3  -3 -13   22.07    0.77
   3   3  13   21.26    0.78
  -3   3 -13   23.28    0.74
  -3   3 -13   23.04    0.79
  -4  -3 -13    2.07    0.33
   4   3  13    2.26    0.36
  -4   3 -13    1.99    0.33
  -4   3 -13    2.32    0.26
  -5  -3 -13    3.28    0.41
  -5   3 -13    3.19    0.43
   5   3  13    2.98    0.41
  -5   3 -13    3.48    0.31
  -6  -4  13    9.25    0.59
  -6   4  13    8.71    0.55
  -5  -4  13    0.07    0.20
  -5   4  13   -0.18    0.17
  -4  -4  13    0.05    0.18
   4  -4 -13    0.18    0.18
  -4   4  13    0.13    0.17
   3  -4 -13    1.52    0.23
  -3  -4  13    1.46    0.25
  -3  -4  13    1.65    0.18
  -3   4  13    1.46    0.22
  -2  -4  13    0.24    0.15
  -2  -4  13    0.33    0.10
   2  -4 -13    0.14    0.17
  -2  -4  13    0.18    0.16
  -2   4  13    0.18    0.08
  -2   4  13    0.18    0.14
   2   4 -13    0.29    0.13
  -1  -4  13    0.49    0.18
   1  -4 -13    0.37    0.18
   1   4 -13    0.24    0.12
  -1   4  13    0.34    0.12
   1   4 -13    0.36    0.14
   0  -4 -13    1.20    0.22
   0  -4  13    1.51    0.23
   0   4 -13    0.77    0.16
   0   4  13    0.92    0.17
   0   4 -13    1.28    0.19
  -1  -4 -13    0.46    0.16
   1  -4  13    0.40    0.20
  -1   4 -13    0.34    0.17
   1   4  13    0.72    0.20
  -1   4 -13    0.34    0.15
  -2  -4 -13   28.73    0.77
  -2  -4 -13   29.36    0.87
  -2   4 -13   27.31    0.85
  -2   4 -13   30.00    0.88
   2   4  13   27.87    0.85
  -3  -4 -13    0.04    0.18
   3  -4  13   -0.21    0.18
  -3   4 -13   -0.07    0.13
   3   4  13    0.07    0.22
  -3   4 -13    0.04    0.21
  -4  -4 -13    0.15    0.21
  -4   4 -13   -0.01    0.22
   4   4  13   -0.07    0.22
  -4   4 -13   -0.05    0.13
  -5  -4 -13    2.90    0.38
   5   4  13    2.65    0.41
  -5   4 -13    2.69    0.29
  -6  -5  13    0.31    0.23
  -6   5  13    0.70    0.26
  -5  -5  13    0.61    0.25
  -5   5  13    0.61    0.22
  -4  -5  13    7.42    0.48
   4  -5 -13    6.87    0.42
  -4   5  13    7.58    0.41
  -3  -5  13    3.26    0.33
  -3  -5  13    2.87    0.23
   3  -5 -13    2.82    0.30
  -3   5  13    2.78    0.27
  -2  -5  13    4.47    0.31
   2  -5 -13    4.35    0.34
  -2  -5  13    4.70    0.34
  -2   5  13    4.38    0.29
  -2   5  13    4.44    0.20
   2   5 -13    4.50    0.31
  -1  -5  13    4.14    0.31
   1  -5 -13    4.28    0.34
  -1   5  13    4.07    0.23
   1   5 -13    5.24    0.33
   0  -5  13    0.83    0.22
   0  -5 -13    0.82    0.19
   0   5 -13    0.94    0.18
   0   5 -13    1.08    0.18
   0   5  13    1.25    0.19
   1  -5  13   13.53    0.54
  -1  -5 -13   13.48    0.52
  -1   5 -13   13.27    0.52
   1   5  13   13.75    0.52
  -1   5 -13   12.86    0.54
  -2  -5 -13   63.36    1.52
  -2  -5 -13   62.92    1.43
   2  -5  13   64.34    1.52
  -2   5 -13   64.14    1.59
   2   5  13   65.08    1.53
  -2   5 -13   63.11    1.53
  -3  -5 -13    0.25    0.20
   3  -5  13    0.38    0.20
  -3   5 -13   -0.18    0.17
   3   5  13    0.61    0.26
  -3   5 -13    0.31    0.16
  -4  -5 -13    1.29    0.30
   4   5  13    1.46    0.30
  -4   5 -13    1.25    0.22
  -5  -5 -13    3.09    0.40
  -5   5 -13    2.95    0.30
   5   5  13    2.51    0.39
  -5  -6  13    6.91    0.50
  -5   6  13    7.76    0.47
   4  -6 -13    9.23    0.49
  -4  -6  13   10.28    0.54
  -4   6  13   10.01    0.46
  -3  -6  13    3.00    0.25
   3  -6 -13    3.06    0.32
  -3  -6  13    3.64    0.35
  -3   6  13    3.85    0.29
   3   6 -13    3.30    0.25
   2  -6 -13    1.67    0.16
  -2  -6  13    1.24    0.21
   2  -6 -13    1.64    0.25
  -2  -6  13    1.18    0.22
  -2   6  13    1.28    0.18
   2   6 -13    1.84    0.23
  -2   6  13    1.70    0.16
  -1  -6  13   10.96    0.49
   1  -6 -13   10.56    0.50
   1   6 -13   11.43    0.49
  -1   6  13   10.77    0.39
   0  -6 -13    2.60    0.29
   0  -6  13    2.82    0.30
   0   6 -13    2.90    0.29
   0   6  13    2.44    0.25
  -1  -6 -13    4.81    0.35
   1  -6  13    4.20    0.36
   1   6  13    5.24    0.34
  -1   6 -13    4.94    0.34
   2  -6  13    8.84    0.48
  -2  -6 -13    8.97    0.42
   2   6  13    8.27    0.46
  -2   6 -13    8.84    0.46
  -3  -6 -13    6.32    0.44
   3  -6  13    6.45    0.44
  -3  -6 -13    7.46    0.33
  -3   6 -13    6.84    0.42
   3   6  13    7.71    0.50
  -4  -6 -13    4.74    0.43
   4   6  13    4.43    0.45
  -4   6 -13    3.55    0.34
  -5  -6 -13    1.02    0.29
  -5   6 -13    1.21    0.22
   5   6  13    0.54    0.31
  -5  -7  13    0.82    0.27
  -5   7  13    0.73    0.22
   4  -7 -13    1.09    0.24
  -4  -7  13    0.83    0.23
  -4   7  13    0.58    0.19
  -3  -7  13    0.18    0.15
  -3  -7  13    0.31    0.19
   3  -7 -13    0.35    0.20
   3   7 -13    0.19    0.15
  -3   7  13    0.11    0.13
  -2  -7  13   -0.15    0.14
   2  -7 -13    0.04    0.17
  -2  -7  13    0.34    0.19
  -2   7  13   -0.02    0.12
  -2   7  13    0.07    0.12
   1  -7 -13    0.20    0.19
  -1  -7  13    0.27    0.19
   1   7 -13   -0.04    0.12
  -1   7  13   -0.11    0.13
   0  -7  13    2.63    0.31
   0  -7 -13    2.51    0.28
   0   7 -13    2.96    0.30
   0   7  13    2.62    0.27
  -1  -7 -13   15.31    0.58
   1  -7  13   15.33    0.62
   1   7  13   14.56    0.57
  -1   7 -13   13.95    0.59
   2  -7  13   56.35    1.41
  -2  -7 -13   56.99    1.33
  -2   7 -13   55.57    1.47
   2   7  13   54.88    1.40
  -3  -7 -13    6.02    0.31
  -3  -7 -13    6.50    0.46
   3  -7  13    5.85    0.42
   3   7  13    5.85    0.48
  -3   7 -13    5.89    0.40
  -4  -7 -13    2.30    0.34
   4   7  13    2.25    0.38
  -4   7 -13    2.28    0.29
  -5  -7 -13    3.85    0.44
  -5   7 -13    3.18    0.34
   5   7  13    2.65    0.44
  -5  -8  13   -0.13    0.19
  -5   8  13    0.17    0.20
   4  -8 -13    0.33    0.22
  -4  -8  13    0.20    0.19
  -4   8  13    0.03    0.15
  -3  -8  13    0.38    0.19
  -3  -8  13    0.32    0.16
   3  -8 -13    0.38    0.22
  -3   8  13    0.48    0.15
   3   8 -13    0.48    0.18
  -2  -8  13    0.84    0.21
   2  -8 -13    0.58    0.22
  -2  -8  13    0.79    0.22
  -2   8  13    0.87    0.17
  -2   8  13    0.80    0.14
   1  -8 -13    0.16    0.19
  -1  -8  13    0.24    0.20
  -1   8  13    0.19    0.15
   1   8 -13    0.25    0.16
  -1   8  13    0.41    0.11
   0  -8 -13    0.48    0.22
   0  -8  13    0.73    0.24
   0   8  13    0.65    0.21
   0   8 -13    0.44    0.17
   1  -8  13   11.57    0.55
  -1  -8 -13   11.73    0.51
  -1   8 -13   11.49    0.54
   1   8  13   12.11    0.52
   2  -8  13    7.59    0.48
  -2  -8 -13    6.98    0.40
  -2   8 -13    7.60    0.44
   2   8  13    6.18    0.42
   3  -8  13    2.57    0.34
  -3  -8 -13    1.72    0.30
  -3  -8 -13    2.07    0.22
   3   8  13    2.01    0.32
  -3   8 -13    2.01    0.28
  -4  -8 -13    1.15    0.29
   4   8  13    0.52    0.28
  -5  -8 -13    1.74    0.34
   5   8  13    1.97    0.40
  -5  -9  13    5.81    0.51
   4  -9 -13    0.48    0.24
  -4  -9  13    0.22    0.19
  -3  -9  13    0.45    0.17
   3  -9 -13    0.28    0.23
  -3  -9  13    0.26    0.20
   3   9 -13    0.56    0.21
  -3   9  13    0.21    0.14
  -2  -9  13    4.88    0.38
  -2  -9  13    4.17    0.36
   2  -9 -13    4.04    0.38
  -2   9  13    4.29    0.29
  -2   9  13    4.87    0.23
  -1  -9  13   -0.22    0.18
   1  -9 -13    0.01    0.18
  -1   9  13    0.04    0.15
  -1   9  13   -0.14    0.09
   0  -9  13    2.19    0.32
   0  -9 -13    1.94    0.30
   0   9  13    1.84    0.26
   0   9 -13    1.76    0.25
  -1  -9 -13   34.90    0.99
   1  -9  13   33.22    1.03
   1   9  13   33.06    0.98
  -2  -9 -13   23.62    0.76
   2  -9  13   23.43    0.84
   2   9  13   23.93    0.84
   3  -9  13    7.24    0.49
  -3  -9 -13    7.49    0.48
  -3  -9 -13    7.19    0.37
   3   9  13    6.95    0.49
  -4  -9 -13    4.05    0.43
   4   9  13    2.60    0.41
  -5 -10  13    0.82    0.26
  -4 -10  13    3.41    0.38
   4 -10 -13    3.73    0.41
  -3 -10  13    2.03    0.27
   3 -10 -13    2.36    0.35
  -3 -10  13    2.20    0.31
   3  10 -13    2.11    0.28
  -2 -10  13    0.53    0.20
   2 -10 -13    0.61    0.24
  -2 -10  13    0.64    0.22
  -2  10  13    0.92    0.19
  -1 -10  13   -0.11    0.19
   1 -10 -13    0.11    0.22
  -1  10  13   -0.10    0.15
   0 -10 -13    4.85    0.41
   0 -10  13    3.79    0.38
   0  10  13    4.45    0.36
   1 -10  13    0.99    0.28
  -1 -10 -13    0.36    0.22
   1  10  13    0.88    0.24
  -2 -10 -13    1.84    0.27
   2 -10  13    1.10    0.28
   2  10  13    1.37    0.30
  -3 -10 -13    0.96    0.20
   3 -10  13    1.17    0.30
   3  10  13    1.18    0.32
  -4 -10 -13   -0.03    0.23
  -4 -10 -13   -0.14    0.17
   4  10  13   -0.04    0.26
  -5 -11  13    0.35    0.22
  -4 -11  13    5.49    0.49
   4 -11 -13    5.42    0.49
  -3 -11  13    4.13    0.39
   3 -11 -13    3.73    0.42
  -3 -11  13    3.79    0.35
   3  11 -13    3.50    0.36
   2 -11 -13    1.04    0.27
  -2 -11  13    1.17    0.26
  -2 -11  13    1.47    0.25
  -2  11  13    1.78    0.25
   1 -11 -13    4.57    0.42
  -1 -11  13    5.10    0.44
  -1  11  13    5.23    0.39
   0 -11  13   -0.44    0.18
   0 -11 -13    0.15    0.21
   0  11  13   -0.04    0.17
  -1 -11 -13    3.87    0.38
   1 -11  13    4.50    0.43
   1  11  13    4.55    0.41
  -2 -11 -13    1.76    0.28
   2 -11  13    0.93    0.29
   2  11  13    0.98    0.27
   3 -11  13    1.19    0.32
  -3 -11 -13    1.25    0.23
   3  11  13    1.26    0.31
  -4 -11 -13    5.20    0.51
   4  11  13    4.27    0.50
   4 -12 -13    7.49    0.55
  -4 -12  13    7.67    0.50
   3 -12 -13    1.35    0.32
  -3 -12  13    1.88    0.28
  -3 -12  13    1.77    0.29
   3  12 -13    1.62    0.30
  -2 -12  13    0.48    0.20
   2 -12 -13    0.52    0.26
  -2 -12  13    0.89    0.24
  -2  12  13    0.34    0.19
  -1 -12  13    1.62    0.31
   1 -12 -13    1.68    0.31
  -1 -12  13    1.92    0.27
  -1  12  13    1.50    0.26
   0 -12  13   17.43    0.75
   0 -12 -13   17.22    0.73
   0  12  13   17.76    0.69
   1 -12  13    1.88    0.33
  -1 -12 -13    2.09    0.33
   1  12  13    2.32    0.32
   2 -12  13    1.99    0.35
  -2 -12 -13    1.46    0.28
   2  12  13    1.02    0.30
   3 -12  13    4.00    0.46
  -3 -12 -13    3.64    0.33
   3  12  13    3.22    0.42
  -4 -12 -13    0.86    0.30
   4  12  13    0.94    0.33
   4 -13 -13   -0.05    0.25
  -4 -13  13    0.02    0.19
  -3 -13  13    0.51    0.22
   3 -13 -13    0.92    0.30
  -3 -13  13   -0.16    0.16
   3  13 -13    0.32    0.25
  -2 -13  13    0.89    0.24
   2 -13 -13    0.82    0.31
  -2 -13  13    0.87    0.29
  -2  13  13    0.25    0.20
  -1 -13  13    0.14    0.18
   1 -13 -13   -0.06    0.22
  -1 -13  13   -0.15    0.22
  -1  13  13    0.26    0.20
   0 -13  13    2.01    0.34
   0 -13 -13    2.11    0.35
   0  13  13    2.42    0.34
  -1 -13 -13    0.27    0.24
   1 -13  13    0.67    0.28
   1  13  13    0.45    0.26
  -2 -13 -13   11.98    0.58
   2 -13  13   11.60    0.66
   2  13  13   10.72    0.61
  -3 -13 -13    1.23    0.24
   3 -13  13    1.53    0.36
   3  13  13    0.88    0.34
   3 -14 -13    3.19    0.46
  -3 -14  13    4.52    0.42
  -3 -14  13    4.71    0.43
   3  14 -13    4.57    0.46
  -2 -14  13   -0.30    0.19
  -2 -14  13    0.05    0.17
   2 -14 -13   -0.04    0.24
  -2  14  13    0.04    0.20
  -1 -14  13   14.57    0.60
   1 -14 -13   15.61    0.77
  -1 -14  13   16.57    0.74
  -1  14  13   16.53    0.69
   0 -14  13   -0.11    0.25
   0 -14 -13    0.27    0.25
   0  14  13    0.24    0.22
   1 -14  13    0.95    0.33
  -1 -14 -13    1.00    0.28
   1  14  13    1.09    0.30
  -2 -14 -13    0.34    0.23
   2 -14  13    0.11    0.27
   2  14  13    0.32    0.28
   3 -14  13   -0.01    0.27
   3  14  13    0.40    0.28
   3 -15 -13    0.24    0.30
  -3 -15  13    0.35    0.22
  -3 -15  13    0.47    0.23
   3  15 -13    0.11    0.24
  -2 -15  13   -0.05    0.17
   2 -15 -13   -0.13    0.23
  -2 -15  13    0.01    0.23
  -2  15  13   -0.02    0.18
   1 -15 -13   -0.01    0.27
  -1 -15  13    0.18    0.18
  -1 -15  13    0.54    0.28
  -1  15  13    0.38    0.22
   0 -15 -13    0.68    0.27
   0 -15  13    1.23    0.34
   0  15  13    1.26    0.30
   1 -15  13    5.21    0.53
  -1 -15 -13    5.21    0.50
   1  15  13    6.19    0.55
   2 -15  13    2.15    0.41
  -2 -15 -13    2.12    0.35
   2  15  13    2.57    0.40
  -2 -16  13    0.14    0.23
   2 -16 -13    0.24    0.31
  -2  16  13   -0.12    0.19
  -1 -16  13    0.16    0.26
   1 -16 -13   -0.20    0.26
  -1  16  13    0.07    0.23
   0 -16 -13    0.09    0.24
   0 -16  13   -0.58    0.25
   0  16  13    0.11    0.24
  -1 -16 -13    1.02    0.31
   1 -16  13    0.51    0.31
   1  16  13    1.23    0.33
  -2 -16 -13    0.82    0.27
   2 -16  13    1.11    0.37
   2  16  13    0.46    0.27
   1 -17 -13   -0.14    0.28
  -1 -17  13   -0.10    0.21
  -1  17  13   -0.24    0.21
   0 -17  13    2.96    0.45
   0 -17 -13    3.95    0.48
   0  17  13    3.44    0.42
   1 -17  13    1.31    0.37
  -1 -17 -13    2.69    0.40
   1  17  13    2.29    0.39
  -6   0  14    4.79    0.48
  -5   0  14    3.22    0.37
  -4   0  14    4.11    0.37
   4   0 -14    4.37    0.34
  -3   0  14    0.86    0.15
  -3   0  14    0.67    0.19
   3   0 -14    0.68    0.19
   2   0 -14   35.21    0.78
  -2   0  14   35.14    0.90
   2   0 -14   35.02    0.93
   1   0 -14    2.19    0.25
   1   0 -14    2.43    0.21
   0   0 -14    6.33    0.34
   0   0 -14    6.12    0.32
  -1   0 -14    0.36    0.17
  -2   0 -14    0.30    0.18
  -3   0 -14   49.46    1.31
  -4   0 -14    0.23    0.22
  -5   0 -14   -0.07    0.24
  -6  -1  14    2.45    0.38
  -6   1  14    1.90    0.33
  -5  -1  14    1.60    0.31
  -5   1  14    1.70    0.30
   4  -1 -14    4.70    0.35
  -4  -1  14    4.35    0.39
  -4   1  14    4.74    0.40
   4   1 -14    4.68    0.35
  -3  -1  14    0.87    0.16
   3  -1 -14    0.63    0.19
  -3  -1  14    0.87    0.20
  -3   1  14    0.47    0.19
  -3   1  14    0.90    0.16
   3   1 -14    0.59    0.20
   2  -1 -14    9.24    0.43
  -2  -1  14    9.16    0.42
  -2  -1  14    9.46    0.23
  -2  -1  14    9.91    0.41
   2   1 -14    9.66    0.31
  -2   1  14    9.24    0.41
   2   1 -14    8.89    0.42
   1  -1 -14    0.07    0.14
   1   1 -14    0.43    0.17
  -1   1  14    0.60    0.11
   1   1 -14    0.47    0.13
   0  -1 -14    1.99    0.22
   0  -1 -14    2.17    0.25
   0   1 -14    2.92    0.27
   0   1 -14    2.29    0.22
  -1  -1 -14   43.28    1.05
  -1   1 -14   42.08    1.06
  -2  -1 -14    5.82    0.38
  -2   1 -14    5.65    0.38
  -3  -1 -14   42.55    1.17
  -3   1 -14   41.25    1.16
  -4  -1 -14   21.97    0.83
  -4   1 -14   21.09    0.83
  -5  -1 -14    4.93    0.49
  -5   1 -14    4.95    0.33
  -5   1 -14    4.52    0.48
   5   1  14    4.36    0.49
  -6  -2  14    0.93    0.29
  -6   2  14    0.82    0.27
  -5  -2  14    1.79    0.32
  -5   2  14    1.76    0.28
   4  -2 -14    1.25    0.23
  -4  -2  14    1.30    0.25
   4   2 -14    0.94    0.22
  -4   2  14    1.43    0.25
   3  -2 -14    4.54    0.34
  -3  -2  14    5.07    0.38
  -3  -2  14    4.71    0.26
   3   2 -14    4.70    0.35
  -3   2  14    4.93    0.35
  -3   2  14    4.89    0.28
  -2  -2  14   17.79    0.41
   2  -2 -14   18.37    0.61
  -2  -2  14   17.30    0.57
  -2  -2  14   18.10    0.61
   2   2 -14   18.44    0.62
   2   2 -14   18.58    0.61
  -2   2  14   17.71    0.57
   2   2 -14   17.86    0.43
   1  -2 -14    9.34    0.43
   1   2 -14    9.61    0.36
   1   2 -14   10.24    0.46
  -1   2  14   10.11    0.32
   0  -2 -14   35.81    0.94
   0   2  14   34.83    0.85
   0   2 -14   37.70    0.90
  -1  -2 -14   19.68    0.62
  -1  -2 -14   19.36    0.64
  -1   2 -14   19.05    0.63
  -2  -2 -14   11.54    0.53
  -2   2 -14   10.27    0.50
  -3  -2 -14   11.73    0.57
  -3   2 -14   10.57    0.54
  -4  -2 -14    5.04    0.45
  -4   2 -14    5.27    0.46
   4   2  14    5.51    0.49
  -4   2 -14    5.39    0.35
  -5  -2 -14    0.10    0.24
   5   2  14    0.84    0.30
  -5   2 -14    0.10    0.14
  -5   2 -14    0.66    0.28
  -6  -3  14   -0.02    0.19
  -6   3  14   -0.31    0.19
  -5  -3  14    2.35    0.35
  -5   3  14    2.75    0.34
  -4  -3  14    3.02    0.34
   4  -3 -14    3.54    0.32
  -4   3  14    3.00    0.32
  -3  -3  14    2.92    0.23
   3  -3 -14    3.15    0.30
  -3  -3  14    3.08    0.31
  -3   3  14    2.58    0.28
  -2  -3  14    0.52    0.10
  -2  -3  14    0.52    0.17
   2  -3 -14    0.32    0.16
  -2  -3  14    0.30    0.17
  -2   3  14    0.49    0.07
  -2   3  14    0.47    0.16
   2   3 -14    0.62    0.10
   2   3 -14    0.57    0.16
  -1  -3  14    5.19    0.32
   1  -3 -14    4.55    0.35
  -1  -3  14    4.73    0.25
   1   3 -14    4.72    0.26
   1   3 -14    4.70    0.32
  -1   3  14    4.47    0.23
   0  -3 -14    2.43    0.27
   0   3  14    2.54    0.23
   0   3 -14    2.44    0.24
  -1  -3 -14    0.89    0.20
  -1  -3 -14    0.81    0.21
   1   3  14    1.10    0.21
  -1   3 -14    1.24    0.21
  -2  -3 -14    9.30    0.47
  -2  -3 -14    8.41    0.40
  -2   3 -14    9.50    0.49
   2   3  14    8.63    0.45
  -3  -3 -14   30.81    0.95
  -3   3 -14   30.77    0.92
   3   3  14   30.15    0.97
  -3   3 -14   30.35    0.96
  -4  -3 -14    0.30    0.24
  -4   3 -14    0.36    0.16
   4   3  14   -0.08    0.24
  -4   3 -14    0.30    0.21
  -5  -3 -14    4.90    0.49
   5   3  14    6.38    0.55
  -5   3 -14    4.66    0.34
  -5   3 -14    4.40    0.46
  -6  -4  14    0.17    0.23
  -6   4  14    0.17    0.22
  -5  -4  14    1.13    0.27
  -5   4  14    0.81    0.24
  -4  -4  14    7.46    0.46
   4  -4 -14    6.72    0.41
  -4   4  14    6.35    0.40
  -3  -4  14   12.87    0.54
  -3  -4  14   12.60    0.44
   3  -4 -14   12.09    0.52
  -3   4  14   12.26    0.49
  -2  -4  14   -0.21    0.13
   2  -4 -14    0.21    0.17
  -2  -4  14   -0.13    0.09
  -2  -4  14    0.09    0.16
  -2   4  14   -0.01    0.13
  -2   4  14    0.11    0.08
   2   4 -14   -0.05    0.12
  -1  -4  14    8.36    0.42
   1  -4 -14    8.75    0.41
   1   4 -14    8.20    0.40
  -1   4  14    7.81    0.30
   1   4 -14    7.49    0.32
   0  -4 -14   20.92    0.67
   0  -4  14   22.06    0.70
   0   4 -14   17.53    0.66
   0   4 -14   22.15    0.63
   0   4  14   22.35    0.62
  -1  -4 -14    2.54    0.27
   1  -4  14    2.49    0.29
  -1   4 -14    2.31    0.27
  -1   4 -14    2.25    0.26
   1   4  14    2.42    0.26
  -2  -4 -14    6.23    0.35
  -2  -4 -14    6.98    0.42
  -2   4 -14    5.98    0.37
  -2   4 -14    6.57    0.42
   2   4  14    6.74    0.43
  -3  -4 -14    0.63    0.22
   3  -4  14    0.77    0.24
  -3   4 -14    0.71    0.24
   3   4  14    0.67    0.24
  -3   4 -14    0.79    0.19
  -4  -4 -14   19.03    0.78
  -4   4 -14   19.03    0.69
  -4   4 -14   17.74    0.76
  -5  -4 -14    5.54    0.50
   5   4  14    5.49    0.55
  -5   4 -14    5.08    0.36
  -6  -5  14   10.57    0.65
  -6   5  14   10.21    0.60
  -5  -5  14    2.27    0.33
  -5   5  14    1.89    0.30
   4  -5 -14   10.75    0.50
  -4  -5  14   10.88    0.54
  -4   5  14    9.19    0.47
  -3  -5  14    0.24    0.15
   3  -5 -14    0.65    0.21
  -3  -5  14    0.63    0.19
  -3   5  14    0.58    0.18
  -2  -5  14   11.43    0.48
   2  -5 -14   11.94    0.52
  -2  -5  14   11.49    0.51
  -2   5  14   12.38    0.35
   2   5 -14   12.32    0.50
  -2   5  14   12.74    0.45
  -1  -5  14    1.43    0.24
   1  -5 -14    1.41    0.24
  -1   5  14    1.49    0.17
   1   5 -14    1.45    0.21
   0  -5  14   -0.08    0.16
   0  -5 -14   -0.06    0.14
   0   5 -14    0.22    0.16
   0   5 -14    0.05    0.14
   0   5  14   -0.20    0.12
  -1  -5 -14    0.70    0.20
   1  -5  14    0.80    0.22
  -1   5 -14    1.11    0.20
  -1   5 -14    0.94    0.21
   1   5  14    1.13    0.21
  -2  -5 -14   10.24    0.51
  -2  -5 -14   10.79    0.44
   2  -5  14    9.75    0.50
  -2   5 -14   10.07    0.48
  -2   5 -14    9.81    0.51
   2   5  14   10.31    0.51
   3  -5  14   11.87    0.56
  -3  -5 -14   14.26    0.64
  -3   5 -14   13.39    0.57
  -3   5 -14   13.61    0.61
   3   5  14   13.20    0.62
  -4  -5 -14    0.03    0.20
   4   5  14    0.07    0.24
  -4   5 -14    0.09    0.16
  -5  -5 -14   -0.20    0.20
   5   5  14   -0.04    0.28
  -5   5 -14   -0.03    0.14
  -5  -6  14    0.18    0.21
  -5   6  14    0.16    0.20
   4  -6 -14    5.32    0.40
  -4  -6  14    5.93    0.46
  -4   6  14    5.74    0.36
  -3  -6  14    0.40    0.15
   3  -6 -14    0.32    0.19
  -3  -6  14    0.32    0.18
  -3   6  14    0.50    0.17
  -2  -6  14    7.72    0.44
  -2  -6  14    9.00    0.43
   2  -6 -14    8.61    0.47
  -2   6  14    8.14    0.30
  -2   6  14    8.54    0.36
   1  -6 -14    0.75    0.21
  -1  -6  14    0.86    0.23
  -1   6  14    0.97    0.16
   1   6 -14    1.23    0.21
   0  -6  14    8.17    0.46
   0  -6 -14    8.30    0.45
   0   6  14    8.86    0.40
   0   6 -14    8.42    0.44
   1  -6  14   32.68    0.96
  -1  -6 -14   32.89    0.92
  -1   6 -14   32.79    0.99
  -1   6 -14   33.55    0.93
   1   6  14   34.00    0.94
   2  -6  14   64.93    1.56
  -2  -6 -14   62.84    1.45
  -2  -6 -14   62.24    1.54
  -2   6 -14   62.22    1.61
   2   6  14   63.82    1.55
  -2   6 -14   63.23    1.54
   3  -6  14   12.55    0.58
  -3  -6 -14   11.74    0.43
  -3  -6 -14   11.53    0.57
  -3   6 -14   11.19    0.54
   3   6  14   11.45    0.60
  -4  -6 -14    2.37    0.34
   4   6  14    1.95    0.36
  -4   6 -14    2.00    0.27
  -5  -6 -14    6.60    0.56
   5   6  14    6.41    0.59
  -5   6 -14    6.76    0.42
  -5  -7  14    5.97    0.52
  -5   7  14    6.36    0.44
   4  -7 -14    0.36    0.23
  -4  -7  14   -0.05    0.17
  -4   7  14    0.50    0.19
   3  -7 -14    1.58    0.27
  -3  -7  14    1.85    0.23
  -3  -7  14    1.68    0.27
  -3   7  14    1.50    0.20
   2  -7 -14    0.11    0.19
  -2  -7  14    0.23    0.18
  -2  -7  14    0.34    0.18
  -2   7  14    0.52    0.14
  -2   7  14    0.12    0.12
  -1  -7  14    0.14    0.19
   1  -7 -14    0.37    0.21
  -1   7  14    0.11    0.15
   1   7 -14    0.08    0.15
   0  -7 -14    0.20    0.18
   0  -7  14    0.43    0.22
   0   7  14    0.31    0.15
   0   7 -14    0.29    0.15
   1  -7  14    1.84    0.29
  -1  -7 -14    2.30    0.29
  -1   7 -14    2.83    0.30
   1   7  14    2.59    0.29
  -2  -7 -14    5.34    0.37
   2  -7  14    5.41    0.44
  -2   7 -14    5.25    0.38
   2   7  14    5.50    0.44
   3  -7  14    1.07    0.27
  -3  -7 -14    1.19    0.18
  -3  -7 -14    1.22    0.29
   3   7  14    1.48    0.30
  -3   7 -14    1.51    0.24
  -4  -7 -14    2.48    0.36
   4   7  14    1.37    0.32
  -5  -7 -14    1.60    0.33
   5   7  14    0.54    0.33
  -5  -8  14    1.77    0.32
  -4  -8  14    2.47    0.34
   4  -8 -14    2.64    0.35
  -4   8  14    2.61    0.27
  -3  -8  14    0.90    0.19
   3  -8 -14    0.92    0.23
  -3  -8  14    1.10    0.24
  -3   8  14    1.34    0.19
   2  -8 -14    1.15    0.25
  -2  -8  14    0.88    0.23
  -2  -8  14    1.27    0.24
  -2   8  14    1.07    0.16
  -2   8  14    0.61    0.16
  -1  -8  14    7.52    0.44
   1  -8 -14    8.68    0.47
  -1   8  14    7.88    0.38
   1   8 -14    6.94    0.42
  -1   8  14    8.13    0.31
   0  -8 -14    8.06    0.45
   0  -8  14    8.81    0.47
   0   8 -14    8.78    0.46
   0   8  14    7.78    0.42
  -1  -8 -14   46.47    1.19
   1  -8  14   45.73    1.24
  -1   8 -14   43.65    1.26
   1   8  14   41.91    1.15
  -2  -8 -14    0.06    0.17
   2  -8  14    0.31    0.22
   2   8  14   -0.06    0.22
  -2   8 -14   -0.36    0.12
  -3  -8 -14    2.26    0.23
   3  -8  14    2.19    0.34
  -3  -8 -14    2.48    0.34
   3   8  14    1.76    0.32
  -4  -8 -14    2.91    0.38
   4   8  14    2.75    0.40
  -5  -8 -14    0.29    0.23
  -5  -9  14    3.06    0.39
  -4  -9  14    0.00    0.20
   4  -9 -14    0.19    0.23
  -3  -9  14    0.08    0.19
   3  -9 -14    0.03    0.22
  -3  -9  14    0.16    0.16
   3   9 -14    0.30    0.19
  -2  -9  14    3.78    0.35
  -2  -9  14    2.49    0.31
   2  -9 -14    3.27    0.36
  -2   9  14    2.91    0.21
  -2   9  14    3.38    0.27
   1  -9 -14   -0.19    0.20
  -1  -9  14    0.13    0.20
  -1   9  14    0.05    0.10
  -1   9  14    0.08    0.16
   0  -9 -14    3.02    0.34
   0  -9  14    2.82    0.35
   0   9  14    3.65    0.34
  -1  -9 -14   38.26    1.07
   1  -9  14   37.48    1.12
   1   9  14   35.95    1.04
  -2  -9 -14    0.12    0.19
   2  -9  14    0.20    0.24
   2   9  14    0.08    0.22
  -3  -9 -14    6.54    0.52
   3  -9  14    6.94    0.47
  -3  -9 -14    6.58    0.36
   3   9  14    6.08    0.51
  -4  -9 -14   -0.06    0.22
   4   9  14   -0.12    0.25
  -5 -10  14    0.23    0.23
   4 -10 -14    9.43    0.57
  -4 -10  14    8.95    0.55
  -3 -10  14    0.29    0.17
   3 -10 -14   -0.13    0.22
  -3 -10  14    0.23    0.19
   3  10 -14    0.40    0.21
  -2 -10  14   -0.08    0.17
   2 -10 -14    0.05    0.23
  -2 -10  14    0.03    0.18
  -2  10  14    0.18    0.15
   1 -10 -14   -0.03    0.19
  -1 -10  14   -0.21    0.19
  -1  10  14   -0.03    0.15
   0 -10 -14    0.72    0.23
   0 -10  14    0.81    0.25
   0  10  14    0.64    0.22
  -1 -10 -14   -0.08    0.17
   1 -10  14    0.00    0.23
   1  10  14    0.32    0.21
   2 -10  14   25.94    0.94
  -2 -10 -14   27.26    0.86
   2  10  14   26.36    0.91
  -3 -10 -14    7.74    0.51
  -3 -10 -14    6.53    0.37
   3 -10  14    6.70    0.55
   3  10  14    7.36    0.53
  -4 -10 -14    1.52    0.31
   4  10  14    1.51    0.37
  -4 -11  14    1.21    0.29
   4 -11 -14    2.11    0.36
  -3 -11  14    0.19    0.20
  -3 -11  14    0.17    0.19
   3 -11 -14    0.12    0.25
   3  11 -14    0.48    0.23
  -2 -11  14    0.39    0.20
  -2 -11  14    0.98    0.25
   2 -11 -14    0.73    0.25
  -2  11  14    1.29    0.22
  -1 -11  14    0.47    0.24
   1 -11 -14    0.14    0.22
  -1  11  14    0.57    0.20
   0 -11 -14    2.37    0.34
   0 -11  14    2.79    0.37
   0  11  14    2.47    0.32
  -1 -11 -14    6.37    0.43
   1 -11  14    6.41    0.52
   1  11  14    5.55    0.45
  -2 -11 -14    5.32    0.40
   2 -11  14    4.22    0.45
   2  11  14    4.11    0.44
   3 -11  14    0.70    0.29
  -3 -11 -14   -0.04    0.15
   3  11  14   -0.04    0.25
  -4 -11 -14    2.98    0.41
   4  11  14    2.76    0.46
   4 -12 -14    0.92    0.31
  -4 -12  14    1.00    0.27
  -3 -12  14    4.07    0.40
   3 -12 -14    4.50    0.48
  -3 -12  14    4.51    0.38
   3  12 -14    4.26    0.41
  -2 -12  14    0.21    0.21
  -2 -12  14    0.47    0.24
   2 -12 -14    0.89    0.30
  -2  12  14    0.61    0.19
  -1 -12  14    0.18    0.25
  -1 -12  14    0.16    0.18
   1 -12 -14    0.18    0.23
  -1  12  14    0.28    0.19
   0 -12 -14    7.44    0.49
   0 -12  14    7.46    0.51
   0  12  14    6.71    0.46
  -1 -12 -14    5.29    0.45
   1 -12  14    4.29    0.45
   1  12  14    4.75    0.43
  -2 -12 -14    0.96    0.25
   2 -12  14    0.89    0.31
   2  12  14    0.54    0.26
   3 -12  14    0.06    0.26
  -3 -12 -14   -0.28    0.14
   3  12  14    0.19    0.28
  -4 -12 -14    2.96    0.42
   4 -13 -14    1.69    0.38
  -4 -13  14    2.06    0.33
  -3 -13  14   -0.12    0.18
   3 -13 -14    0.20    0.29
  -3 -13  14    0.31    0.21
   3  13 -14    0.32    0.23
  -2 -13  14    4.80    0.40
  -2 -13  14    4.27    0.42
   2 -13 -14    3.78    0.46
  -2  13  14    4.38    0.38
   1 -13 -14    0.15    0.26
  -1 -13  14   -0.22    0.16
  -1 -13  14    0.02    0.22
  -1  13  14    0.27    0.21
   0 -13 -14    7.17    0.52
   0 -13  14    8.02    0.54
   0  13  14    7.72    0.49
  -1 -13 -14   -0.21    0.21
   1 -13  14   -0.11    0.23
   1  13  14   -0.08    0.21
  -2 -13 -14    0.18    0.21
   2 -13  14   -0.36    0.25
   2  13  14    0.00    0.24
   3 -13  14    2.05    0.40
   3  13  14    1.56    0.34
   3 -14 -14    1.07    0.32
  -3 -14  14    1.56    0.29
  -3 -14  14    1.24    0.28
   3  14 -14    1.33    0.31
  -2 -14  14   -0.01    0.17
   2 -14 -14    0.08    0.27
  -2 -14  14   -0.21    0.22
  -2  14  14    0.21    0.21
  -1 -14  14    6.46    0.43
  -1 -14  14    6.48    0.55
   1 -14 -14    6.66    0.56
  -1  14  14    6.45    0.50
   0 -14 -14   12.33    0.66
   0 -14  14   12.36    0.69
   0  14  14   12.94    0.63
   1 -14  14    0.64    0.29
  -1 -14 -14    1.48    0.32
   1  14  14    0.73    0.27
   2 -14  14    6.06    0.58
  -2 -14 -14    5.57    0.49
   2  14  14    7.61    0.54
   3 -14  14    0.63    0.32
   3  14  14    0.19    0.26
  -3 -15  14    0.16    0.19
   3 -15 -14   -0.17    0.24
  -3 -15  14   -0.11    0.21
  -2 -15  14    0.96    0.28
   2 -15 -14    0.75    0.34
  -2 -15  14    1.06    0.26
  -2  15  14    1.18    0.27
  -1 -15  14    2.11    0.29
  -1 -15  14    2.18    0.37
   1 -15 -14    2.40    0.41
  -1  15  14    2.63    0.35
   0 -15  14    0.07    0.27
   0 -15 -14    0.01    0.25
   0  15  14    0.26    0.26
   1 -15  14    0.65    0.32
  -1 -15 -14    1.20    0.31
   1  15  14    1.50    0.31
  -2 -15 -14    7.52    0.52
   2 -15  14    7.60    0.65
   2  15  14    7.18    0.60
  -2 -16  14    1.66    0.35
   2 -16 -14    1.64    0.39
   1 -16 -14    0.34    0.31
  -1 -16  14    0.45    0.27
  -1  16  14    0.55    0.26
   0 -16 -14    2.29    0.38
   0 -16  14    2.11    0.42
   0  16  14    2.48    0.37
  -1 -16 -14    0.37    0.28
   1 -16  14    0.61    0.33
   1  16  14    0.47    0.27
  -2 -16 -14    6.10    0.52
  -1 -17  14    0.96    0.29
   1 -17 -14    0.59    0.31
  -1  17  14    0.81    0.29
   0 -17 -14   -0.07    0.25
   0 -17  14    0.16    0.29
   0  17  14    0.09    0.22
  -6   0  15    0.08    0.23
  -5   0  15    0.38    0.23
  -4   0  15    0.33    0.20
   4   0 -15    0.04    0.17
  -3   0  15   -0.09    0.12
   3   0 -15   -0.45    0.15
   3   0 -15   -0.08    0.09
  -3   0  15    0.03    0.16
  -2   0  15   -0.07    0.15
   2   0 -15    0.09    0.12
   2   0 -15    0.04    0.16
   1   0 -15   -0.04    0.16
   1   0 -15   -0.05    0.12
   0   0 -15    0.05    0.14
   0   0 -15    0.14    0.15
  -1   0 -15   -0.04    0.16
  -2   0 -15    0.02    0.18
  -3   0 -15   -0.02    0.21
  -4   0 -15   -0.18    0.19
  -5   0 -15    0.00    0.23
  -6  -1  15    0.14    0.24
  -6   1  15   -0.14    0.21
  -5  -1  15    0.17    0.22
  -5   1  15    0.03    0.20
  -4  -1  15    0.29    0.21
   4  -1 -15    0.25    0.19
   4   1 -15    0.49    0.20
  -4   1  15    0.56    0.21
  -3  -1  15    1.24    0.18
  -3  -1  15    0.90    0.22
   3  -1 -15    1.13    0.23
   3   1 -15    1.44    0.24
  -3   1  15    1.11    0.21
  -3   1  15    1.07    0.17
  -2  -1  15    1.42    0.21
  -2  -1  15    1.18    0.20
   2  -1 -15    1.16    0.21
  -2  -1  15    1.25    0.10
   2   1 -15    1.10    0.14
  -2   1  15    1.10    0.20
   2   1 -15    1.14    0.22
   1  -1 -15   11.86    0.48
  -1   1  15   11.66    0.36
   1   1 -15   11.39    0.41
   1   1 -15   12.05    0.50
   0  -1 -15    1.45    0.21
   0  -1 -15    1.67    0.22
   0   1 -15    1.47    0.21
   0   1 -15    1.12    0.21
  -1  -1 -15    0.23    0.17
  -1  -1 -15    0.55    0.16
  -1   1 -15    0.42    0.18
  -2  -1 -15    1.41    0.25
  -2   1 -15    2.00    0.28
  -3  -1 -15    1.85    0.31
  -3   1 -15    2.28    0.33
  -4  -1 -15    0.44    0.23
  -4   1 -15    0.53    0.25
  -5  -1 -15    7.93    0.62
   5   1  15    7.79    0.57
  -5   1 -15    7.89    0.43
  -5   1 -15    9.54    0.61
  -6  -2  15    0.46    0.27
  -6   2  15    1.07    0.28
  -5  -2  15    1.65    0.31
  -5   2  15    1.47    0.28
   4  -2 -15    3.90    0.34
  -4  -2  15    4.03    0.39
   4   2 -15    3.43    0.33
  -4   2  15    3.76    0.36
  -3  -2  15    2.52    0.22
   3  -2 -15    2.37    0.28
  -3  -2  15    2.47    0.30
   3   2 -15    1.99    0.27
  -3   2  15    2.31    0.27
  -2  -2  15    1.31    0.21
  -2  -2  15    1.06    0.11
  -2  -2  15    0.76    0.19
   2  -2 -15    1.20    0.22
   2   2 -15    1.08    0.13
   2   2 -15    1.20    0.22
   2   2 -15    1.09    0.19
  -2   2  15    0.82    0.18
   1  -2 -15    1.13    0.22
   1   2 -15    0.91    0.16
   1   2 -15    1.06    0.22
  -1   2  15    0.98    0.14
   0  -2 -15   10.42    0.43
   0  -2 -15   10.28    0.45
   0   2 -15   10.01    0.41
   0   2  15   11.33    0.41
  -1  -2 -15    0.61    0.18
  -1  -2 -15    0.53    0.20
  -1   2 -15    0.44    0.19
  -2  -2 -15    1.13    0.24
  -2   2 -15    0.98    0.23
  -3  -2 -15    3.76    0.37
  -3   2 -15    3.85    0.39
  -4  -2 -15    1.83    0.31
   4   2  15    1.18    0.31
  -4   2 -15    1.56    0.23
  -4   2 -15    1.47    0.31
  -5  -2 -15    5.00    0.49
  -5   2 -15    4.87    0.50
  -5   2 -15    4.71    0.34
   5   2  15    4.37    0.51
  -6  -3  15    0.50    0.27
  -6   3  15    0.99    0.28
  -5  -3  15    0.00    0.21
  -5   3  15    0.27    0.21
   4  -3 -15    0.79    0.22
  -4  -3  15    1.13    0.26
  -4   3  15    0.66    0.21
   3  -3 -15    1.30    0.24
  -3  -3  15    1.30    0.23
  -3  -3  15    1.41    0.19
  -3   3  15    1.19    0.22
   2  -3 -15    1.11    0.22
  -2  -3  15    1.52    0.23
  -2  -3  15    1.48    0.14
  -2  -3  15    1.29    0.22
  -2   3  15    1.50    0.21
  -2   3  15    1.66    0.11
   2   3 -15    1.67    0.22
   2   3 -15    1.51    0.13
  -1  -3  15   19.67    0.66
   1  -3 -15   20.82    0.68
   1   3 -15   20.08    0.68
  -1   3  15   20.12    0.52
   1   3 -15   20.20    0.56
   0  -3 -15    2.98    0.29
   0   3  15    3.29    0.26
   0   3 -15    3.39    0.27
  -1  -3 -15    1.48    0.24
  -1  -3 -15    1.56    0.22
  -1   3 -15    1.34    0.23
   1   3  15    1.54    0.24
  -2  -3 -15    0.31    0.17
  -2  -3 -15    0.31    0.19
  -2   3 -15    0.45    0.20
   2   3  15    0.30    0.21
  -3  -3 -15    2.22    0.32
  -3   3 -15    2.32    0.27
   3   3  15    3.07    0.36
  -3   3 -15    2.75    0.34
  -4  -3 -15    8.74    0.53
  -4   3 -15    8.79    0.46
   4   3  15    8.66    0.57
  -4   3 -15    8.19    0.55
  -5  -3 -15    0.80    0.28
   5   3  15    0.31    0.28
  -5   3 -15    0.72    0.19
  -5   3 -15    0.39    0.25
  -6  -4  15    1.97    0.36
  -6   4  15    1.36    0.30
  -5  -4  15    2.28    0.35
  -5   4  15    2.82    0.34
   4  -4 -15    0.92    0.23
  -4  -4  15    0.80    0.23
  -4   4  15    1.04    0.23
  -3  -4  15    1.30    0.25
   3  -4 -15    1.16    0.24
  -3  -4  15    1.36    0.20
  -3   4  15    1.37    0.22
  -2  -4  15    1.08    0.20
  -2  -4  15    1.31    0.15
   2  -4 -15    0.73    0.22
  -2  -4  15    0.93    0.21
   2   4 -15    1.18    0.19
  -2   4  15    1.07    0.19
  -2   4  15    1.02    0.11
  -1  -4  15    1.07    0.22
   1  -4 -15    1.16    0.23
   1   4 -15    0.70    0.15
  -1   4  15    1.24    0.16
   1   4 -15    1.11    0.19
   0  -4  15   10.17    0.49
   0  -4 -15    9.58    0.46
   0   4 -15    9.30    0.42
   0   4  15    9.70    0.40
   0   4 -15    8.65    0.44
  -1  -4 -15   11.71    0.49
   1  -4  15   11.84    0.54
  -1   4 -15   12.43    0.52
   1   4  15   11.51    0.49
  -1   4 -15   10.67    0.48
  -2  -4 -15   21.43    0.67
  -2  -4 -15   22.18    0.76
   2   4  15   22.00    0.76
  -2   4 -15   21.36    0.75
  -2   4 -15   21.67    0.75
   3  -4  15    6.96    0.45
  -3  -4 -15    8.05    0.51
  -3   4 -15    7.74    0.48
  -3   4 -15    7.03    0.42
   3   4  15    7.69    0.48
  -4  -4 -15    1.57    0.32
   4   4  15    0.59    0.28
  -4   4 -15    0.74    0.28
  -4   4 -15    1.45    0.24
  -5  -4 -15    2.04    0.36
  -5   4 -15    1.76    0.26
   5   4  15    1.40    0.38
  -5  -5  15    0.18    0.20
  -5   5  15    0.13    0.19
   4  -5 -15    0.15    0.20
  -4  -5  15    0.31    0.19
  -4   5  15   -0.06    0.16
  -3  -5  15    9.43    0.40
   3  -5 -15    9.53    0.48
  -3  -5  15    9.07    0.48
  -3   5  15    9.38    0.45
  -2  -5  15   10.36    0.47
  -2  -5  15    9.84    0.46
   2  -5 -15    9.96    0.48
  -2   5  15    9.33    0.30
  -2   5  15    9.72    0.40
   1  -5 -15    0.72    0.22
  -1  -5  15    0.82    0.21
  -1   5  15    0.93    0.16
   1   5 -15    0.69    0.18
   0  -5 -15    1.76    0.25
   0  -5  15    2.01    0.27
   0   5  15    2.03    0.23
   0   5 -15    1.89    0.24
   0   5 -15    2.24    0.26
   1  -5  15    0.05    0.20
  -1  -5 -15   -0.02    0.17
   1   5  15    0.28    0.18
  -1   5 -15    0.04    0.17
  -1   5 -15    0.52    0.18
  -2  -5 -15    3.04    0.28
   2  -5  15    2.90    0.33
  -2  -5 -15    3.07    0.34
  -2   5 -15    3.21    0.36
  -2   5 -15    2.59    0.29
   2   5  15    2.91    0.35
   3  -5  15    0.30    0.23
  -3  -5 -15    0.25    0.23
  -3   5 -15    0.19    0.16
  -3   5 -15    0.00    0.21
   3   5  15    0.17    0.23
  -4  -5 -15    2.07    0.34
   4   5  15    1.74    0.36
  -4   5 -15    2.46    0.29
  -5  -5 -15    4.34    0.47
  -5   5 -15    4.37    0.34
   5   5  15    4.52    0.51
  -5  -6  15    0.49    0.22
  -5   6  15    0.06    0.18
   4  -6 -15    1.47    0.28
  -4  -6  15    1.36    0.27
  -4   6  15    1.59    0.26
  -3  -6  15    4.73    0.40
   3  -6 -15    5.71    0.39
  -3  -6  15    4.42    0.31
  -3   6  15    5.10    0.33
   2  -6 -15    1.77    0.29
  -2  -6  15    1.61    0.25
  -2  -6  15    2.19    0.27
  -2   6  15    1.94    0.21
  -2   6  15    2.11    0.17
   1  -6 -15    1.33    0.25
  -1  -6  15    0.96    0.24
  -1   6  15    1.55    0.19
   1   6 -15    1.25    0.23
   0  -6  15    4.06    0.37
   0  -6 -15    4.55    0.37
   0   6  15    4.54    0.32
   0   6 -15    4.16    0.35
   1  -6  15   29.04    0.89
  -1  -6 -15   28.26    0.85
  -1   6 -15   27.82    0.91
   1   6  15   27.10    0.83
  -1   6 -15   28.08    0.85
   2  -6  15   14.96    0.63
  -2  -6 -15   16.10    0.58
  -2  -6 -15   17.29    0.67
  -2   6 -15   16.24    0.65
   2   6  15   15.36    0.64
  -2   6 -15   17.62    0.67
  -3  -6 -15   21.33    0.80
   3  -6  15   20.74    0.77
  -3   6 -15   20.79    0.77
  -4  -6 -15    0.79    0.27
   4   6  15    1.31    0.32
  -4   6 -15    1.12    0.23
  -5  -6 -15    0.02    0.24
   5   6  15    0.10    0.28
  -5  -7  15    1.55    0.31
  -5   7  15    0.78    0.24
  -4  -7  15    0.70    0.21
   4  -7 -15    0.50    0.24
  -4   7  15    0.95    0.22
  -3  -7  15    9.16    0.42
   3  -7 -15    8.72    0.50
  -3  -7  15    8.52    0.50
  -3   7  15    8.74    0.40
   2  -7 -15   13.26    0.59
  -2  -7  15   13.16    0.56
  -2  -7  15   15.05    0.57
  -2   7  15   13.27    0.43
  -2   7  15   14.19    0.47
   1  -7 -15    1.94    0.29
  -1  -7  15    2.66    0.31
   1   7 -15    3.28    0.33
  -1   7  15    2.61    0.24
   0  -7  15    0.86    0.25
   0  -7 -15    1.35    0.25
   0   7  15    1.15    0.22
   0   7 -15    1.25    0.22
   1  -7  15    0.71    0.25
  -1  -7 -15   -0.07    0.18
   1   7  15    0.35    0.21
  -1   7 -15    0.35    0.17
  -2  -7 -15    0.09    0.17
   2  -7  15    0.08    0.22
   2   7  15    0.31    0.23
  -2   7 -15    0.29    0.16
  -3  -7 -15    6.97    0.35
   3  -7  15    6.85    0.47
  -3  -7 -15    5.65    0.48
   3   7  15    6.06    0.50
  -4  -7 -15    7.56    0.59
   4   7  15    5.65    0.53
  -5  -7 -15    1.16    0.31
  -5  -8  15    2.59    0.38
  -4  -8  15    0.28    0.22
   4  -8 -15    0.21    0.22
  -4   8  15    0.31    0.17
   3  -8 -15    0.08    0.22
  -3  -8  15    0.37    0.18
  -3  -8  15    0.29    0.20
  -3   8  15    0.23    0.15
  -2  -8  15   16.35    0.62
   2  -8 -15   16.18    0.68
  -2  -8  15   15.82    0.62
  -2   8  15   17.11    0.50
  -2   8  15   16.53    0.50
  -1  -8  15    1.24    0.26
   1  -8 -15    1.40    0.28
  -1   8  15    0.93    0.19
   0  -8 -15    6.12    0.41
   0  -8  15    5.75    0.46
   0   8  15    5.17    0.36
   1  -8  15    1.60    0.31
  -1  -8 -15    1.08    0.24
   1   8  15    1.75    0.28
   2  -8  15    5.89    0.47
  -2  -8 -15    5.39    0.38
   2   8  15    5.55    0.46
  -3  -8 -15    5.00    0.32
  -3  -8 -15    5.22    0.47
   3  -8  15    5.14    0.46
   3   8  15    5.05    0.47
  -4  -8 -15    6.37    0.54
   4   8  15    4.35    0.50
  -5  -9  15    6.64    0.56
  -4  -9  15    0.20    0.21
   4  -9 -15    0.03    0.23
  -3  -9  15    0.63    0.24
  -3  -9  15    0.40    0.19
   3  -9 -15    0.59    0.26
  -2  -9  15   21.30    0.73
   2  -9 -15   20.81    0.79
  -2  -9  15   20.35    0.73
  -2   9  15   21.03    0.62
   1  -9 -15    2.22    0.33
  -1  -9  15    1.92    0.29
  -1   9  15    2.12    0.18
  -1   9  15    2.18    0.26
   0  -9  15    8.69    0.52
   0  -9 -15    7.31    0.46
   0   9  15    8.31    0.45
  -1  -9 -15    0.92    0.25
   1  -9  15    1.07    0.27
   1   9  15    0.61    0.23
   2  -9  15    0.24    0.23
  -2  -9 -15    0.42    0.20
   2   9  15    0.48    0.24
  -3  -9 -15    0.04    0.24
   3  -9  15    0.62    0.28
  -3  -9 -15    0.21    0.17
   3   9  15    0.31    0.24
  -4  -9 -15    8.49    0.55
   4   9  15    8.43    0.59
  -5 -10  15    0.10    0.20
  -4 -10  15    1.32    0.30
   4 -10 -15    1.97    0.34
   3 -10 -15    1.09    0.28
  -3 -10  15    0.74    0.22
  -3 -10  15    1.25    0.26
   2 -10 -15   -0.03    0.19
  -2 -10  15    0.08    0.19
  -2 -10  15    0.43    0.21
  -2  10  15   -0.11    0.15
  -1 -10  15    7.88    0.48
   1 -10 -15    8.27    0.50
  -1  10  15    7.55    0.40
   0 -10  15   -0.09    0.20
   0 -10 -15    0.11    0.19
   0  10  15    0.29    0.20
  -1 -10 -15    0.03    0.22
   1 -10  15    0.20    0.24
   1  10  15    0.34    0.23
  -2 -10 -15    1.88    0.28
   2 -10  15    1.80    0.35
   2  10  15    1.92    0.34
  -3 -10 -15    4.47    0.35
  -3 -10 -15    4.82    0.48
   3 -10  15    3.95    0.45
   3  10  15    4.45    0.45
  -4 -10 -15    6.16    0.55
   4  10  15    6.30    0.59
   4 -11 -15    7.49    0.54
  -4 -11  15    6.91    0.51
  -3 -11  15    5.71    0.39
   3 -11 -15    4.70    0.46
  -3 -11  15    5.05    0.44
  -2 -11  15    1.81    0.29
   2 -11 -15    1.70    0.31
  -2 -11  15    1.26    0.27
  -2  11  15    1.44    0.23
  -1 -11  15   16.90    0.72
   1 -11 -15   16.49    0.72
  -1  11  15   17.36    0.63
   0 -11 -15    0.91    0.27
   0 -11  15    0.57    0.27
   0  11  15    1.02    0.25
  -1 -11 -15    0.73    0.25
   1 -11  15    0.27    0.26
   1  11  15   -0.11    0.19
  -2 -11 -15    1.87    0.29
   2 -11  15    0.62    0.28
   2  11  15    1.26    0.29
  -3 -11 -15    2.45    0.38
   3 -11  15    1.21    0.34
  -3 -11 -15    1.41    0.23
   3  11  15    1.06    0.32
  -4 -11 -15    0.40    0.26
   4  11  15    0.33    0.33
   4 -12 -15    2.18    0.38
  -4 -12  15    2.38    0.37
   3 -12 -15    1.88    0.37
  -3 -12  15    1.55    0.27
  -3 -12  15    1.68    0.30
  -2 -12  15    4.77    0.48
  -2 -12  15    4.84    0.41
   2 -12 -15    3.78    0.44
  -2  12  15    5.25    0.40
  -1 -12  15    6.84    0.49
   1 -12 -15    7.43    0.51
  -1  12  15    7.62    0.44
   0 -12  15    5.69    0.49
   0 -12 -15    5.53    0.49
   0  12  15    5.37    0.44
  -1 -12 -15   -0.18    0.21
   1 -12  15   -0.14    0.24
   1  12  15   -0.33    0.19
   2 -12  15    2.79    0.41
  -2 -12 -15    3.03    0.36
   2  12  15    3.06    0.42
   3 -12  15   23.76    0.97
  -3 -12 -15   25.73    0.81
   3  12  15   23.70    0.97
   4 -13 -15   -0.08    0.25
  -4 -13  15    0.38    0.22
  -3 -13  15    0.15    0.21
   3 -13 -15    0.45    0.28
  -3 -13  15    0.06    0.20
  -2 -13  15    1.19    0.25
   2 -13 -15    1.10    0.31
  -2 -13  15    1.00    0.28
  -2  13  15    0.89    0.22
  -1 -13  15    1.12    0.26
   1 -13 -15    1.16    0.32
  -1 -13  15    0.96    0.28
  -1  13  15    1.26    0.26
   0 -13  15    1.91    0.35
   0 -13 -15    2.65    0.38
   0  13  15    1.74    0.31
   1 -13  15   -0.13    0.25
  -1 -13 -15    0.60    0.26
   1  13  15    0.52    0.25
  -2 -13 -15    1.10    0.26
   2 -13  15    1.23    0.35
   2  13  15    1.99    0.35
   3 -13  15    0.39    0.29
   3  13  15    0.00    0.25
  -3 -14  15    0.16    0.21
  -3 -14  15    0.10    0.21
   3 -14 -15    0.29    0.29
   2 -14 -15    0.17    0.26
  -2 -14  15   -0.13    0.21
  -2 -14  15    0.00    0.20
  -1 -14  15    7.27    0.53
   1 -14 -15    6.25    0.56
  -1 -14  15    7.97    0.48
  -1  14  15    7.15    0.47
   0 -14 -15    0.42    0.27
   0 -14  15   -0.06    0.26
   0  14  15   -0.36    0.20
   1 -14  15    1.19    0.34
  -1 -14 -15    1.31    0.31
   1  14  15    1.21    0.31
  -2 -14 -15    3.58    0.41
   2 -14  15    3.58    0.48
   2  14  15    3.91    0.48
   3 -14  15    1.08    0.37
  -3 -15  15    0.12    0.21
   3 -15 -15    0.28    0.31
  -3 -15  15    0.45    0.26
  -2 -15  15    1.25    0.27
  -2 -15  15    1.63    0.35
   2 -15 -15    1.57    0.38
  -1 -15  15    3.86    0.45
  -1 -15  15    3.72    0.37
   1 -15 -15    4.53    0.51
  -1  15  15    4.54    0.45
   0 -15 -15    1.50    0.35
   0 -15  15    1.44    0.35
   0  15  15    1.60    0.32
   1 -15  15    3.57    0.48
  -1 -15 -15    4.11    0.47
   1  15  15    3.17    0.43
  -2 -15 -15    2.76    0.37
   2 -15  15    1.84    0.42
   2  15  15    2.28    0.38
   2 -16 -15    0.35    0.32
  -2 -16  15    0.23    0.24
  -1 -16  15    1.56    0.35
   1 -16 -15    1.27    0.37
  -1  16  15    1.49    0.33
   0 -16  15   -0.16    0.26
   0 -16 -15    0.05    0.24
   0  16  15    0.54    0.28
   1 -16  15    6.20    0.61
  -1 -16 -15    5.38    0.52
   1  16  15    4.64    0.49
   0 -17 -15    1.63    0.38
   0 -17  15    1.32    0.39
  -6   0  16    0.21    0.22
  -5   0  16    0.70    0.25
  -4   0  16   23.68    0.83
   4   0 -16   24.93    0.79
   3   0 -16    8.80    0.46
  -3   0  16    8.90    0.47
  -3   0  16    8.40    0.37
   3   0 -16    8.58    0.29
  -2   0  16    0.92    0.08
   2   0 -16    1.09    0.15
  -2   0  16    1.07    0.08
   2   0 -16    0.69    0.21
  -2   0  16    0.95    0.19
   1   0 -16    1.87    0.21
   1   0 -16    1.48    0.24
   0   0 -16    0.59    0.18
   0   0 -16    0.67    0.19
  -1   0 -16    1.50    0.24
  -2   0 -16    2.27    0.30
  -3   0 -16    4.59    0.42
  -4   0 -16    2.75    0.37
  -5   0 -16    0.95    0.30
  -6  -1  16    1.78    0.35
  -6   1  16    1.72    0.34
  -5  -1  16    6.80    0.49
  -5   1  16    6.74    0.48
   4  -1 -16    0.00    0.17
  -4  -1  16    0.09    0.17
  -4   1  16    0.20    0.20
   4   1 -16    0.09    0.19
  -3  -1  16    7.35    0.36
  -3  -1  16    7.12    0.44
   3  -1 -16    8.12    0.44
  -3   1  16    7.56    0.36
   3   1 -16    8.05    0.44
  -3   1  16    8.03    0.44
   2  -1 -16    3.13    0.30
  -2  -1  16    4.18    0.31
  -2  -1  16    3.81    0.16
   2   1 -16    3.83    0.23
   2   1 -16    3.18    0.30
  -2   1  16    3.36    0.29
   1  -1 -16   -0.21    0.14
   1  -1 -16    0.09    0.13
   1   1 -16   -0.14    0.16
   1   1 -16    0.01    0.13
  -1   1  16    0.07    0.11
   0  -1 -16    0.17    0.15
   0  -1 -16    0.12    0.17
   0   1 -16    0.47    0.18
   0   1 -16    0.41    0.17
  -1  -1 -16    1.36    0.23
  -1  -1 -16    1.00    0.22
  -1   1 -16    0.92    0.21
  -2  -1 -16    7.08    0.44
  -2   1 -16    7.95    0.45
  -3  -1 -16    0.22    0.21
  -3   1 -16    0.16    0.20
  -4  -1 -16    0.58    0.27
  -4   1 -16    0.64    0.26
  -5  -1 -16   -0.35    0.24
   5   1  16    0.35    0.30
  -5   1 -16   -0.05    0.21
  -5   1 -16    0.29    0.16
  -6  -2  16    0.59    0.25
  -6   2  16    1.12    0.30
  -5  -2  16    0.61    0.24
  -5   2  16    0.29    0.22
   4  -2 -16    6.27    0.40
  -4  -2  16    5.31    0.44
  -4   2  16    5.86    0.42
   4   2 -16    5.71    0.41
  -3  -2  16   32.23    0.84
  -3  -2  16   33.79    0.97
   3  -2 -16   32.47    0.94
  -3   2  16   30.89    0.89
   3   2 -16   32.71    0.94
  -2  -2  16    6.52    0.37
  -2  -2  16    6.29    0.23
   2  -2 -16    5.84    0.39
   2   2 -16    6.26    0.27
   2   2 -16    6.42    0.36
  -2   2  16    6.60    0.38
   2   2 -16    6.39    0.41
   1  -2 -16    4.78    0.34
   1   2 -16    5.07    0.30
  -1   2  16    4.96    0.25
   1   2 -16    3.69    0.33
   0  -2 -16    1.31    0.22
   0  -2 -16    1.02    0.20
   0   2 -16    1.01    0.20
   0   2  16    1.38    0.20
  -1  -2 -16   -0.16    0.14
  -1  -2 -16    0.28    0.18
  -1   2 -16   -0.03    0.16
  -2  -2 -16    0.01    0.20
  -2   2 -16   -0.21    0.17
  -3  -2 -16    1.25    0.27
  -3   2 -16    1.05    0.25
  -4  -2 -16    0.53    0.26
   4   2  16    0.81    0.29
  -4   2 -16    0.84    0.27
  -4   2 -16    0.52    0.18
  -5  -2 -16    5.37    0.51
   5   2  16    5.23    0.53
  -5   2 -16    5.44    0.37
  -5   2 -16    5.55    0.54
  -5  -3  16    4.08    0.44
  -5   3  16    4.18    0.41
   4  -3 -16    0.86    0.23
  -4  -3  16    0.48    0.22
  -4   3  16    0.91    0.23
  -3  -3  16   22.59    0.78
  -3  -3  16   23.53    0.68
   3  -3 -16   24.44    0.79
  -3   3  16   24.83    0.75
   2  -3 -16   11.18    0.52
  -2  -3  16   10.26    0.32
  -2  -3  16   10.82    0.46
   2   3 -16   10.49    0.47
  -2   3  16   11.22    0.45
   2   3 -16   10.30    0.32
  -2   3  16   10.30    0.27
  -1  -3  16    1.09    0.22
   1  -3 -16    1.23    0.22
   1   3 -16    1.30    0.18
  -1   3  16    1.42    0.17
   1   3 -16    1.37    0.21
   0  -3 -16    3.82    0.33
   0   3  16    3.43    0.28
   0   3 -16    3.54    0.29
  -1  -3 -16   20.75    0.68
  -1  -3 -16   20.11    0.70
   1   3  16   20.17    0.66
  -1   3 -16   20.48    0.69
  -2  -3 -16    4.96    0.41
  -2  -3 -16    5.36    0.36
   2   3  16    6.01    0.42
  -2   3 -16    5.48    0.39
  -3  -3 -16   11.23    0.57
  -3   3 -16   10.78    0.52
   3   3  16   10.47    0.58
  -4  -3 -16   -0.05    0.22
   4   3  16    0.17    0.23
  -4   3 -16    0.12    0.23
  -4   3 -16   -0.01    0.14
  -5  -3 -16    0.05    0.22
  -5   3 -16    0.31    0.27
   5   3  16    0.56    0.30
  -5   3 -16    0.48    0.16
  -5  -4  16    0.30    0.24
  -5   4  16    0.34    0.21
  -4  -4  16   30.79    0.99
   4  -4 -16   32.47    0.96
  -4   4  16   31.47    0.94
   3  -4 -16    0.46    0.21
  -3  -4  16    0.63    0.21
  -3  -4  16    0.48    0.17
  -3   4  16    0.70    0.19
   2  -4 -16   34.39    0.99
  -2  -4  16   36.44    0.96
  -2  -4  16   35.04    0.79
  -2   4  16   34.24    0.72
  -2   4  16   34.52    0.89
   1  -4 -16    3.09    0.31
  -1  -4  16    3.41    0.33
  -1   4  16    3.23    0.24
   1   4 -16    3.78    0.33
   1   4 -16    3.42    0.25
   0  -4  16    5.50    0.41
   0  -4 -16    5.67    0.39
   0   4 -16    5.84    0.34
   0   4 -16    6.20    0.37
   0   4  16    5.94    0.33
  -1  -4 -16    1.19    0.23
  -1  -4 -16    1.88    0.27
   1  -4  16    1.77    0.27
  -1   4 -16    1.32    0.24
  -1   4 -16    0.95    0.21
   1   4  16    1.13    0.23
  -2  -4 -16    9.53    0.52
  -2  -4 -16    9.05    0.43
  -2   4 -16    8.74    0.49
   2   4  16    9.37    0.51
  -2   4 -16    9.50    0.47
   3  -4  16   20.41    0.74
  -3  -4 -16   18.89    0.75
  -3   4 -16   18.40    0.71
  -3   4 -16   18.76    0.75
  -4  -4 -16   -0.10    0.19
   4   4  16    0.19    0.26
  -4   4 -16    0.08    0.15
  -4   4 -16   -0.16    0.20
  -5  -4 -16    2.17    0.38
  -5   4 -16    2.22    0.27
   5   4  16    1.97    0.41
  -5  -5  16    8.15    0.55
  -5   5  16    7.25    0.48
  -4  -5  16    0.48    0.21
   4  -5 -16    0.64    0.24
  -4   5  16    0.70    0.21
   3  -5 -16   12.02    0.56
  -3  -5  16   10.93    0.45
  -3  -5  16   11.72    0.56
  -3   5  16   12.01    0.51
  -2  -5  16    9.10    0.45
   2  -5 -16    8.48    0.47
  -2  -5  16    9.89    0.47
  -2   5  16    9.05    0.41
  -2   5  16    9.06    0.29
  -1  -5  16    0.30    0.20
   1  -5 -16    0.06    0.19
  -1   5  16   -0.02    0.12
   1   5 -16   -0.15    0.12
   1   5 -16   -0.03    0.13
   0  -5  16   21.62    0.76
   0  -5 -16   20.93    0.72
   0   5 -16   21.41    0.67
   0   5  16   23.22    0.67
   0   5 -16   22.35    0.76
  -1  -5 -16    2.77    0.29
   1  -5  16    2.37    0.32
  -1   5 -16    2.95    0.31
  -1   5 -16    2.60    0.30
   1   5  16    2.68    0.31
  -2  -5 -16   10.29    0.53
   2  -5  16   10.45    0.53
  -2  -5 -16   10.05    0.47
  -2   5 -16   11.46    0.52
  -2   5 -16   11.15    0.54
   2   5  16   10.35    0.53
   3  -5  16    3.37    0.38
  -3  -5 -16    2.93    0.36
   3   5  16    3.42    0.42
  -3   5 -16    3.55    0.35
  -3   5 -16    3.40    0.39
  -4  -5 -16    0.76    0.26
  -4   5 -16    0.73    0.27
   4   5  16    0.11    0.26
  -5  -5 -16    2.13    0.36
   5   5  16    1.81    0.39
  -5  -6  16    1.96    0.34
  -5   6  16    1.66    0.28
  -4  -6  16   17.64    0.73
   4  -6 -16   16.75    0.68
  -4   6  16   16.78    0.64
   3  -6 -16   19.80    0.74
  -3  -6  16   20.37    0.75
  -3  -6  16   19.85    0.64
  -3   6  16   19.21    0.64
  -2  -6  16   -0.09    0.16
   2  -6 -16    0.20    0.21
  -2  -6  16   -0.20    0.15
  -2   6  16   -0.12    0.13
  -2   6  16    0.00    0.10
   1  -6 -16   15.28    0.63
  -1  -6  16   15.85    0.62
  -1   6  16   15.67    0.50
   1   6 -16   15.51    0.62
   0  -6  16    6.40    0.44
   0  -6 -16    6.04    0.40
   0   6 -16    6.21    0.40
   0   6  16    6.39    0.37
  -1  -6 -16    0.93    0.23
   1  -6  16    0.67    0.26
  -1   6 -16    0.81    0.20
  -1   6 -16    0.61    0.22
   1   6  16    0.86    0.24
  -2  -6 -16   11.41    0.49
  -2  -6 -16   10.63    0.55
   2  -6  16   11.42    0.56
   2   6  16   11.08    0.55
  -2   6 -16    9.93    0.51
  -2   6 -16   11.56    0.57
  -3  -6 -16   -0.05    0.21
   3  -6  16    0.17    0.23
   3   6  16   -0.14    0.20
  -4  -6 -16    0.14    0.21
   4   6  16   -0.08    0.26
  -5  -6 -16    6.38    0.58
  -5  -7  16    0.13    0.22
  -5   7  16    0.20    0.20
   4  -7 -16    2.89    0.36
  -4  -7  16    2.83    0.35
  -4   7  16    2.71    0.30
  -3  -7  16    0.82    0.20
  -3  -7  16    0.97    0.25
   3  -7 -16    1.31    0.27
  -3   7  16    0.68    0.18
  -2  -7  16    0.32    0.19
  -2  -7  16    0.34    0.19
   2  -7 -16    0.62    0.23
  -2   7  16    0.88    0.15
  -2   7  16    0.67    0.17
  -1  -7  16    1.28    0.26
   1  -7 -16    1.05    0.25
  -1   7  16    0.66    0.17
   0  -7  16    3.43    0.37
   0  -7 -16    3.18    0.34
   0   7  16    3.71    0.32
  -1  -7 -16   31.19    0.94
   1  -7  16   30.37    0.97
   1   7  16   31.22    0.93
  -2  -7 -16    0.30    0.20
  -2  -7 -16    0.19    0.17
   2  -7  16    0.50    0.25
   2   7  16    0.13    0.21
  -3  -7 -16    0.21    0.21
   3  -7  16   -0.16    0.21
  -3  -7 -16   -0.01    0.13
   3   7  16   -0.02    0.22
  -4  -7 -16    1.87    0.34
   4   7  16    1.98    0.38
  -5  -8  16    1.67    0.33
  -4  -8  16    7.83    0.51
   4  -8 -16    7.52    0.51
  -4   8  16    8.13    0.42
  -3  -8  16    3.68    0.38
  -3  -8  16    3.81    0.33
   3  -8 -16    3.94    0.40
  -3   8  16    3.64    0.29
   2  -8 -16   -0.29    0.20
  -2  -8  16    0.02    0.19
  -2  -8  16    0.08    0.18
  -2   8  16   -0.40    0.11
  -2   8  16   -0.06    0.11
  -1  -8  16    4.00    0.39
   1  -8 -16    3.44    0.38
  -1   8  16    3.50    0.29
   0  -8 -16   -0.07    0.18
   0  -8  16   -0.02    0.21
   0   8  16    0.10    0.18
   1  -8  16   -0.12    0.23
  -1  -8 -16   -0.11    0.19
   1   8  16   -0.02    0.18
   2  -8  16   -0.26    0.20
[truncated: 129,759 more chars]
