# Supplementary material for: Crystal structure of N,N′,N′′-tri­cyclo­prop­ylbenzene-1,3,5-tricarboxamide
Source: Acta Crystallogr E Crystallogr Commun. 2024 Oct 24;80(Pt 11):1194–7. doi: 10.1107/S2056989024009800 (PMC11660470; doi:10.1107/S2056989024009800)
Supplement: Supplementary file 2 [file e-80-01194-Isup2.hkl]

data_I                                                                          
_shelx_title ' Strapf_2_0m in P2(1)/c'                                          
_shelx_refln_list_code          4                                               
_shelx_F_calc_maximum      190.97                                               
_exptl_crystal_F_000       696.00                                               
_reflns_d_resolution_high  0.7673                                               
                                                                                
loop_                                                                           
 _space_group_symop_operation_xyz                                               
 'x, y, z'                                                                      
 '-x, y+1/2, -z+1/2'                                                            
 '-x, -y, -z'                                                                   
 'x, -y-1/2, z-1/2'                                                             
                                                                                
_cell_length_a     4.9435                                                       
_cell_length_b    14.2798                                                       
_cell_length_c    23.1247                                                       
_cell_angle_alpha  90.000                                                       
_cell_angle_beta   95.512                                                       
_cell_angle_gamma  90.000                                                       
                                                                                
_shelx_F_squared_multiplier     1.000                                           
                                                                                
loop_                                                                           
 _refln_index_h                                                                 
 _refln_index_k                                                                 
 _refln_index_l                                                                 
 _refln_F_squared_calc                                                          
 _refln_F_squared_meas                                                          
 _refln_F_squared_sigma                                                         
 _refln_observed_status                                                         
   1   0   0         24.12         19.52         1.74 o                         
   2   0   0        261.98        325.77         6.44 o                         
   3   0   0        639.87        634.71        18.12 o                         
   4   0   0        138.73        172.90        13.41 o                         
   5   0   0        326.01        311.87        21.21 o                         
   6   0   0         33.37         12.69         9.06 o                         
   1   1   0       1437.06       1484.09        11.01 o                         
   2   1   0       1273.69       1323.37        12.72 o                         
   3   1   0        284.92        276.24         6.23 o                         
   4   1   0        128.83        142.27         5.60 o                         
   5   1   0        165.40        152.80         7.32 o                         
   6   1   0        194.72        176.17        17.40 o                         
   0   2   0       5493.18       5434.11        59.09 o                         
   1   2   0      21991.45      21017.35       117.62 o                         
   2   2   0        768.40        697.65         6.18 o                         
   3   2   0        191.33        184.94         2.69 o                         
   4   2   0         72.40         60.95         3.41 o                         
   5   2   0         23.92         24.06         4.58 o                         
   6   2   0        263.15        245.76        19.94 o                         
   1   3   0      12035.11      12151.37        67.51 o                         
   2   3   0        583.35        579.65         5.10 o                         
   3   3   0          3.10          3.49         1.25 o                         
   4   3   0        184.48        184.30         3.94 o                         
   5   3   0        577.47        562.22        12.56 o                         
   6   3   0          0.04          4.35         7.61 o                         
   0   4   0      36469.90      35716.37       295.77 o                         
   1   4   0        251.14        241.57         3.25 o                         
   2   4   0         52.39         54.03         1.80 o                         
   3   4   0        376.43        370.87         5.07 o                         
   4   4   0         45.14         51.95         2.76 o                         
   5   4   0        197.81        203.45         6.23 o                         
   6   4   0          7.62          5.07         7.61 o                         
   1   5   0       2881.42       3004.18        18.26 o                         
   2   5   0        616.39        683.13         7.54 o                         
   3   5   0          0.01          1.88         1.73 o                         
   4   5   0         11.30         11.44         2.32 o                         
   5   5   0        229.74        233.21         7.16 o                         
   6   5   0         92.02         88.45        13.05 o                         
   0   6   0        810.67        847.49         9.53 o                         
   1   6   0          1.34          0.18         1.43 o                         
   2   6   0          0.47         -0.91         1.41 o                         
   3   6   0        329.28        317.52         5.50 o                         
   4   6   0        316.47        315.54         6.48 o                         
   5   6   0          0.46         -0.32         3.05 o                         
   6   6   0         94.89         86.27        13.41 o                         
   1   7   0       4015.53       4217.83        30.19 o                         
   2   7   0         21.51         34.77         2.11 o                         
   3   7   0        162.71        172.09         4.84 o                         
   4   7   0        131.26        129.90         4.83 o                         
   5   7   0        219.40        221.51         8.22 o                         
   0   8   0       8330.46       8460.04        72.82 o                         
   1   8   0          8.52         13.85         1.82 o                         
   2   8   0         92.25        113.83         3.58 o                         
   3   8   0         22.50         19.84         2.41 o                         
   4   8   0         13.61         15.54         2.86 o                         
   5   8   0         84.95        113.42         6.95 o                         
   1   9   0        364.07        355.90         5.33 o                         
   2   9   0        127.37        132.30         7.08 o                         
   3   9   0       1274.93       1227.68        13.61 o                         
   4   9   0          2.14          1.69         2.57 o                         
   5   9   0         61.87         62.30         5.95 o                         
   0  10   0        861.16        901.66        11.23 o                         
   1  10   0         26.26         30.66         2.34 o                         
   2  10   0         10.84          6.27         2.13 o                         
   3  10   0          0.64          0.66         2.79 o                         
   4  10   0        167.84        152.58         6.85 o                         
   5  10   0          6.05          2.60         4.16 o                         
   1  11   0        414.07        414.48         9.52 o                         
   2  11   0         18.79         17.89         2.58 o                         
   3  11   0          4.60          7.00         2.58 o                         
   4  11   0         46.74         46.04         4.81 o                         
   5  11   0          1.98          5.60         4.41 o                         
   0  12   0        179.98        196.24        10.56 o                         
   1  12   0          0.16          3.85         1.98 o                         
   2  12   0          0.77          0.65         2.57 o                         
   3  12   0         48.90         43.86         3.86 o                         
   4  12   0        232.35        208.27         8.16 o                         
   1  13   0         89.52         87.78         5.93 o                         
   2  13   0          0.11          1.82         2.81 o                         
   3  13   0          9.26         11.19         3.20 o                         
   4  13   0         22.71         29.51         4.74 o                         
   0  14   0        309.66        292.86        13.06 o                         
   1  14   0         14.56         18.04         4.38 o                         
   2  14   0         41.54         33.16         5.58 o                         
   3  14   0         41.01         51.63         6.18 o                         
   4  14   0        490.76        503.96        16.63 o                         
   1  15   0        184.91        173.24         9.84 o                         
   2  15   0         24.93         14.14         5.43 o                         
   3  15   0         66.68         70.34         7.07 o                         
   0  16   0        101.93         88.98         9.73 o                         
   1  16   0        315.02        317.72        10.18 o                         
   2  16   0         23.59         32.83         6.23 o                         
   3  16   0         30.68         37.55         6.28 o                         
   1  17   0         53.90         70.31         6.42 o                         
   2  17   0        169.59        186.78        10.89 o                         
   0  18   0          9.59         12.64         8.88 o                         
   1  18   0          0.62         -0.47         4.75 o                         
  -6   1   1         14.70         -1.10         5.76 o                         
  -5   1   1         83.77         87.60         5.34 o                         
  -4   1   1         57.18         59.85         4.86 o                         
  -3   1   1        136.55        127.78         5.91 o                         
  -2   1   1         15.57         14.12         1.02 o                         
  -1   1   1         78.49         68.90         1.44 o                         
   0   1   1         26.32          2.25         0.87 o                         
   1   1   1         20.50         27.09         1.15 o                         
   2   1   1        202.08        201.93         4.68 o                         
   3   1   1        374.77        332.36         8.80 o                         
   4   1   1        339.62        380.75         8.31 o                         
   5   1   1        342.74        319.09        10.26 o                         
   6   1   1         47.56         59.81        10.15 o                         
  -6   2   1          4.95         11.96         8.70 o                         
  -5   2   1          0.13          1.56         4.16 o                         
  -4   2   1        257.69        280.92         8.16 o                         
  -3   2   1        223.85        208.36         3.08 o                         
  -2   2   1          7.47          2.88         0.98 o                         
  -1   2   1       3335.59       3277.53        18.03 o                         
   0   2   1       1249.82       1210.43         8.68 o                         
   1   2   1       1714.99       1746.03        12.48 o                         
   2   2   1         27.96         20.61         1.33 o                         
   3   2   1        442.01        451.73         5.06 o                         
   4   2   1          9.38         15.04         1.79 o                         
   5   2   1          4.91         -0.48         3.36 o                         
   6   2   1          5.78         11.34         5.57 o                         
  -6   3   1          1.56         15.95         9.06 o                         
  -5   3   1        141.95        144.48         8.17 o                         
  -4   3   1          0.80          1.99         1.61 o                         
  -3   3   1         29.64         32.21         1.60 o                         
  -2   3   1       1601.33       1723.53        11.41 o                         
  -1   3   1      10289.83      10291.52        52.81 o                         
   0   3   1       7937.16       7644.06        42.41 o                         
   1   3   1       2217.47       2118.51        14.15 o                         
   2   3   1        399.15        412.45         4.82 o                         
   3   3   1       1055.48       1045.51         8.93 o                         
   4   3   1          3.19          1.50         1.53 o                         
   5   3   1         18.20         12.75         3.99 o                         
   6   3   1         32.27         24.14         6.50 o                         
  -6   4   1         32.82         27.91        10.15 o                         
  -5   4   1         39.93         44.90         5.36 o                         
  -4   4   1         82.46         89.74         3.33 o                         
  -3   4   1        424.10        425.22         5.42 o                         
  -2   4   1         38.91         44.11         1.64 o                         
  -1   4   1       1593.99       1650.92         9.62 o                         
   0   4   1       1862.18       1954.73        12.61 o                         
   1   4   1       4463.60       4526.31        30.90 o                         
   2   4   1          0.99          2.47         1.23 o                         
   3   4   1         20.41         19.83         2.00 o                         
   4   4   1         22.64         18.58         2.89 o                         
   5   4   1         22.65         33.91         3.02 o                         
   6   4   1         12.90         16.44         6.39 o                         
  -6   5   1          0.93         11.24         8.34 o                         
  -5   5   1          0.18          2.04         2.71 o                         
  -4   5   1        190.95        190.60         5.19 o                         
  -3   5   1         13.86         15.58         1.86 o                         
  -2   5   1        103.06        111.49         2.61 o                         
  -1   5   1         41.89         30.40         1.29 o                         
   0   5   1        701.19        651.67         5.02 o                         
   1   5   1         17.42         24.40         1.49 o                         
   2   5   1         14.34         20.44         1.54 o                         
   3   5   1        461.70        445.98         6.38 o                         
   4   5   1        227.89        236.77         6.73 o                         
   5   5   1         69.37         60.40         4.67 o                         
   6   5   1         16.72         14.86         6.39 o                         
  -6   6   1        186.46        197.92        17.76 o                         
  -5   6   1         63.35         70.03         5.05 o                         
  -4   6   1         20.24         21.47         2.70 o                         
  -3   6   1         32.75         33.07         2.47 o                         
  -2   6   1       1585.33       1710.32        13.71 o                         
  -1   6   1         12.26         12.58         1.28 o                         
   0   6   1        297.38        281.74         3.77 o                         
   1   6   1          0.00          1.56         1.42 o                         
   2   6   1       3850.73       3999.89        33.00 o                         
   3   6   1         75.95         81.67         3.35 o                         
   4   6   1        487.52        484.97         7.31 o                         
   5   6   1         83.74         92.61         5.73 o                         
   6   6   1          5.53          6.86         5.88 o                         
  -5   7   1          0.79          3.77         3.32 o                         
  -4   7   1        211.90        198.09         5.48 o                         
  -3   7   1        135.67        124.84        10.49 o                         
  -2   7   1          2.26          6.81         1.61 o                         
  -1   7   1        656.00        693.06         6.19 o                         
   0   7   1         60.27         64.36         1.87 o                         
   1   7   1       1363.14       1412.30        12.01 o                         
   2   7   1        306.54        312.56         4.70 o                         
   3   7   1        493.18        492.48         8.25 o                         
   4   7   1        260.75        250.09         5.50 o                         
   5   7   1         12.44         11.60         3.77 o                         
  -5   8   1         64.91         65.26         5.65 o                         
  -4   8   1          1.54          3.70         2.42 o                         
  -3   8   1        175.41        186.53         7.25 o                         
  -2   8   1        602.73        585.61         7.42 o                         
  -1   8   1         81.57         78.40         2.28 o                         
   0   8   1         86.19         79.41         2.17 o                         
   1   8   1        761.26        783.62         8.07 o                         
   2   8   1        280.83        297.41         5.18 o                         
   3   8   1        582.09        567.57         9.51 o                         
   4   8   1         28.60         34.40         3.00 o                         
   5   8   1          0.39         -1.54         4.51 o                         
  -5   9   1         53.99         40.80         5.14 o                         
  -4   9   1          0.07          4.39         3.18 o                         
  -3   9   1         36.03         39.46         3.27 o                         
  -2   9   1          0.19         -0.79         1.91 o                         
  -1   9   1         77.58         72.01         2.05 o                         
   0   9   1       2683.25       2774.60        21.47 o                         
   1   9   1         29.20         26.02         2.21 o                         
   2   9   1        551.36        571.88         7.66 o                         
   3   9   1         71.82         69.59         3.50 o                         
   4   9   1         80.90         76.97         3.97 o                         
   5   9   1         14.48         17.79         4.60 o                         
  -5  10   1         11.87         12.50         4.52 o                         
  -4  10   1         41.75         38.63         4.38 o                         
  -3  10   1        146.33        141.98         5.49 o                         
  -2  10   1         44.68         33.00         3.64 o                         
  -1  10   1        640.56        650.27         7.79 o                         
   0  10   1        338.04        358.59         5.43 o                         
   1  10   1        371.75        349.02         5.49 o                         
   2  10   1        185.39        193.33         4.87 o                         
   3  10   1          5.11          7.89         2.30 o                         
   4  10   1         40.35         29.76         3.22 o                         
   5  10   1          1.75         -1.53         5.74 o                         
  -5  11   1         33.64         35.22         7.85 o                         
  -4  11   1        188.42        207.61         7.79 o                         
  -3  11   1          7.99          4.70         3.96 o                         
  -2  11   1         59.89         58.93         3.89 o                         
  -1  11   1       2556.32       2530.10        22.11 o                         
   0  11   1        202.52        209.65         4.55 o                         
   1  11   1        376.09        371.61         5.91 o                         
   2  11   1        325.79        312.60         6.05 o                         
   3  11   1        255.36        254.92         6.11 o                         
   4  11   1        448.41        452.61        10.82 o                         
   5  11   1          2.95          2.04         4.26 o                         
  -4  12   1         49.55         50.18         5.06 o                         
  -3  12   1         52.32         47.25         3.93 o                         
  -2  12   1          4.44          7.96         2.94 o                         
  -1  12   1         72.03         69.89         3.72 o                         
   0  12   1       1618.89       1565.25        14.49 o                         
   1  12   1         51.03         56.16         3.94 o                         
   2  12   1         80.50         80.76         4.45 o                         
   3  12   1          0.05          2.67         2.87 o                         
   4  12   1         24.81         22.69         4.29 o                         
  -4  13   1         31.58         21.16         4.38 o                         
  -3  13   1          8.49         10.27         3.20 o                         
  -2  13   1        265.90        257.96         6.88 o                         
  -1  13   1        112.89        123.65         6.70 o                         
   0  13   1        614.93        636.70        12.59 o                         
   1  13   1        157.17        151.92         7.27 o                         
   2  13   1         55.15         50.57         4.19 o                         
   3  13   1        147.64        151.24         6.04 o                         
   4  13   1        165.55        129.83         8.11 o                         
  -4  14   1          5.28         -3.92         4.34 o                         
  -3  14   1          2.49          3.62         4.52 o                         
  -2  14   1         67.29         61.74         6.52 o                         
  -1  14   1         90.26         83.96         6.11 o                         
   0  14   1        117.95        111.16         6.70 o                         
   1  14   1        501.90        498.16        15.85 o                         
   2  14   1         19.95         15.67         5.17 o                         
   3  14   1         61.03         67.26         6.51 o                         
   4  14   1         12.72          5.07         9.79 o                         
  -3  15   1         52.72         61.13         6.66 o                         
  -2  15   1        359.72        357.56        12.21 o                         
  -1  15   1          0.07         -4.63         4.03 o                         
   0  15   1          0.67         -3.29         3.83 o                         
   1  15   1        276.75        261.14         9.31 o                         
   2  15   1         13.23         11.48         5.42 o                         
   3  15   1         13.50          6.39         7.72 o                         
  -3  16   1         76.08         79.55         7.54 o                         
  -2  16   1        128.53        119.39         8.64 o                         
  -1  16   1         57.51         67.24         7.69 o                         
   0  16   1        423.18        386.71        12.69 o                         
   1  16   1         65.60         64.59         6.00 o                         
   2  16   1         31.62         30.95         6.70 o                         
   3  16   1         36.23         40.27         6.32 o                         
  -2  17   1          0.12         -4.99         5.11 o                         
  -1  17   1          0.51          2.07         4.76 o                         
   0  17   1         32.67         31.78         5.45 o                         
   1  17   1         40.52         33.35         5.36 o                         
   2  17   1         15.48         21.65         6.23 o                         
  -1  18   1         22.56         20.76         5.55 o                         
   0  18   1          0.65          1.50         4.64 o                         
   1  18   1          5.01          7.20        10.86 o                         
  -6   0   2         73.03         63.07        12.32 o                         
  -5   0   2          5.28          5.16         4.53 o                         
  -4   0   2       2378.69       2203.31        35.27 o                         
  -3   0   2        293.18        282.74        13.41 o                         
  -2   0   2         36.94         77.58         4.33 o                         
  -1   0   2       4198.77       3987.56        32.90 o                         
   1   0   2        278.84        247.52         4.95 o                         
   2   0   2        580.42        502.88        10.63 o                         
   3   0   2       2297.42       2348.90        35.74 o                         
   4   0   2          5.53          0.68         3.92 o                         
   5   0   2        102.18        106.68         8.45 o                         
   6   0   2        706.15        719.53        26.82 o                         
  -6   1   2         87.02         99.01        12.51 o                         
  -5   1   2        121.93        132.88         6.04 o                         
  -4   1   2          1.71          5.82         3.39 o                         
  -3   1   2          2.47          0.32         2.62 o                         
  -2   1   2        511.36        531.73         4.71 o                         
  -1   1   2       1029.91        973.25         6.13 o                         
   1   1   2       8115.64       7607.47        61.47 o                         
   2   1   2        787.06        918.09         9.58 o                         
   3   1   2         89.80        128.02         4.60 o                         
   4   1   2        124.00        120.92         3.71 o                         
   5   1   2         94.80         84.65         7.95 o                         
   6   1   2         48.00         50.14         6.91 o                         
  -6   2   2        142.69        148.61        11.27 o                         
  -5   2   2        831.02        790.86        15.73 o                         
  -4   2   2         10.66         12.62         2.40 o                         
  -3   2   2         20.32         19.93         1.90 o                         
  -2   2   2         11.40          7.25         0.98 o                         
  -1   2   2       1238.16       1263.30         7.15 o                         
   0   2   2         18.52         11.57         0.88 o                         
   1   2   2       3422.52       3385.89        22.71 o                         
   2   2   2        319.72        314.99         5.62 o                         
   3   2   2        970.83       1079.08         9.73 o                         
   4   2   2        172.23        177.68         3.79 o                         
   5   2   2         19.83         18.19         4.15 o                         
   6   2   2          3.95         12.31         5.47 o                         
  -6   3   2        229.89        232.24        13.58 o                         
  -5   3   2        610.56        631.93        14.02 o                         
  -4   3   2          6.75          6.49         1.78 o                         
  -3   3   2         27.84         30.60         1.76 o                         
  -2   3   2        264.26        230.82         2.92 o                         
  -1   3   2       3902.68       3910.99        19.80 o                         
   0   3   2       5472.42       5261.85        30.85 o                         
   1   3   2        936.60        975.23         7.37 o                         
   2   3   2       9477.43       9952.07        75.26 o                         
   3   3   2        152.31        131.04         3.74 o                         
   4   3   2        411.70        390.29         6.38 o                         
   5   3   2        525.69        536.09        12.56 o                         
   6   3   2          0.17         -0.72         7.25 o                         
  -6   4   2         40.97         33.35         9.79 o                         
  -5   4   2          8.82         15.39         4.66 o                         
  -4   4   2       1701.90       1607.34        19.26 o                         
  -3   4   2        473.67        476.57         7.23 o                         
  -2   4   2         11.39          8.49         1.02 o                         
  -1   4   2          6.57          7.77         0.94 o                         
   0   4   2         24.19         15.03         1.34 o                         
   1   4   2        218.60        239.82         3.59 o                         
   2   4   2        818.19        919.84         9.12 o                         
   3   4   2        205.82        208.69         4.21 o                         
   4   4   2        558.27        527.65         7.19 o                         
   5   4   2          0.48         -1.71         2.48 o                         
   6   4   2         14.62          8.81         5.62 o                         
  -6   5   2         48.16         76.48        12.69 o                         
  -5   5   2         79.67         80.86         7.00 o                         
  -4   5   2         53.88         69.63         3.11 o                         
  -3   5   2        324.87        306.56         5.55 o                         
  -2   5   2        831.83        894.89         7.10 o                         
  -1   5   2        779.35        829.28         5.94 o                         
   0   5   2       1637.37       1637.15        12.70 o                         
   1   5   2       5821.44       6065.91        38.93 o                         
   2   5   2       2902.69       3173.50        24.67 o                         
   3   5   2        304.51        319.24         5.39 o                         
   4   5   2        291.07        289.91         5.46 o                         
   5   5   2         43.49         46.42         3.76 o                         
   6   5   2          0.14         11.42         5.98 o                         
  -6   6   2        125.12        134.84        15.59 o                         
  -5   6   2        444.92        436.71        10.61 o                         
  -4   6   2         50.72         52.56         3.25 o                         
  -3   6   2         29.05         31.71         2.41 o                         
  -2   6   2          1.68          0.90         1.44 o                         
  -1   6   2          8.56          2.60         1.09 o                         
   0   6   2        141.05        129.30         3.32 o                         
   1   6   2        240.25        259.53         5.52 o                         
   2   6   2        273.58        279.97         4.20 o                         
   3   6   2        282.21        270.55         5.59 o                         
   4   6   2          3.25          4.94         2.17 o                         
   5   6   2        118.72         99.93         5.91 o                         
   6   6   2         75.12         64.69         8.58 o                         
  -5   7   2         50.73         53.15         4.97 o                         
  -4   7   2         40.09         44.68         4.12 o                         
  -3   7   2        466.48        482.37         6.34 o                         
  -2   7   2         50.58         57.11         2.59 o                         
  -1   7   2        164.63        154.68         2.77 o                         
   0   7   2          0.91         -0.58         1.69 o                         
   1   7   2       1029.41       1109.49        10.69 o                         
   2   7   2       2374.92       2551.55        19.69 o                         
   3   7   2          6.39         12.91         1.86 o                         
   4   7   2          6.33          6.75         2.27 o                         
   5   7   2          2.65         -1.27         3.31 o                         
  -5   8   2         25.95         31.70         6.80 o                         
  -4   8   2        500.53        462.59         9.61 o                         
  -3   8   2        531.14        532.22         9.49 o                         
  -2   8   2       1030.17       1044.66        11.68 o                         
  -1   8   2         65.76         68.40         2.96 o                         
   0   8   2         59.87         70.06         3.06 o                         
   1   8   2         86.79         69.60         2.68 o                         
   2   8   2         96.18        105.07         4.27 o                         
   3   8   2        110.11        117.77         3.91 o                         
   4   8   2         77.77         75.82         3.84 o                         
   5   8   2         34.52         26.20         4.55 o                         
  -5   9   2         14.05         25.69         4.51 o                         
  -4   9   2        101.69        107.13         5.96 o                         
  -3   9   2         54.82         63.18         3.73 o                         
  -2   9   2        128.19        123.09         4.20 o                         
  -1   9   2          2.12          5.65         1.83 o                         
   0   9   2        372.13        377.47         5.41 o                         
   1   9   2          1.85         -0.15         1.63 o                         
   2   9   2         21.10         17.53         2.32 o                         
   3   9   2        908.74        899.05        11.07 o                         
   4   9   2        106.42        101.93         5.51 o                         
   5   9   2         14.31         16.22         4.41 o                         
  -5  10   2          6.55         -2.29         3.98 o                         
  -4  10   2         11.66          5.73         3.56 o                         
  -3  10   2       1217.53       1179.89        14.83 o                         
  -2  10   2         39.96         44.82         3.22 o                         
  -1  10   2        135.88        129.74         3.83 o                         
   0  10   2         86.47         85.51         4.07 o                         
   1  10   2        107.94        114.98         3.51 o                         
   2  10   2        259.06        235.13         5.15 o                         
   3  10   2        387.52        409.26         7.30 o                         
   4  10   2        224.65        197.36         7.70 o                         
   5  10   2         98.00        105.29         7.37 o                         
  -5  11   2        135.53        164.55        11.36 o                         
  -4  11   2         50.21         53.38         5.39 o                         
  -3  11   2          0.17         -2.89         2.54 o                         
  -2  11   2        252.62        246.96         5.99 o                         
  -1  11   2        237.40        242.68         4.99 o                         
   0  11   2         39.46         39.50         2.54 o                         
   1  11   2        151.80        161.21         4.13 o                         
   2  11   2         34.33         33.45         2.83 o                         
   3  11   2         22.02         23.59         2.88 o                         
   4  11   2          0.08         -1.09         2.50 o                         
   5  11   2         19.78         20.02         5.07 o                         
  -4  12   2        170.64        130.70         6.97 o                         
  -3  12   2          0.43          0.69         2.81 o                         
  -2  12   2        633.59        602.56        10.22 o                         
  -1  12   2        368.39        379.22         7.10 o                         
   0  12   2         32.90         27.25         2.68 o                         
   1  12   2         15.23         13.94         2.29 o                         
   2  12   2        161.69        140.42         6.51 o                         
   3  12   2        372.87        339.07         7.84 o                         
   4  12   2          2.26          1.61         4.24 o                         
  -4  13   2         71.63         73.35         5.88 o                         
  -3  13   2         32.56         36.43         4.51 o                         
  -2  13   2          3.44         -1.78         4.50 o                         
  -1  13   2        573.81        560.57         9.60 o                         
   0  13   2         56.20         59.72         5.21 o                         
   1  13   2        283.59        287.57         8.82 o                         
   2  13   2          0.13         -2.06         2.50 o                         
   3  13   2         17.61         25.68         3.61 o                         
   4  13   2         25.99         17.42         4.90 o                         
  -4  14   2          6.26          7.58         4.81 o                         
  -3  14   2         25.02         33.78         9.12 o                         
  -2  14   2         35.75         38.99         8.68 o                         
  -1  14   2        154.63        129.83         7.10 o                         
   0  14   2          0.11          2.84         3.93 o                         
   1  14   2        172.17        157.53         9.21 o                         
   2  14   2         59.97         67.64         6.67 o                         
   3  14   2         98.71         97.50        13.16 o                         
   4  14   2         22.71         12.69        11.24 o                         
  -3  15   2         37.02         37.66         5.80 o                         
  -2  15   2        416.09        444.02        13.29 o                         
  -1  15   2         31.85         25.25         4.95 o                         
   0  15   2        242.55        224.11         9.19 o                         
   1  15   2        127.83        125.01         7.36 o                         
   2  15   2          5.87         14.20         6.48 o                         
   3  15   2         17.60         16.54         5.14 o                         
  -3  16   2         43.16         43.93        10.70 o                         
  -2  16   2         22.28         26.60         5.93 o                         
  -1  16   2          0.50         -1.23         4.11 o                         
   0  16   2         95.44         89.91         6.79 o                         
   1  16   2         18.80         22.13         5.59 o                         
   2  16   2          0.00          2.28         4.88 o                         
   3  16   2          4.29          1.22         7.74 o                         
  -2  17   2          8.38         18.04         6.56 o                         
  -1  17   2         99.73        100.75         7.53 o                         
   0  17   2        194.99        177.80         9.03 o                         
   1  17   2        184.66        176.97        10.38 o                         
   2  17   2         70.98         65.72         7.59 o                         
  -1  18   2          1.24          0.48         4.71 o                         
   0  18   2          0.56         -0.18         4.75 o                         
   1  18   2         26.28         34.90         8.52 o                         
  -6   1   3          5.39          7.19         6.02 o                         
  -5   1   3         80.69         85.70         5.11 o                         
  -4   1   3        313.24        300.90         7.84 o                         
  -3   1   3        543.89        559.82         5.45 o                         
  -2   1   3       4422.82       4372.81        28.71 o                         
  -1   1   3       9050.04       8840.05        46.40 o                         
   0   1   3        222.38        242.77         3.43 o                         
   1   1   3       9726.70       9586.94        77.80 o                         
   2   1   3        145.36        118.31         3.48 o                         
   3   1   3        694.52        740.82         8.13 o                         
   4   1   3         67.33         83.56         3.49 o                         
   5   1   3         24.30         26.50         5.51 o                         
   6   1   3         19.40         27.53         6.24 o                         
  -6   2   3          0.10         -2.02         5.62 o                         
  -5   2   3        133.81        124.44         7.13 o                         
  -4   2   3         10.57         13.86         2.52 o                         
  -3   2   3          4.92          6.30         1.23 o                         
  -2   2   3        670.18        660.97         5.61 o                         
  -1   2   3        398.66        366.40         2.86 o                         
   0   2   3       2560.58       2417.59        16.45 o                         
   1   2   3        790.39        780.21         6.49 o                         
   2   2   3        442.12        458.76         5.69 o                         
   3   2   3         27.53         39.31         2.19 o                         
   4   2   3         16.05         26.03         2.38 o                         
   5   2   3          3.85         -3.21         4.00 o                         
   6   2   3          6.49         14.48        11.06 o                         
  -6   3   3         10.91          8.88         7.07 o                         
  -5   3   3        368.45        369.67        10.59 o                         
  -4   3   3        521.35        510.09         7.57 o                         
  -3   3   3        638.98        677.19         7.99 o                         
  -2   3   3       1655.95       1728.47        10.83 o                         
  -1   3   3       6050.25       6018.45        31.16 o                         
   0   3   3          0.32          0.00         0.99 o                         
   1   3   3       1371.67       1371.35        10.52 o                         
   2   3   3        499.95        496.05         6.02 o                         
   3   3   3        890.49        856.14        10.23 o                         
   4   3   3         76.56         63.24         2.77 o                         
   5   3   3        112.56        110.28         4.58 o                         
   6   3   3          2.35          5.80         7.61 o                         
  -6   4   3          1.10         -3.75         6.34 o                         
  -5   4   3         61.39         74.90         6.05 o                         
  -4   4   3         18.97         22.80         3.12 o                         
  -3   4   3        110.40        129.95         3.36 o                         
  -2   4   3         62.17         52.58         1.44 o                         
  -1   4   3       1393.04       1391.35         8.32 o                         
   0   4   3       1070.56       1004.01         8.07 o                         
   1   4   3        836.56        800.39         6.37 o                         
   2   4   3          0.14          1.30         1.89 o                         
   3   4   3        389.11        418.71         6.77 o                         
   4   4   3         62.25         53.79         2.82 o                         
   5   4   3        119.13        130.53         5.14 o                         
   6   4   3         14.13         11.24         7.97 o                         
  -6   5   3         18.80         21.39         8.70 o                         
  -5   5   3         75.87         78.34         8.79 o                         
  -4   5   3         20.86         17.68         2.21 o                         
  -3   5   3         19.65         27.84         2.14 o                         
  -2   5   3        180.88        162.80         2.65 o                         
  -1   5   3       1681.55       1748.63        10.27 o                         
   0   5   3          0.14         -1.58         1.25 o                         
   1   5   3         40.02         47.01         2.09 o                         
   2   5   3          1.65         -0.68         1.50 o                         
   3   5   3        104.11        100.83         3.52 o                         
   4   5   3        435.27        421.97         6.68 o                         
   5   5   3         40.76         44.30         7.26 o                         
   6   5   3         96.67        113.46        14.14 o                         
  -6   6   3          3.61         -6.89         6.89 o                         
  -5   6   3        107.22        109.45         5.88 o                         
  -4   6   3        227.78        233.40         5.84 o                         
  -3   6   3        148.36        157.55         4.00 o                         
  -2   6   3        287.81        290.51         3.93 o                         
  -1   6   3        250.13        246.20         3.15 o                         
   0   6   3        864.37        902.07        11.72 o                         
   1   6   3        941.15        960.00         9.36 o                         
   2   6   3        206.88        205.50         3.98 o                         
   3   6   3        225.55        201.09         4.78 o                         
   4   6   3        173.07        182.89         4.90 o                         
   5   6   3         13.05         14.31         3.03 o                         
  -5   7   3        707.37        712.78        14.65 o                         
  -4   7   3          3.34          1.69         2.75 o                         
  -3   7   3        195.59        183.64         4.52 o                         
  -2   7   3        112.42        132.11         4.07 o                         
  -1   7   3         39.00         47.61         2.84 o                         
   0   7   3        112.53        101.77         3.30 o                         
   1   7   3       2565.67       2787.94        22.59 o                         
   2   7   3         87.30         85.06         2.84 o                         
   3   7   3        754.41        728.64         8.81 o                         
   4   7   3          3.06          2.77         2.28 o                         
   5   7   3         56.65         52.97         4.31 o                         
  -5   8   3          3.91         10.32         3.99 o                         
  -4   8   3          2.33          4.20         3.10 o                         
  -3   8   3         23.23         21.60         2.68 o                         
  -2   8   3        962.92        985.90        10.41 o                         
  -1   8   3         77.49         85.38         2.92 o                         
   0   8   3       1603.13       1586.78        14.79 o                         
   1   8   3       1499.70       1540.38        15.27 o                         
   2   8   3          3.93          9.52         2.03 o                         
   3   8   3        187.22        200.08         4.77 o                         
   4   8   3          0.26          1.23         2.32 o                         
   5   8   3          0.01          1.28         2.88 o                         
  -5   9   3         22.48         41.84         8.76 o                         
  -4   9   3        246.89        251.27         7.50 o                         
  -3   9   3          3.78          3.33         2.55 o                         
  -2   9   3         52.32         50.06         3.18 o                         
  -1   9   3          1.41          3.29         1.83 o                         
   0   9   3       1714.83       1788.26        17.94 o                         
   1   9   3        361.45        356.87         6.04 o                         
   2   9   3        626.90        650.56         8.31 o                         
   3   9   3          4.32         -0.25         2.18 o                         
   4   9   3         88.75         82.49         4.86 o                         
   5   9   3         20.04         20.99         5.18 o                         
  -5  10   3         30.88         35.89         5.32 o                         
  -4  10   3         15.97         12.01         3.74 o                         
  -3  10   3          9.21          6.62         3.58 o                         
  -2  10   3        331.85        327.56         6.48 o                         
  -1  10   3        100.24        119.11         3.78 o                         
   0  10   3        321.30        321.67         5.31 o                         
   1  10   3        280.53        316.06         6.85 o                         
   2  10   3          3.38          6.72         2.16 o                         
   3  10   3          0.64          2.69         2.27 o                         
   4  10   3        378.37        365.14         9.12 o                         
   5  10   3         12.43          9.34         4.42 o                         
  -5  11   3        806.11        850.12        17.99 o                         
  -4  11   3        346.17        329.48         9.31 o                         
  -3  11   3        285.97        269.81         6.81 o                         
  -2  11   3         13.64         24.10         3.05 o                         
  -1  11   3        219.53        232.01         5.11 o                         
   0  11   3          8.13          6.60         2.00 o                         
   1  11   3          0.01         -0.07         1.81 o                         
   2  11   3          0.57          2.83         2.37 o                         
   3  11   3        332.46        327.10         6.87 o                         
   4  11   3         37.29         53.69         3.90 o                         
   5  11   3          0.94         -5.52         4.24 o                         
  -4  12   3        212.71        197.67         8.24 o                         
  -3  12   3         32.56         38.29         3.96 o                         
  -2  12   3         84.75         80.14         4.56 o                         
  -1  12   3         35.69         30.03         3.09 o                         
   0  12   3        188.06        191.41         7.91 o                         
   1  12   3        339.21        360.93        11.77 o                         
   2  12   3         12.01          2.56         3.01 o                         
   3  12   3          0.81         -2.05         2.80 o                         
   4  12   3         80.33         90.36         5.29 o                         
  -4  13   3        536.14        567.69        12.76 o                         
  -3  13   3         54.78         62.65         4.58 o                         
  -2  13   3          1.18          0.99         2.88 o                         
  -1  13   3        365.75        377.70         7.85 o                         
   0  13   3         87.63        107.02         6.25 o                         
   1  13   3         74.79         54.13         5.16 o                         
   2  13   3          5.85          1.48         5.17 o                         
   3  13   3         68.47         62.52         4.49 o                         
   4  13   3         65.33         64.34         6.53 o                         
  -4  14   3        119.24        149.09         9.07 o                         
  -3  14   3         67.33         59.75         5.07 o                         
  -2  14   3         32.67         26.77         6.51 o                         
  -1  14   3        163.03        149.91         7.47 o                         
   0  14   3        287.07        306.13         9.42 o                         
   1  14   3         86.49         85.86         8.79 o                         
   2  14   3         46.17         56.33         6.38 o                         
   3  14   3          0.30          8.84         8.60 o                         
   4  14   3          5.64         18.12        11.60 o                         
  -3  15   3        103.72        101.20         7.68 o                         
  -2  15   3          7.18         13.17         5.38 o                         
  -1  15   3         74.14         65.77         7.64 o                         
   0  15   3         54.34         45.94         5.36 o                         
   1  15   3          0.41          6.81         4.92 o                         
   2  15   3          2.85          0.22         4.83 o                         
   3  15   3         10.18          1.01         4.30 o                         
  -3  16   3        138.72        144.41         9.22 o                         
  -2  16   3        182.28        169.33         9.80 o                         
  -1  16   3        202.88        227.67        14.28 o                         
   0  16   3        200.21        180.23         8.73 o                         
   1  16   3         48.67         58.49        12.16 o                         
   2  16   3          3.83          8.32         5.20 o                         
   3  16   3         13.07         28.49         5.93 o                         
  -2  17   3         40.76         44.60         7.02 o                         
  -1  17   3        207.07        194.90         9.40 o                         
   0  17   3         38.66         42.22         5.84 o                         
   1  17   3          2.80          2.98         5.35 o                         
   2  17   3          2.07          2.86         5.63 o                         
  -1  18   3          0.83          1.36         4.66 o                         
   0  18   3        326.99        333.57        11.46 o                         
   1  18   3          1.56         -1.05         6.74 o                         
  -6   0   4       1034.40       1000.09        35.89 o                         
  -5   0   4       1630.44       1603.73        28.95 o                         
  -4   0   4       1615.86       1559.90        20.18 o                         
  -3   0   4        825.02        910.48        12.45 o                         
  -2   0   4        136.17        105.84         2.27 o                         
  -1   0   4      16119.24      15944.83       229.92 o                         
   0   0   4       8067.23       7764.16        81.73 o                         
   1   0   4       1571.39       1608.07        19.10 o                         
   2   0   4        225.29        271.14        11.60 o                         
   3   0   4       1285.28       1413.68        34.44 o                         
   4   0   4         82.89        117.81        10.87 o                         
   5   0   4        494.89        487.32        14.74 o                         
   6   0   4         43.98         32.26         8.70 o                         
  -6   1   4         10.45          9.02         7.25 o                         
  -5   1   4        120.82        122.49         5.69 o                         
  -4   1   4         24.84         30.85         2.22 o                         
  -3   1   4        482.61        515.71         5.30 o                         
  -2   1   4       4237.52       4212.66        26.50 o                         
  -1   1   4       2811.50       2799.93        15.26 o                         
   0   1   4       5936.55       5602.55        45.70 o                         
   1   1   4       4046.52       4228.33        35.47 o                         
   2   1   4        336.34        374.04         7.09 o                         
   3   1   4        110.98        119.48         4.82 o                         
   4   1   4         86.00         75.54         5.65 o                         
   5   1   4        193.36        190.77        10.36 o                         
   6   1   4        363.86        349.89        13.71 o                         
  -6   2   4         90.12         74.43         8.96 o                         
  -5   2   4        600.50        599.88        10.99 o                         
  -4   2   4       1155.17       1071.18        13.92 o                         
  -3   2   4        808.94        814.97         9.56 o                         
  -2   2   4        107.19         91.34         1.98 o                         
  -1   2   4          1.29          8.25         0.74 o                         
   0   2   4        596.29        554.08         5.61 o                         
   1   2   4       3954.77       4051.24        34.75 o                         
   2   2   4         76.02         83.22         2.74 o                         
   3   2   4       1600.75       1708.18        17.75 o                         
   4   2   4        506.18        439.12         7.03 o                         
   5   2   4         19.84         18.06         2.98 o                         
   6   2   4         23.35         18.85         9.06 o                         
  -6   3   4          4.65         -2.71         5.25 o                         
  -5   3   4         34.76         38.40         4.96 o                         
  -4   3   4        151.35        156.73         5.22 o                         
  -3   3   4          7.09          2.70         1.49 o                         
  -2   3   4       2666.26       2700.96        14.73 o                         
  -1   3   4         24.05         19.42         1.09 o                         
   0   3   4       1060.88        991.45         7.98 o                         
   1   3   4       9735.21       9860.17        74.68 o                         
   2   3   4       2009.26       2056.43        16.35 o                         
   3   3   4         71.70         73.78         3.27 o                         
   4   3   4        152.91        163.60         4.68 o                         
   5   3   4        558.03        538.77         8.77 o                         
   6   3   4          0.69          1.45         7.97 o                         
  -6   4   4         15.17         22.47        10.51 o                         
  -5   4   4        540.95        513.46        21.15 o                         
  -4   4   4          4.00          4.86         1.87 o                         
  -3   4   4         82.02         64.50         2.33 o                         
  -2   4   4        145.83        145.25         2.19 o                         
  -1   4   4         28.10         25.83         1.21 o                         
   0   4   4       5690.12       5659.41        35.64 o                         
   1   4   4       2403.79       2304.52        18.20 o                         
   2   4   4       1008.98       1007.83        11.03 o                         
   3   4   4       1245.20       1288.12        14.33 o                         
   4   4   4        121.47        130.86         3.96 o                         
   5   4   4        179.50        183.69         6.20 o                         
   6   4   4        108.36        119.62        14.50 o                         
  -6   5   4        179.24        175.44        17.04 o                         
  -5   5   4         13.74         17.77         4.31 o                         
  -4   5   4        349.38        345.97         5.70 o                         
  -3   5   4         12.33          8.70         1.80 o                         
  -2   5   4       1294.32       1275.10         8.85 o                         
  -1   5   4          3.42          7.99         1.07 o                         
   0   5   4        820.70        755.78         6.70 o                         
   1   5   4          9.17          5.63         1.76 o                         
   2   5   4        478.59        541.76         7.39 o                         
   3   5   4          0.37          5.02         2.27 o                         
   4   5   4         54.06         66.39         3.33 o                         
   5   5   4         49.59         48.05         3.54 o                         
   6   5   4          7.16          9.79         8.70 o                         
  -6   6   4          0.09         -9.79         6.52 o                         
  -5   6   4         40.13         41.27         5.28 o                         
  -4   6   4        253.68        242.40         6.52 o                         
  -3   6   4        349.16        335.95         4.76 o                         
  -2   6   4        490.69        537.49         5.99 o                         
  -1   6   4        632.27        641.57         6.25 o                         
   0   6   4       2220.55       2183.67        35.80 o                         
   1   6   4       1466.97       1525.18        14.37 o                         
   2   6   4        107.03         92.88         3.30 o                         
   3   6   4        180.05        205.33         4.83 o                         
   4   6   4        478.07        434.46         7.19 o                         
   5   6   4          5.75          0.89         2.42 o                         
  -5   7   4        130.31        133.64         6.86 o                         
  -4   7   4        250.81        249.89         6.29 o                         
  -3   7   4         44.76         53.92         2.48 o                         
  -2   7   4       1075.91       1058.52         9.67 o                         
  -1   7   4        427.22        431.84         5.51 o                         
   0   7   4        121.17         94.45         3.18 o                         
   1   7   4       1245.60       1309.21        12.25 o                         
   2   7   4        363.54        378.13         7.15 o                         
   3   7   4         45.94         38.74         2.44 o                         
   4   7   4        123.30        122.96         4.62 o                         
   5   7   4          1.11          2.69         3.09 o                         
  -5   8   4         85.80         90.56         6.24 o                         
  -4   8   4        151.22        166.86         6.47 o                         
  -3   8   4       1502.03       1410.92        15.93 o                         
  -2   8   4        469.98        484.77         7.14 o                         
  -1   8   4        197.26        184.88         3.89 o                         
   0   8   4        389.21        346.17         5.63 o                         
   1   8   4        276.38        280.75         6.43 o                         
   2   8   4         77.01         78.21         3.22 o                         
   3   8   4         43.68         35.54         2.70 o                         
   4   8   4         80.82         76.12         3.98 o                         
   5   8   4          7.02          1.87         4.39 o                         
  -5   9   4        266.74        295.35         9.80 o                         
  -4   9   4         18.78         20.41         3.61 o                         
  -3   9   4         39.01         46.96         3.40 o                         
  -2   9   4        315.41        326.04         5.73 o                         
  -1   9   4         17.24         18.68         2.10 o                         
   0   9   4         52.20         54.28         3.20 o                         
   1   9   4         81.12         75.84         3.67 o                         
   2   9   4         96.79        114.36         3.93 o                         
   3   9   4          7.14          7.54         2.35 o                         
   4   9   4          1.03          1.21         2.41 o                         
   5   9   4          0.51         -1.09         3.07 o                         
  -5  10   4         30.50         38.31         6.78 o                         
  -4  10   4         89.31        113.34         6.09 o                         
  -3  10   4        318.97        329.08         7.18 o                         
  -2  10   4        544.16        556.12         7.93 o                         
  -1  10   4        552.09        547.23         7.33 o                         
   0  10   4          8.50          9.72         2.49 o                         
   1  10   4        452.70        446.44         7.76 o                         
   2  10   4        420.04        396.83         6.61 o                         
   3  10   4         23.06         12.11         2.55 o                         
   4  10   4         49.63         50.01         3.76 o                         
   5  10   4         68.81         84.75         6.47 o                         
  -5  11   4         39.36         41.55        12.61 o                         
  -4  11   4         34.13         30.61         4.44 o                         
  -3  11   4        178.87        186.59         6.04 o                         
  -2  11   4       1196.35       1152.28        12.71 o                         
  -1  11   4        472.94        465.67         6.88 o                         
   0  11   4          0.13         -2.80         1.87 o                         
   1  11   4        349.07        347.98         8.59 o                         
   2  11   4          5.57          7.18         3.01 o                         
   3  11   4        134.13        116.08         4.77 o                         
   4  11   4          5.54          4.41         3.23 o                         
   5  11   4          4.10          3.95         5.63 o                         
  -4  12   4          0.60         -1.69         4.92 o                         
  -3  12   4        108.46        114.68         5.36 o                         
  -2  12   4          1.28         -1.52         2.46 o                         
  -1  12   4          1.28         -0.06         2.42 o                         
   0  12   4        248.28        224.23         5.24 o                         
   1  12   4         23.27         26.41         4.34 o                         
   2  12   4        250.75        226.69         7.87 o                         
   3  12   4          7.11          0.77         2.84 o                         
   4  12   4         29.21         31.05         6.12 o                         
  -4  13   4        310.14        337.97         9.95 o                         
  -3  13   4          1.58         -0.58         2.98 o                         
  -2  13   4         12.51          6.75         3.10 o                         
  -1  13   4       1929.99       1909.51        21.52 o                         
   0  13   4        215.50        209.98         6.16 o                         
   1  13   4         34.97         38.03         6.49 o                         
   2  13   4        114.06        101.05         7.22 o                         
   3  13   4         13.45         10.05         4.87 o                         
   4  13   4        242.62        242.14        13.24 o                         
  -4  14   4         15.72          9.87         4.88 o                         
  -3  14   4         74.53         88.54         6.28 o                         
  -2  14   4         87.13         87.24         4.94 o                         
  -1  14   4          0.09          5.55         3.89 o                         
   0  14   4        237.88        248.21        11.48 o                         
   1  14   4         32.98         18.19         5.09 o                         
   2  14   4        183.48        175.09         9.17 o                         
   3  14   4         53.02         67.61         6.44 o                         
   4  14   4          4.35         -2.17        10.15 o                         
  -3  15   4        258.04        303.37        11.09 o                         
  -2  15   4        877.18        883.05        18.94 o                         
  -1  15   4         68.41         67.95         6.05 o                         
   0  15   4        274.32        274.15         9.56 o                         
   1  15   4        104.01         84.36         9.34 o                         
   2  15   4         33.80         28.40         5.84 o                         
   3  15   4         83.15         88.84         7.57 o                         
  -3  16   4         10.52         13.49         5.49 o                         
  -2  16   4          0.02         -2.80         5.07 o                         
  -1  16   4         29.94         37.30         5.61 o                         
   0  16   4         92.79         95.00         6.88 o                         
   1  16   4          3.54          1.62         4.95 o                         
   2  16   4          0.01          5.58         5.17 o                         
   3  16   4        114.63        131.92         8.90 o                         
  -2  17   4         51.04         45.90         6.92 o                         
  -1  17   4        148.29        141.44         8.24 o                         
   0  17   4         81.07         91.14         7.29 o                         
   1  17   4         70.24         72.89         8.89 o                         
   2  17   4         10.35          1.36         5.62 o                         
  -1  18   4         16.46          7.65         5.05 o                         
   0  18   4          0.35          7.43         6.28 o                         
   1  18   4         47.33         54.43         8.90 o                         
  -6   1   5        204.12        197.70        17.76 o                         
  -5   1   5          9.21          4.62         3.55 o                         
  -4   1   5        156.93        135.39         4.81 o                         
  -3   1   5        176.49        161.43         3.25 o                         
  -2   1   5        492.96        510.53         4.57 o                         
  -1   1   5       8954.98       9043.69        51.77 o                         
   0   1   5          0.00         -1.58         1.42 o                         
   1   1   5        346.41        333.65         6.09 o                         
   2   1   5         13.07         13.05         2.41 o                         
   3   1   5        106.46         86.67         6.15 o                         
   4   1   5        619.27        606.92        11.40 o                         
   5   1   5        122.91        131.61        12.65 o                         
   6   1   5         76.91         90.77         9.23 o                         
  -6   2   5         25.47         26.63         6.79 o                         
  -5   2   5        812.22        812.77        16.34 o                         
  -4   2   5         18.65         20.19         2.98 o                         
  -3   2   5        835.83        829.18         9.45 o                         
  -2   2   5        472.46        504.62         3.91 o                         
  -1   2   5        190.70        192.38         1.96 o                         
   0   2   5        667.43        679.18         6.65 o                         
   1   2   5        394.84        347.54         6.40 o                         
   2   2   5          5.63          2.11         2.46 o                         
   3   2   5        185.76        210.12         5.60 o                         
   4   2   5         14.31         12.03         3.92 o                         
   5   2   5          1.60          0.49         2.49 o                         
   6   2   5        115.13         89.17        12.69 o                         
  -6   3   5         85.61         74.48         8.70 o                         
  -5   3   5         11.06         14.11         7.70 o                         
  -4   3   5          7.21          3.55         2.56 o                         
  -3   3   5        315.84        319.02         4.87 o                         
  -2   3   5       2668.24       2712.12        15.51 o                         
  -1   3   5       2488.68       2414.52        12.72 o                         
   0   3   5       1047.73       1025.90         8.28 o                         
   1   3   5        215.21        179.82         3.56 o                         
   2   3   5         93.18         86.10         3.57 o                         
   3   3   5         16.43         13.66         2.35 o                         
   4   3   5         37.89         35.87         3.35 o                         
   5   3   5       1011.41        997.98        21.82 o                         
   6   3   5         25.98         26.10         8.70 o                         
  -6   4   5         48.10         59.13         8.19 o                         
  -5   4   5        100.93         99.73         6.82 o                         
  -4   4   5       1765.84       1764.64        28.10 o                         
  -3   4   5         77.94         75.04         2.87 o                         
  -2   4   5        421.12        421.51         3.74 o                         
  -1   4   5       1319.98       1279.48         8.49 o                         
   0   4   5        355.01        343.53         4.30 o                         
   1   4   5        562.15        680.35         8.45 o                         
   2   4   5         39.07         47.97         2.83 o                         
   3   4   5         16.33         12.33         2.38 o                         
   4   4   5        213.13        200.37         5.84 o                         
   5   4   5        169.41        160.23         5.22 o                         
   6   4   5         12.33          4.35         7.97 o                         
  -6   5   5         46.11         58.88         7.81 o                         
  -5   5   5          4.59          4.95         3.98 o                         
  -4   5   5         64.38         59.09         3.56 o                         
  -3   5   5         47.79         43.50         1.88 o                         
  -2   5   5        972.93        966.53         6.92 o                         
  -1   5   5        641.28        692.63         6.29 o                         
   0   5   5          1.80          0.20         1.10 o                         
   1   5   5          6.10          7.83         1.83 o                         
   2   5   5        384.27        386.94         6.27 o                         
   3   5   5         56.90         45.51         3.18 o                         
   4   5   5        383.06        337.46         6.73 o                         
   5   5   5        150.60        137.55         5.18 o                         
  -6   6   5          6.55          2.90         7.61 o                         
  -5   6   5          1.91          0.76         3.83 o                         
  -4   6   5        846.65        802.83        11.09 o                         
  -3   6   5       1071.09       1033.50         8.85 o                         
  -2   6   5          4.24          3.04         1.28 o                         
  -1   6   5         36.01         42.97         1.66 o                         
   0   6   5       1928.54       1939.00        22.97 o                         
   1   6   5       1375.91       1541.63        16.51 o                         
   2   6   5        422.55        493.42         7.95 o                         
   3   6   5         24.54         25.96         2.92 o                         
   4   6   5          3.36          2.75         2.26 o                         
   5   6   5        117.43        108.12         5.16 o                         
  -5   7   5          2.83          0.34         4.55 o                         
  -4   7   5         36.18         34.40         3.34 o                         
  -3   7   5        317.71        354.26         5.06 o                         
  -2   7   5        138.08        157.82         3.48 o                         
  -1   7   5        966.38        930.54         9.69 o                         
   0   7   5         81.61         90.11         3.24 o                         
   1   7   5         16.69          6.74         2.38 o                         
   2   7   5        200.92        224.78         4.91 o                         
   3   7   5        711.33        753.98         8.64 o                         
   4   7   5        652.26        570.78         8.81 o                         
   5   7   5         46.46         41.06         3.93 o                         
  -5   8   5          0.10          0.13         3.47 o                         
  -4   8   5        514.80        525.19        10.36 o                         
  -3   8   5       1193.92       1233.58        13.05 o                         
  -2   8   5        137.88        139.50         3.65 o                         
  -1   8   5         63.27         63.34         2.70 o                         
   0   8   5          4.69          5.56         2.05 o                         
   1   8   5        488.29        527.95         9.59 o                         
   2   8   5        323.61        311.48         5.44 o                         
   3   8   5         43.15         48.74         3.10 o                         
   4   8   5         67.97         75.84         4.06 o                         
   5   8   5         13.88          8.56         3.58 o                         
  -5   9   5         10.79         11.26         4.21 o                         
  -4   9   5          5.49         13.60         4.34 o                         
  -3   9   5        142.73        135.97         5.26 o                         
  -2   9   5          0.04         -0.14         2.07 o                         
  -1   9   5        328.58        349.68         6.07 o                         
   0   9   5          0.29         -1.09         1.98 o                         
   1   9   5         98.55        106.30         4.26 o                         
   2   9   5         60.84         76.27         4.16 o                         
   3   9   5        136.70         94.57         4.00 o                         
   4   9   5         66.46         56.90         4.18 o                         
   5   9   5         92.03         92.41         6.43 o                         
  -5  10   5         62.92         66.10         6.12 o                         
  -4  10   5        443.21        467.03        12.30 o                         
  -3  10   5        136.97        123.48         5.10 o                         
  -2  10   5         84.37         92.35         3.89 o                         
  -1  10   5          0.66          1.31         1.91 o                         
   0  10   5         72.62         79.37         3.69 o                         
   1  10   5          0.65          1.48         2.46 o                         
   2  10   5          0.01         -3.89         2.59 o                         
   3  10   5        134.94        103.87         4.91 o                         
   4  10   5         67.95         85.32         5.01 o                         
   5  10   5         72.86         64.60         6.06 o                         
  -5  11   5         14.48         17.40         5.01 o                         
  -4  11   5          9.72          9.82         3.72 o                         
  -3  11   5         82.09         96.56         4.88 o                         
  -2  11   5       1659.04       1622.36        17.26 o                         
  -1  11   5         16.53         15.04         2.31 o                         
   0  11   5        320.03        313.96         6.39 o                         
   1  11   5          9.73          6.64         2.72 o                         
   2  11   5        174.23        189.31         6.40 o                         
   3  11   5         75.01         64.09         4.47 o                         
   4  11   5         66.26         64.07         6.86 o                         
  -4  12   5        238.43        247.18        13.50 o                         
  -3  12   5        208.66        226.27         6.62 o                         
  -2  12   5          0.00          2.56         3.00 o                         
  -1  12   5        193.52        191.23         5.67 o                         
   0  12   5         15.13         14.38         2.56 o                         
   1  12   5          1.06         -1.19         3.39 o                         
   2  12   5        276.64        228.54         7.99 o                         
   3  12   5         30.83         33.84         4.41 o                         
   4  12   5         11.83         19.23         4.91 o                         
  -4  13   5         30.84         41.26         4.95 o                         
  -3  13   5         71.69         75.15         5.38 o                         
  -2  13   5         16.89         17.74         3.91 o                         
  -1  13   5       1125.85       1124.94        15.46 o                         
   0  13   5          2.35          4.59         2.76 o                         
   1  13   5         45.74         48.81         5.71 o                         
   2  13   5         21.71         23.45         5.14 o                         
   3  13   5         13.81          6.09         4.18 o                         
   4  13   5        127.78        124.33        16.31 o                         
  -4  14   5        419.48        447.38        14.46 o                         
  -3  14   5         10.95         10.50         3.85 o                         
  -2  14   5         29.07         25.72         3.95 o                         
  -1  14   5         28.57         31.55         7.80 o                         
   0  14   5          0.03         -0.99         3.97 o                         
   1  14   5         92.54         89.84         7.24 o                         
   2  14   5         27.45         13.90         5.07 o                         
   3  14   5         99.83        100.01         7.50 o                         
  -3  15   5         59.94         68.46         6.88 o                         
  -2  15   5          4.97          5.44         4.43 o                         
  -1  15   5          4.46          4.33         4.98 o                         
   0  15   5          8.60         17.20         4.71 o                         
   1  15   5        198.93        207.19        12.35 o                         
   2  15   5         40.30         38.51         6.17 o                         
   3  15   5         77.52         71.39         7.19 o                         
  -3  16   5        137.16        156.27         9.55 o                         
  -2  16   5         69.22         58.97         7.15 o                         
  -1  16   5          3.42         -0.05         4.32 o                         
   0  16   5        372.34        328.50        11.51 o                         
   1  16   5         13.32         19.41         8.41 o                         
   2  16   5        307.73        330.67        12.13 o                         
  -2  17   5         24.35         16.40        10.62 o                         
  -1  17   5          2.99          0.25         4.37 o                         
   0  17   5        208.45        213.38         9.77 o                         
   1  17   5        109.23        102.87         8.78 o                         
   2  17   5         54.77         61.23         7.55 o                         
  -1  18   5         27.61         25.47         5.56 o                         
   0  18   5        154.96        135.18         8.65 o                         
   1  18   5         11.10         25.19         6.79 o                         
  -6   0   6        215.03        237.06        19.21 o                         
  -5   0   6        632.83        649.21        26.10 o                         
  -4   0   6         56.54         72.51         3.99 o                         
  -3   0   6          1.39          5.54         2.51 o                         
  -2   0   6        622.46        598.51         7.01 o                         
  -1   0   6         53.13         69.26         2.12 o                         
   0   0   6        230.26        194.60         4.88 o                         
   1   0   6        375.31        428.83         9.22 o                         
   2   0   6         31.35         36.25         6.52 o                         
   3   0   6        100.87         89.90         9.42 o                         
   4   0   6        923.59        902.58        27.91 o                         
   5   0   6        800.89        797.72        16.22 o                         
   6   0   6          4.27          7.61         7.97 o                         
  -6   1   6         63.17         63.48        10.51 o                         
  -5   1   6        228.28        246.31        11.28 o                         
  -4   1   6       1112.82       1105.84        11.07 o                         
  -3   1   6       1556.42       1620.24        12.94 o                         
  -2   1   6          8.75         11.35         0.74 o                         
  -1   1   6          7.07          8.37         0.86 o                         
   0   1   6        106.67        104.15         2.79 o                         
   1   1   6          5.17         -0.30         1.55 o                         
   2   1   6         22.19         34.66         4.36 o                         
   3   1   6          0.08          1.15         3.71 o                         
   4   1   6        342.48        346.69        11.75 o                         
   5   1   6          1.39         -1.64         1.89 o                         
   6   1   6        382.63        388.75        14.99 o                         
  -6   2   6        186.66        182.02        12.51 o                         
  -5   2   6        717.20        701.64        19.22 o                         
  -4   2   6        735.48        717.02        11.17 o                         
  -3   2   6        811.49        806.43         9.39 o                         
  -2   2   6          1.47         -1.07         0.85 o                         
  -1   2   6          4.63          1.45         0.85 o                         
   0   2   6       2096.54       2014.83        15.43 o                         
   1   2   6          0.41          2.52         1.96 o                         
   2   2   6       1463.15       1482.10        24.48 o                         
   3   2   6        429.90        441.99         8.37 o                         
   4   2   6        112.70        113.40         4.94 o                         
   5   2   6        347.84        326.40         8.78 o                         
   6   2   6          0.14         17.04         8.70 o                         
  -6   3   6          6.89         11.66         6.02 o                         
  -5   3   6         53.79         39.61         6.53 o                         
  -4   3   6       1957.90       1951.69        22.35 o                         
  -3   3   6        751.96        753.25         9.02 o                         
  -2   3   6         85.65         88.36         1.82 o                         
  -1   3   6        142.40        135.68         1.96 o                         
   0   3   6        591.61        557.41         5.38 o                         
   1   3   6       1916.37       1990.67        19.04 o                         
   2   3   6        731.54        744.36         9.19 o                         
   3   3   6        152.81        165.20         4.76 o                         
   4   3   6        150.55        138.26         6.15 o                         
   5   3   6         20.35         20.10         3.57 o                         
   6   3   6        107.79        128.68        15.22 o                         
  -6   4   6          0.00          2.77         5.62 o                         
  -5   4   6        145.38        156.58        10.21 o                         
  -4   4   6         37.09         30.73         4.76 o                         
  -3   4   6        358.40        360.95         5.46 o                         
  -2   4   6        729.56        739.45         5.84 o                         
  -1   4   6        155.79        208.81         2.62 o                         
   0   4   6       4325.15       4399.93        34.80 o                         
   1   4   6       1162.64       1156.16        14.07 o                         
   2   4   6       3056.09       3019.87        31.19 o                         
   3   4   6        193.96        185.46         5.60 o                         
   4   4   6        412.41        384.85         8.13 o                         
   5   4   6          0.54          3.26         2.42 o                         
   6   4   6         32.25         25.37        10.51 o                         
  -6   5   6         42.11         54.26         7.81 o                         
  -5   5   6         30.18         28.77         4.59 o                         
  -4   5   6       2895.32       2883.67        31.25 o                         
  -3   5   6        338.66        323.82         6.83 o                         
  -2   5   6        137.39        138.33         2.39 o                         
  -1   5   6        584.48        661.32         5.68 o                         
   0   5   6        117.42        102.45         5.59 o                         
   1   5   6        380.50        404.15         6.54 o                         
   2   5   6        147.91        148.62         4.60 o                         
   3   5   6          2.68          5.60         2.58 o                         
   4   5   6        247.37        242.20         6.70 o                         
   5   5   6          4.64          7.71         3.17 o                         
  -6   6   6          2.54         -5.96         5.47 o                         
  -5   6   6        143.27        142.67         7.62 o                         
  -4   6   6         28.04         34.95         3.25 o                         
  -3   6   6          4.55          3.48         1.25 o                         
  -2   6   6          8.32         10.59         1.32 o                         
  -1   6   6        483.23        456.87         4.66 o                         
   0   6   6         68.54         80.60         3.14 o                         
   1   6   6        904.54       1013.26        12.18 o                         
   2   6   6        804.81        689.06        10.59 o                         
   3   6   6       1021.42        996.67        14.47 o                         
   4   6   6         54.38         49.38         3.57 o                         
   5   6   6        135.13        146.61         5.88 o                         
  -5   7   6        110.11         95.56         6.81 o                         
  -4   7   6        103.47         99.33         4.50 o                         
  -3   7   6       1667.22       1556.28        15.20 o                         
  -2   7   6        252.85        262.13         4.04 o                         
  -1   7   6         14.52         16.14         1.89 o                         
   0   7   6         77.68         60.03         2.34 o                         
   1   7   6          1.81          4.11         2.26 o                         
   2   7   6          9.82         15.26         3.20 o                         
   3   7   6          8.78          6.36         2.23 o                         
   4   7   6         94.66         95.73         4.61 o                         
   5   7   6         10.36         10.60         3.21 o                         
  -5   8   6          1.12         -0.68         3.51 o                         
  -4   8   6         82.60         75.15         4.87 o                         
  -3   8   6        852.01        848.01        10.13 o                         
  -2   8   6          9.40          9.35         1.71 o                         
  -1   8   6        303.77        306.04         4.96 o                         
   0   8   6       1194.44       1247.85        12.56 o                         
   1   8   6         25.07         24.36         2.69 o                         
   2   8   6         38.04         34.15         2.88 o                         
   3   8   6        215.15        215.77         5.51 o                         
   4   8   6         21.98         32.19         3.56 o                         
   5   8   6         87.54         87.74         5.41 o                         
  -5   9   6         23.84         27.19         7.79 o                         
  -4   9   6        181.63        190.09         6.98 o                         
  -3   9   6        216.42        218.81         5.87 o                         
  -2   9   6        268.89        246.04         5.20 o                         
  -1   9   6         88.89         99.10         3.72 o                         
   0   9   6        261.59        284.47         5.58 o                         
   1   9   6          0.39         -0.01         2.18 o                         
   2   9   6        128.65        127.34         4.75 o                         
   3   9   6        126.10        122.56         4.92 o                         
   4   9   6        147.69        153.60         6.33 o                         
   5   9   6         38.23         33.44         4.76 o                         
  -5  10   6        122.60        106.40         8.82 o                         
  -4  10   6         33.09         27.07         4.06 o                         
  -3  10   6          1.13         -2.48         2.53 o                         
  -2  10   6       2744.40       2655.18        23.00 o                         
  -1  10   6         90.42         95.17         4.32 o                         
   0  10   6          0.82          1.12         2.16 o                         
   1  10   6        117.28        125.49         4.85 o                         
   2  10   6        395.50        378.01         7.40 o                         
   3  10   6         81.32         70.06         4.25 o                         
   4  10   6        103.28        104.22         6.17 o                         
   5  10   6        190.45        207.04        11.18 o                         
  -5  11   6         32.79         33.19         6.39 o                         
  -4  11   6          4.65          4.81         3.50 o                         
  -3  11   6         26.78         31.11         3.55 o                         
  -2  11   6         20.95         24.62         3.06 o                         
  -1  11   6         23.25         22.58         2.54 o                         
   0  11   6         96.79         88.49         4.11 o                         
   1  11   6          5.07          4.73         2.74 o                         
   2  11   6         98.06        101.84         5.73 o                         
   3  11   6         38.22         29.69         3.59 o                         
   4  11   6        376.40        413.38        12.31 o                         
  -4  12   6         78.61         94.68         8.48 o                         
  -3  12   6        243.77        257.95         9.66 o                         
  -2  12   6          0.43         -0.39         2.71 o                         
  -1  12   6       1000.27       1024.23        12.89 o                         
   0  12   6        659.68        629.75        12.40 o                         
   1  12   6          3.86          3.68         3.64 o                         
   2  12   6         45.40         41.87         4.63 o                         
   3  12   6        154.31        139.79         8.37 o                         
   4  12   6         15.00         15.77         5.00 o                         
  -4  13   6          2.99          4.59         6.01 o                         
  -3  13   6        121.24        134.27         6.53 o                         
  -2  13   6         30.16         31.35         3.75 o                         
  -1  13   6        727.67        700.70        17.90 o                         
   0  13   6          0.73          2.32         2.92 o                         
   1  13   6         62.77         76.66         6.54 o                         
   2  13   6        420.53        369.94        21.57 o                         
   3  13   6         16.85         10.14         4.62 o                         
   4  13   6         17.32         14.45        14.86 o                         
  -4  14   6         84.46         96.88         7.89 o                         
  -3  14   6         13.18         11.25         4.76 o                         
  -2  14   6         97.77         98.17         5.37 o                         
  -1  14   6        120.94        118.76         5.58 o                         
   0  14   6         59.13         54.11         5.37 o                         
   1  14   6         15.13          6.63         4.98 o                         
   2  14   6         78.47         83.92         7.40 o                         
   3  14   6        225.62        214.05         9.80 o                         
  -3  15   6          0.08          2.73         7.13 o                         
  -2  15   6        156.13        165.84         8.06 o                         
  -1  15   6         48.42         39.95         5.34 o                         
   0  15   6        339.89        322.93        10.09 o                         
   1  15   6         11.18         11.86         5.22 o                         
   2  15   6          0.21          2.56         4.58 o                         
   3  15   6          5.68          6.02         4.83 o                         
  -3  16   6          7.38          8.48         5.60 o                         
  -2  16   6        173.27        178.83         8.68 o                         
  -1  16   6          0.22          0.33         4.25 o                         
   0  16   6          5.82          2.84         4.36 o                         
   1  16   6         28.84         25.18         5.90 o                         
   2  16   6          3.16          7.92         6.22 o                         
  -2  17   6          0.38         -6.61         5.20 o                         
  -1  17   6        170.57        159.29         8.64 o                         
   0  17   6        198.85        232.04        10.17 o                         
   1  17   6          8.73          1.86         5.11 o                         
   2  17   6          0.22          1.02         5.32 o                         
  -1  18   6         20.55         25.41         5.47 o                         
   0  18   6          9.46          4.09        12.96 o                         
  -6   1   7        241.23        199.72        12.69 o                         
  -5   1   7        388.62        371.89        15.22 o                         
  -4   1   7         10.82          7.32         1.85 o                         
  -3   1   7        924.09        906.51         7.98 o                         
  -2   1   7        488.18        575.01         4.93 o                         
  -1   1   7        321.63        290.19         3.19 o                         
   0   1   7       4774.36       4728.38        44.66 o                         
   1   1   7          0.99         -2.12         2.32 o                         
   2   1   7          2.63          8.42         3.45 o                         
   3   1   7         12.82         13.66         4.48 o                         
   4   1   7         56.56         57.42         6.70 o                         
   5   1   7        152.28        141.46         5.68 o                         
   6   1   7         97.07        117.09        10.69 o                         
  -6   2   7         73.13         64.35         8.46 o                         
  -5   2   7         41.55         42.36         8.88 o                         
  -4   2   7         59.17         62.98         2.74 o                         
  -3   2   7        125.94        145.27         3.31 o                         
  -2   2   7       1014.68       1028.58         6.90 o                         
  -1   2   7         15.06         10.08         1.01 o                         
   0   2   7        137.96        148.05         3.25 o                         
   1   2   7        414.25        423.69        11.42 o                         
   2   2   7         10.29         13.52         7.43 o                         
   3   2   7         22.15         24.66         4.87 o                         
   4   2   7         56.98         58.24         4.13 o                         
   5   2   7         61.23         60.63         6.60 o                         
   6   2   7         53.63         39.87        11.60 o                         
  -6   3   7          2.23          4.88         5.57 o                         
  -5   3   7          7.57          1.18         5.07 o                         
  -4   3   7         68.03         70.02         4.06 o                         
  -3   3   7         92.54         76.30         3.06 o                         
  -2   3   7        606.69        689.92         5.52 o                         
  -1   3   7         15.19         23.44         1.17 o                         
   0   3   7         37.28         48.34         2.47 o                         
   1   3   7        849.66        841.94         9.94 o                         
   2   3   7        270.09        261.60         5.13 o                         
   3   3   7         38.55         37.26         3.41 o                         
   4   3   7        210.21        201.84         7.20 o                         
   5   3   7          0.19          1.54         2.94 o                         
   6   3   7         21.35          5.44         8.34 o                         
  -6   4   7         12.24         13.96         6.15 o                         
  -5   4   7         20.93         14.09         5.25 o                         
  -4   4   7          5.55          7.15         3.66 o                         
  -3   4   7        180.79        204.72         5.20 o                         
  -2   4   7        227.14        225.10         3.04 o                         
  -1   4   7       3135.08       3274.79        18.62 o                         
   0   4   7        438.47        477.14         6.69 o                         
   1   4   7          0.04          1.86         1.88 o                         
   2   4   7        277.51        285.99         5.13 o                         
   3   4   7        218.32        200.88         5.97 o                         
   4   4   7         96.60        101.16         5.81 o                         
   5   4   7          6.78          5.44         3.36 o                         
  -6   5   7        204.91        224.22        13.18 o                         
  -5   5   7         45.28         48.14         6.76 o                         
  -4   5   7        177.93        170.57         6.09 o                         
  -3   5   7        615.98        619.12         6.15 o                         
  -2   5   7        234.68        248.55         2.84 o                         
  -1   5   7         39.04         30.79         1.58 o                         
   0   5   7        450.18        390.20         6.33 o                         
   1   5   7         36.75         35.03         4.19 o                         
   2   5   7        822.73        829.45        11.76 o                         
   3   5   7          0.52         -1.93         2.64 o                         
   4   5   7         70.62         77.14         5.57 o                         
   5   5   7         33.35         27.58         3.41 o                         
  -6   6   7         81.35         97.57         9.61 o                         
  -5   6   7         38.67         40.63         6.41 o                         
  -4   6   7         35.31         33.44         3.19 o                         
  -3   6   7        196.35        185.83         3.94 o                         
  -2   6   7        364.39        412.03         4.37 o                         
  -1   6   7         64.11         50.16         2.02 o                         
   0   6   7       1028.84       1092.69        25.21 o                         
   1   6   7         14.18         19.44         4.08 o                         
   2   6   7        152.84        159.97         5.25 o                         
   3   6   7         32.28         26.77         2.62 o                         
   4   6   7         85.76         89.83         6.10 o                         
   5   6   7        334.13        334.04         8.38 o                         
  -5   7   7        294.86        290.87        12.53 o                         
  -4   7   7        463.55        471.68         8.47 o                         
  -3   7   7        281.04        294.40         4.59 o                         
  -2   7   7       1884.73       1845.02        14.11 o                         
  -1   7   7        108.04        111.02         2.60 o                         
   0   7   7         93.29         93.26         2.96 o                         
   1   7   7        183.57        197.10         5.34 o                         
   2   7   7        272.39        288.72         7.01 o                         
   3   7   7          4.81         10.26         2.42 o                         
   4   7   7        241.79        228.62         6.38 o                         
   5   7   7          4.39          3.94         3.02 o                         
  -5   8   7        204.96        181.82        10.94 o                         
  -4   8   7        110.39        115.46         5.04 o                         
  -3   8   7        471.67        462.88         7.16 o                         
  -2   8   7         16.15         21.13         2.09 o                         
  -1   8   7         42.23         56.82         2.74 o                         
   0   8   7         72.36         53.31         3.22 o                         
   1   8   7         44.52         59.88         3.73 o                         
   2   8   7          0.06         -1.87         2.73 o                         
   3   8   7          9.75         11.01         2.84 o                         
   4   8   7          0.51          0.73         2.91 o                         
   5   8   7        190.36        204.89         8.37 o                         
  -5   9   7         26.97         15.26         5.05 o                         
  -4   9   7         52.46         51.87         4.56 o                         
  -3   9   7       1057.92       1075.12        13.32 o                         
  -2   9   7       1078.61       1054.61        11.41 o                         
  -1   9   7         13.31         16.04         2.17 o                         
   0   9   7        846.82        861.74        12.51 o                         
   1   9   7         19.16         23.76         2.78 o                         
   2   9   7          6.03          0.75         2.33 o                         
   3   9   7        201.12        187.07         9.28 o                         
   4   9   7          5.05          8.10         3.28 o                         
   5   9   7         12.61         15.53         4.35 o                         
  -5  10   7         18.71         23.34         5.64 o                         
  -4  10   7         58.05         51.36         4.85 o                         
  -3  10   7        397.33        409.57         8.19 o                         
  -2  10   7        294.06        278.90         6.82 o                         
  -1  10   7        117.49        130.94         4.10 o                         
   0  10   7         71.31         64.21         3.85 o                         
   1  10   7          4.65          0.42         2.42 o                         
   2  10   7        247.74        243.64         6.12 o                         
   3  10   7        304.60        269.89         6.96 o                         
   4  10   7         24.81         29.91         4.20 o                         
   5  10   7        157.56        156.86        11.23 o                         
  -5  11   7         32.93         38.16         6.89 o                         
  -4  11   7         74.29         72.14         5.60 o                         
  -3  11   7        100.13         96.30         5.39 o                         
  -2  11   7       1231.37       1204.25        14.08 o                         
  -1  11   7         24.06         31.85         2.73 o                         
   0  11   7        145.65        133.14         4.82 o                         
   1  11   7         18.80         14.87         2.90 o                         
   2  11   7         59.95         69.38         4.69 o                         
   3  11   7         23.70         14.49         3.79 o                         
   4  11   7         14.01         21.29         5.17 o                         
  -4  12   7        134.80        161.57         7.72 o                         
  -3  12   7         38.78         41.51         4.03 o                         
  -2  12   7        306.38        314.81         6.97 o                         
  -1  12   7         63.37         51.99         3.76 o                         
   0  12   7        285.99        266.25        12.60 o                         
   1  12   7         12.69          8.68         3.69 o                         
   2  12   7        208.25        187.32         7.79 o                         
   3  12   7         18.42         18.80         4.15 o                         
   4  12   7         85.18         80.47         7.28 o                         
  -4  13   7          5.67         12.89         4.90 o                         
  -3  13   7        152.95        173.21         8.89 o                         
  -2  13   7        201.67        224.34         8.34 o                         
  -1  13   7          9.00         13.29         3.34 o                         
   0  13   7          6.66          3.59         3.23 o                         
   1  13   7        108.46        118.51         7.88 o                         
   2  13   7        129.51        115.14         7.72 o                         
   3  13   7         37.66         35.69         5.54 o                         
   4  13   7          0.01         -7.54         5.70 o                         
  -4  14   7         21.76         17.59         8.59 o                         
  -3  14   7         70.49         82.77         5.81 o                         
  -2  14   7         23.71         30.82         3.87 o                         
  -1  14   7        105.19        116.92         5.58 o                         
   0  14   7         91.27         77.41         6.01 o                         
   1  14   7        255.12        238.52        10.23 o                         
   2  14   7          0.58          8.77         4.94 o                         
   3  14   7         22.45         18.78         5.23 o                         
  -3  15   7        103.47         98.25         7.83 o                         
  -2  15   7          8.98          2.38         6.17 o                         
  -1  15   7         89.97         84.73         8.48 o                         
   0  15   7         97.08         90.09         6.60 o                         
   1  15   7          9.54         14.88         5.50 o                         
   2  15   7        106.05        109.33         8.38 o                         
   3  15   7          4.30          6.55         4.98 o                         
  -3  16   7        207.94        220.79        15.65 o                         
  -2  16   7        300.71        340.81        10.58 o                         
  -1  16   7         62.05         49.95         6.07 o                         
   0  16   7          2.03          2.05         5.33 o                         
   1  16   7         10.05          4.06         5.22 o                         
   2  16   7        249.86        233.93        11.49 o                         
  -2  17   7         30.77         36.20         6.38 o                         
  -1  17   7          9.89         10.24         4.70 o                         
   0  17   7          6.68         12.43         5.87 o                         
   1  17   7         13.09          7.37         6.38 o                         
   2  17   7          0.93          7.87         5.27 o                         
   0  18   7         46.22         41.79         7.92 o                         
  -6   0   8         37.54         25.37         9.06 o                         
  -5   0   8        897.51        789.85        29.00 o                         
  -4   0   8       1187.77       1214.89        16.57 o                         
  -3   0   8         84.92         86.04         3.83 o                         
  -2   0   8       9800.26      10501.46        96.82 o                         
  -1   0   8       1412.11       1509.49        29.54 o                         
   0   0   8       7710.60       7787.33        83.62 o                         
   1   0   8       1317.61       1481.46        33.71 o                         
   2   0   8       1521.28       1593.11        37.70 o                         
   3   0   8          3.10         10.87         6.16 o                         
   4   0   8        727.37        753.24        26.46 o                         
   5   0   8          0.22         -1.72         2.97 o                         
   6   0   8         86.26         93.16        13.05 o                         
  -6   1   8          5.13          8.05        10.15 o                         
  -5   1   8        157.40        154.89        12.14 o                         
  -4   1   8        123.94        114.12         3.32 o                         
  -3   1   8         60.12         49.78         2.21 o                         
  -2   1   8       1072.18       1111.25         9.12 o                         
  -1   1   8        765.30        722.95         6.45 o                         
   0   1   8        614.27        578.17         7.38 o                         
   1   1   8        405.61        356.79         7.31 o                         
   2   1   8         42.19         53.59         6.34 o                         
   3   1   8          5.77          8.07         8.70 o                         
   4   1   8         32.88         38.94         4.13 o                         
   5   1   8        164.09        158.09         6.28 o                         
   6   1   8         50.59         65.37         6.97 o                         
  -6   2   8        343.03        376.84        37.88 o                         
  -5   2   8          8.40          9.89         6.52 o                         
  -4   2   8         30.85         31.76         2.90 o                         
  -3   2   8       1174.09       1328.62        10.98 o                         
  -2   2   8       1157.38       1290.03         9.01 o                         
  -1   2   8        760.88        799.84         6.54 o                         
   0   2   8       1028.74        931.48        15.37 o                         
   1   2   8        160.94        173.82         6.65 o                         
   2   2   8       1636.88       1621.62        27.04 o                         
   3   2   8       1145.42       1220.79        51.65 o                         
   4   2   8        292.53        296.75         7.72 o                         
   5   2   8         14.33         17.49         3.62 o                         
  -6   3   8         49.47         50.99        12.51 o                         
  -5   3   8        338.44        338.17        13.23 o                         
  -4   3   8         66.76         63.79         3.84 o                         
  -3   3   8         19.59         21.66         2.05 o                         
  -2   3   8        225.97        256.61         3.08 o                         
  -1   3   8         20.16         17.27         1.28 o                         
   0   3   8        378.29        460.84         7.11 o                         
   1   3   8       2026.08       2071.18        26.19 o                         
   2   3   8       1087.78       1074.37        12.98 o                         
   3   3   8         87.41         98.87         6.38 o                         
   4   3   8         23.66         28.00         3.85 o                         
   5   3   8        118.91        112.51         6.15 o                         
  -6   4   8         19.74         25.37         6.53 o                         
  -5   4   8         14.35         28.48         6.02 o                         
  -4   4   8        548.16        555.04         9.65 o                         
  -3   4   8          1.54          1.75         1.43 o                         
  -2   4   8       2704.92       2745.31        17.54 o                         
  -1   4   8       5450.62       5868.08        36.71 o                         
   0   4   8       2494.89       2455.88        22.64 o                         
   1   4   8        133.66        148.68         4.33 o                         
   2   4   8        162.35        174.24         4.28 o                         
   3   4   8         11.75         11.51         2.70 o                         
   4   4   8          1.96          1.58         3.14 o                         
   5   4   8         30.40         29.63         4.85 o                         
  -6   5   8         12.81         11.81         5.76 o                         
  -5   5   8        221.06        226.18        12.69 o                         
  -4   5   8        987.83        987.28        14.11 o                         
  -3   5   8         19.80         15.75         1.38 o                         
  -2   5   8       2005.16       1907.16        11.31 o                         
  -1   5   8        938.19       1010.88         7.79 o                         
   0   5   8         29.29         27.93         3.09 o                         
   1   5   8        527.51        492.35         9.10 o                         
   2   5   8       1145.84       1156.18        15.06 o                         
   3   5   8          0.02         -1.79         2.72 o                         
   4   5   8         30.37         32.36         4.35 o                         
   5   5   8        168.50        154.18         8.21 o                         
  -5   6   8         11.99          8.88         6.34 o                         
  -4   6   8        360.11        353.26        13.81 o                         
  -3   6   8         78.33         85.39         2.64 o                         
  -2   6   8         25.90         39.28         1.70 o                         
  -1   6   8        327.15        323.47         4.54 o                         
   0   6   8        331.97        286.01         7.29 o                         
   1   6   8          0.09         -1.77         2.35 o                         
   2   6   8        568.87        533.75        13.45 o                         
   3   6   8         36.93         27.02         3.35 o                         
   4   6   8         96.72        116.90         6.89 o                         
   5   6   8          3.08          5.13         3.98 o                         
  -5   7   8        348.77        329.48        12.93 o                         
  -4   7   8         15.71         16.30         3.01 o                         
  -3   7   8        473.58        441.67         7.35 o                         
  -2   7   8         99.95        105.19         2.94 o                         
  -1   7   8        343.41        339.83         4.96 o                         
   0   7   8       1174.46       1233.03        14.78 o                         
   1   7   8          2.54          5.37         2.41 o                         
   2   7   8          0.04         -2.62         2.62 o                         
   3   7   8        288.87        282.79         6.28 o                         
   4   7   8          0.12          0.24         3.79 o                         
   5   7   8         17.98         17.62         3.43 o                         
  -5   8   8         44.28         40.47         6.53 o                         
  -4   8   8        511.02        504.15         9.08 o                         
  -3   8   8        443.38        456.81         7.16 o                         
  -2   8   8        192.72        206.83         4.06 o                         
  -1   8   8        407.17        396.66         7.48 o                         
   0   8   8       1801.04       1847.51        18.62 o                         
   1   8   8          0.45          2.95         2.40 o                         
   2   8   8          2.12         -2.10         2.79 o                         
   3   8   8        186.22        165.50         5.82 o                         
   4   8   8         44.79         38.79         4.19 o                         
   5   8   8          3.48          4.43         3.33 o                         
  -5   9   8        241.73        253.74        17.76 o                         
  -4   9   8          1.48          1.07         2.89 o                         
  -3   9   8         74.55         70.76         3.56 o                         
  -2   9   8        827.20        826.58         8.65 o                         
  -1   9   8        594.27        606.39         7.96 o                         
   0   9   8         44.65         44.13         3.66 o                         
   1   9   8         19.18         17.00         3.01 o                         
   2   9   8        114.21        116.13         5.72 o                         
   3   9   8         56.91         41.96         4.70 o                         
   4   9   8        172.66        142.67         6.78 o                         
   5   9   8         16.20         25.45         4.08 o                         
  -5  10   8          3.09         -2.54         6.16 o                         
  -4  10   8         12.62         19.22         3.92 o                         
  -3  10   8         40.06         43.33         3.80 o                         
  -2  10   8         11.31         12.25         2.58 o                         
  -1  10   8         39.34         44.76         2.92 o                         
   0  10   8          1.82          1.76         2.94 o                         
   1  10   8        532.57        577.63        14.24 o                         
   2  10   8         33.30         21.94         3.41 o                         
   3  10   8         43.33         46.63         3.90 o                         
   4  10   8         92.94         88.83        19.57 o                         
  -5  11   8         14.94          9.20         5.51 o                         
  -4  11   8          5.18          5.39         3.83 o                         
  -3  11   8        222.30        214.59         6.62 o                         
  -2  11   8        226.24        219.15         5.91 o                         
  -1  11   8        414.62        377.53         7.73 o                         
   0  11   8        447.89        454.63         8.81 o                         
   1  11   8        292.12        287.96         8.60 o                         
   2  11   8         77.71         69.21         5.44 o                         
   3  11   8        284.36        269.37         8.32 o                         
   4  11   8          5.36         12.22         4.83 o                         
  -4  12   8         60.52         66.34         5.67 o                         
  -3  12   8        295.68        291.78         7.55 o                         
  -2  12   8         12.34         12.83         3.04 o                         
  -1  12   8       2021.69       1975.29        24.77 o                         
   0  12   8        304.26        310.37        10.10 o                         
   1  12   8          8.93          6.92         4.30 o                         
   2  12   8          0.23          0.01         3.56 o                         
   3  12   8         68.08         67.04         5.38 o                         
   4  12   8          4.01          4.19         4.66 o                         
  -4  13   8          2.05         -0.94         4.48 o                         
  -3  13   8         13.10         14.11         3.81 o                         
  -2  13   8         67.30         58.56         4.40 o                         
  -1  13   8          6.02         -1.62         2.84 o                         
   0  13   8         60.69         56.17         6.06 o                         
   1  13   8         59.82         62.88        11.06 o                         
   2  13   8         22.68         19.57         8.37 o                         
   3  13   8         41.01         28.06        10.13 o                         
   4  13   8          5.78          7.05         6.27 o                         
  -4  14   8         15.20         16.05         6.09 o                         
  -3  14   8         45.74         52.43         5.08 o                         
  -2  14   8         71.87         74.00         4.95 o                         
  -1  14   8        680.93        678.31        11.71 o                         
   0  14   8         54.04         61.11         4.93 o                         
   1  14   8          5.05          1.76         4.86 o                         
   2  14   8         62.25         56.22         6.32 o                         
   3  14   8        123.49        123.26         8.34 o                         
  -3  15   8         33.31         34.11         4.72 o                         
  -2  15   8        184.05        182.66         9.99 o                         
  -1  15   8        375.91        404.25        12.27 o                         
   0  15   8        304.72        347.67        12.19 o                         
   1  15   8        126.63        123.99         8.64 o                         
   2  15   8          0.29          2.70         5.51 o                         
   3  15   8         10.33          6.78         6.21 o                         
  -2  16   8         31.64         26.52         5.02 o                         
  -1  16   8         16.67         14.58         4.74 o                         
   0  16   8        113.34        112.56         8.71 o                         
   1  16   8         44.96         35.43         6.22 o                         
   2  16   8          3.52          5.63         6.53 o                         
  -2  17   8         97.93        111.99         7.57 o                         
  -1  17   8        107.61        120.91         8.05 o                         
   0  17   8         45.76         35.21         6.82 o                         
   1  17   8         68.92         72.58         8.01 o                         
  -6   1   9         18.90         18.94         6.28 o                         
  -5   1   9         75.44         72.69         7.79 o                         
  -4   1   9         51.28         39.85         2.67 o                         
  -3   1   9          1.55          7.50         2.95 o                         
  -2   1   9        534.83        562.09         5.19 o                         
  -1   1   9          4.09          3.37         1.22 o                         
   0   1   9         27.81         24.57         2.79 o                         
   1   1   9       1019.33       1129.10        17.09 o                         
   2   1   9         50.95         59.95         5.98 o                         
   3   1   9         81.54         82.56         7.79 o                         
   4   1   9          2.46          6.87         4.85 o                         
   5   1   9         20.19         25.95         3.67 o                         
  -6   2   9        111.65         98.25         9.73 o                         
  -5   2   9          0.17         -6.34         4.59 o                         
  -4   2   9        118.62        110.55         4.00 o                         
  -3   2   9        387.36        425.78         6.46 o                         
  -2   2   9        329.77        333.36         4.66 o                         
  -1   2   9        952.60        986.53         8.53 o                         
   0   2   9        515.77        551.58        10.88 o                         
   1   2   9        688.65        611.64        10.53 o                         
   2   2   9          0.14          0.72         5.07 o                         
   3   2   9         49.12         55.94         6.28 o                         
   4   2   9         16.63         19.32         4.66 o                         
   5   2   9         95.88        100.62         6.80 o                         
  -6   3   9         10.21          3.67        10.15 o                         
  -5   3   9         18.17         15.22         5.51 o                         
  -4   3   9         65.69         61.60         3.98 o                         
  -3   3   9        390.51        390.52         6.11 o                         
  -2   3   9          4.25          3.36         1.05 o                         
  -1   3   9       2060.80       2122.38        15.22 o                         
   0   3   9        666.15        639.65         9.17 o                         
   1   3   9        693.67        749.52        26.10 o                         
   2   3   9        157.06        168.65         4.64 o                         
   3   3   9        793.25        743.08        18.29 o                         
   4   3   9         17.04         23.77         3.67 o                         
   5   3   9         53.34         61.52        11.42 o                         
  -6   4   9          1.20          7.52         6.89 o                         
  -5   4   9         79.56         72.16         9.79 o                         
  -4   4   9        126.16        129.12         5.22 o                         
  -3   4   9          0.08          0.85         0.91 o                         
  -2   4   9        534.94        544.63         4.73 o                         
  -1   4   9       1834.73       1944.99        15.54 o                         
   0   4   9        130.71        128.88         4.50 o                         
   1   4   9        135.44        161.76         4.52 o                         
   2   4   9         64.58         53.85         3.02 o                         
   3   4   9         53.18         54.77         3.75 o                         
   4   4   9         99.14        108.92         6.48 o                         
   5   4   9        242.39        251.59         8.97 o                         
  -6   5   9         30.54         40.61        13.96 o                         
  -5   5   9         27.68         39.90         6.50 o                         
  -4   5   9         95.42        108.46         5.12 o                         
  -3   5   9          5.43         10.30         1.39 o                         
  -2   5   9        176.59        182.31         2.61 o                         
  -1   5   9        968.07       1026.88        10.33 o                         
   0   5   9         14.25         18.61         2.58 o                         
   1   5   9         53.43         70.67         6.28 o                         
   2   5   9        799.70        827.15        12.18 o                         
   3   5   9        747.88        727.98        13.73 o                         
   4   5   9         85.18         73.63         5.80 o                         
   5   5   9          6.81         13.15         4.00 o                         
  -5   6   9         67.47         67.29         7.42 o                         
  -4   6   9        155.20        152.32         5.97 o                         
  -3   6   9         54.89         52.21         2.73 o                         
  -2   6   9        140.65        174.24         2.96 o                         
  -1   6   9       1035.08       1177.12        11.07 o                         
   0   6   9        416.50        395.54         9.24 o                         
   1   6   9        180.80        143.23         6.59 o                         
   2   6   9        359.49        363.36         7.83 o                         
   3   6   9        737.96        710.71        10.11 o                         
   4   6   9         98.54         91.74         6.39 o                         
   5   6   9          8.51          8.71         3.61 o                         
  -5   7   9         38.09         30.78         5.99 o                         
  -4   7   9         69.77         66.41         4.65 o                         
  -3   7   9       1561.46       1599.98        15.89 o                         
  -2   7   9         89.77         91.84         2.55 o                         
  -1   7   9        155.36        188.04         3.85 o                         
   0   7   9        601.62        582.60         9.09 o                         
   1   7   9        300.33        305.94         7.38 o                         
   2   7   9         88.90         73.37         4.42 o                         
   3   7   9        682.62        624.97         9.72 o                         
   4   7   9        105.68         99.99         9.81 o                         
   5   7   9         86.80         86.98         5.50 o                         
  -5   8   9         64.75         66.67         7.48 o                         
  -4   8   9        176.32        185.37         6.75 o                         
  -3   8   9          7.45          4.81         2.33 o                         
  -2   8   9         66.07         67.25         3.46 o                         
  -1   8   9        509.11        462.25         7.60 o                         
   0   8   9         28.31         39.87         3.28 o                         
   1   8   9        132.95        154.98         5.17 o                         
   2   8   9          0.23         -1.34         3.40 o                         
   3   8   9         87.57         97.41         5.05 o                         
   4   8   9          6.49          0.74         3.02 o                         
   5   8   9        103.70         88.96         5.69 o                         
  -5   9   9        113.23        127.59        14.50 o                         
  -4   9   9         85.66        103.81         5.03 o                         
  -3   9   9        123.55        121.86         4.32 o                         
  -2   9   9          1.37          4.29         1.89 o                         
  -1   9   9        170.44        169.74         5.39 o                         
   0   9   9        347.81        381.23         5.95 o                         
   1   9   9          1.03         -3.43         2.29 o                         
   2   9   9        200.35        163.20         6.54 o                         
   3   9   9        189.15        192.10         6.75 o                         
   4   9   9         24.08         26.31         3.95 o                         
   5   9   9         20.44         21.44         4.81 o                         
  -5  10   9         24.61         21.39         7.97 o                         
  -4  10   9          4.07          8.59         3.92 o                         
  -3  10   9         42.69         41.79         3.72 o                         
  -2  10   9        452.26        424.77         7.10 o                         
  -1  10   9         14.11         18.32         2.43 o                         
   0  10   9        212.03        202.43         5.63 o                         
   1  10   9        183.31        156.76         5.44 o                         
   2  10   9         16.90         23.38         4.59 o                         
   3  10   9         16.30         15.01         3.25 o                         
   4  10   9        120.38        117.03         7.94 o                         
  -4  11   9         87.46         95.71         6.10 o                         
  -3  11   9        109.33        109.44         5.30 o                         
  -2  11   9         34.81         38.24         3.50 o                         
  -1  11   9        244.28        233.46         5.99 o                         
   0  11   9         69.33         72.94         7.04 o                         
   1  11   9         24.74         15.87         3.84 o                         
   2  11   9          0.55          2.27         3.60 o                         
   3  11   9        288.95        271.89         8.33 o                         
   4  11   9          0.18         -3.03         4.19 o                         
  -4  12   9         36.11         44.69         5.08 o                         
  -3  12   9         96.97         90.11         5.16 o                         
  -2  12   9         10.92         11.21         2.92 o                         
  -1  12   9         99.42        114.90         5.42 o                         
   0  12   9        177.22        161.36         8.42 o                         
   1  12   9          0.05          1.27         5.25 o                         
   2  12   9        117.08        106.91         7.49 o                         
   3  12   9         33.30         39.82         5.45 o                         
   4  12   9         10.81          4.92         6.35 o                         
  -4  13   9         44.13         55.96         6.61 o                         
  -3  13   9          0.64          2.07         3.62 o                         
  -2  13   9         56.19         55.47         4.40 o                         
  -1  13   9         12.89          6.08         3.27 o                         
   0  13   9         24.59         17.72         5.07 o                         
   1  13   9          1.91         -2.88         4.42 o                         
   2  13   9         85.18         92.86         7.22 o                         
   3  13   9         73.84         82.76         6.95 o                         
  -3  14   9          0.05          1.90         4.13 o                         
  -2  14   9          3.67          1.45         4.53 o                         
  -1  14   9          0.28         -0.39         3.26 o                         
   0  14   9        100.24         94.50         7.85 o                         
   1  14   9        230.56        223.59         9.94 o                         
   2  14   9         53.23         68.79         7.13 o                         
   3  14   9         25.89         23.88         7.19 o                         
  -3  15   9        150.85        173.93        10.46 o                         
  -2  15   9         14.33         11.69         3.60 o                         
  -1  15   9         45.65         42.84         5.68 o                         
   0  15   9         25.61         16.36         5.63 o                         
   1  15   9         12.35          9.63         7.56 o                         
   2  15   9         65.86         56.48         7.59 o                         
   3  15   9         28.12         20.78         5.61 o                         
  -2  16   9        124.10        107.22         7.32 o                         
  -1  16   9         71.82         85.27         6.78 o                         
   0  16   9         56.07         48.03         6.83 o                         
   1  16   9          5.00         10.27         5.42 o                         
   2  16   9         37.72         21.48         5.98 o                         
  -1  17   9         35.09         39.06         5.74 o                         
   0  17   9         14.46         11.25         5.80 o                         
   1  17   9          3.46          0.03         5.46 o                         
  -6   0  10        265.49        325.15        21.02 o                         
  -5   0  10          4.58         14.14         7.61 o                         
  -4   0  10        167.94        177.57         9.97 o                         
  -3   0  10         33.08         25.56         1.67 o                         
  -2   0  10       2587.51       2754.29        28.27 o                         
  -1   0  10         27.28         25.01         5.44 o                         
   0   0  10        558.69        596.90        14.86 o                         
   1   0  10       6303.37       6692.14       126.51 o                         
   2   0  10        171.00        174.72        11.60 o                         
   3   0  10       1515.85       1416.94        38.06 o                         
   4   0  10        333.12        308.11        17.04 o                         
   5   0  10          0.30         -0.66         3.30 o                         
  -6   1  10          0.18         -1.56         5.51 o                         
  -5   1  10          4.12         -1.99         4.61 o                         
  -4   1  10          2.17          1.21         2.93 o                         
  -3   1  10          0.29          1.16         0.81 o                         
  -2   1  10         17.92         18.56         1.49 o                         
  -1   1  10         57.56         63.89         2.73 o                         
   0   1  10       3379.39       3493.23        40.37 o                         
   1   1  10       1955.20       2120.95        48.94 o                         
   2   1  10        978.53       1016.61        20.12 o                         
   3   1  10         11.32          4.80         4.59 o                         
   4   1  10        767.34        773.14        19.61 o                         
   5   1  10         90.50         89.96         7.59 o                         
  -6   2  10         40.52         53.20        22.29 o                         
  -5   2  10         14.83          7.90         5.25 o                         
  -4   2  10         32.04         31.03         2.59 o                         
  -3   2  10        200.06        205.10         3.51 o                         
  -2   2  10         13.68          5.67         1.25 o                         
  -1   2  10         13.35         26.91         1.83 o                         
   0   2  10       2784.00       3039.87        42.29 o                         
   1   2  10         88.50        112.95         5.13 o                         
   2   2  10         17.78         13.59         4.10 o                         
   3   2  10          0.21         -4.53         4.17 o                         
   4   2  10         10.94         11.19         3.24 o                         
   5   2  10        164.52        159.01         6.70 o                         
  -6   3  10         40.47         52.77        20.30 o                         
  -5   3  10         75.66         79.65         9.06 o                         
  -4   3  10        151.95        155.52         5.25 o                         
  -3   3  10        441.05        423.90         4.99 o                         
  -2   3  10       1139.20       1239.01        10.39 o                         
  -1   3  10          5.01          9.95         1.43 o                         
   0   3  10       2108.54       2205.56        23.48 o                         
   1   3  10         52.95         60.45         4.11 o                         
   2   3  10        735.39        754.45        11.38 o                         
   3   3  10        149.54        146.94         5.89 o                         
   4   3  10         34.83         33.32         3.98 o                         
   5   3  10         54.54         55.97         5.42 o                         
  -6   4  10         77.55         87.94         9.22 o                         
  -5   4  10          0.48         -2.25         4.59 o                         
  -4   4  10        113.72        106.69         4.88 o                         
  -3   4  10         93.54         81.07         2.04 o                         
  -2   4  10          5.08          8.25         1.21 o                         
  -1   4  10        276.57        260.52         4.02 o                         
   0   4  10         34.84         31.39         2.88 o                         
   1   4  10          4.32          5.29         2.26 o                         
   2   4  10        822.35        880.32        10.51 o                         
   3   4  10        416.65        388.98         7.82 o                         
   4   4  10        152.95        137.91         7.07 o                         
   5   4  10        435.13        432.77        13.59 o                         
  -6   5  10         19.30         27.36        11.96 o                         
  -5   5  10          5.41         10.17         4.85 o                         
  -4   5  10         87.17        101.02         5.00 o                         
  -3   5  10        181.82        194.16         5.44 o                         
  -2   5  10         72.11         85.92         2.06 o                         
  -1   5  10         64.95         90.38         3.68 o                         
   0   5  10        148.68        152.46         7.47 o                         
   1   5  10          7.74         -0.11         2.37 o                         
   2   5  10         12.64          7.69         2.45 o                         
   3   5  10        296.85        288.35         7.75 o                         
   4   5  10         91.98        118.05         6.99 o                         
   5   5  10        172.20        193.59         9.92 o                         
  -5   6  10         69.10         64.94         7.38 o                         
  -4   6  10         42.29         37.27         4.38 o                         
  -3   6  10          0.24          1.39         1.95 o                         
  -2   6  10        346.27        334.88         4.20 o                         
  -1   6  10        600.92        611.92         8.34 o                         
   0   6  10        111.86        106.77         4.84 o                         
   1   6  10        129.64        137.87         5.25 o                         
   2   6  10        186.52        195.18         8.11 o                         
   3   6  10        459.34        467.01         8.11 o                         
   4   6  10         77.79         86.08         6.34 o                         
   5   6  10        267.31        262.76        12.06 o                         
  -5   7  10         11.95         16.13         5.38 o                         
  -4   7  10         22.35         20.53         3.56 o                         
  -3   7  10        170.15        171.82         5.17 o                         
  -2   7  10        143.70        149.55         3.01 o                         
  -1   7  10        169.59        156.44         4.01 o                         
   0   7  10         47.13         55.61         3.99 o                         
   1   7  10         49.57         51.73         4.04 o                         
   2   7  10        271.79        252.26         9.10 o                         
   3   7  10        111.80        124.61         4.89 o                         
   4   7  10         33.43         29.89         4.74 o                         
   5   7  10         29.97         26.95         4.10 o                         
  -5   8  10        536.34        505.21        40.78 o                         
  -4   8  10        211.32        196.72        10.83 o                         
  -3   8  10        247.00        219.31         5.22 o                         
  -2   8  10          0.98          1.14         1.79 o                         
  -1   8  10        421.23        451.89         6.21 o                         
   0   8  10         94.80         81.64         4.26 o                         
   1   8  10        274.38        252.14         7.25 o                         
   2   8  10        103.13        100.38         5.40 o                         
   3   8  10        561.18        559.44         9.65 o                         
   4   8  10          1.75         -1.94         6.98 o                         
   5   8  10        175.65        187.86         7.63 o                         
  -5   9  10        143.54        142.09        15.22 o                         
  -4   9  10         28.68         32.48         4.11 o                         
  -3   9  10         38.61         44.32         3.43 o                         
  -2   9  10        183.14        191.95         4.25 o                         
  -1   9  10         43.76         39.46         3.08 o                         
   0   9  10        385.86        361.75         7.73 o                         
   1   9  10        846.42        858.31        14.12 o                         
   2   9  10        128.13        109.21         6.38 o                         
   3   9  10        186.79        187.70         7.74 o                         
   4   9  10        692.39        664.33        22.08 o                         
  -5  10  10          6.92          6.89         7.61 o                         
  -4  10  10         95.84         93.80         5.93 o                         
  -3  10  10        265.96        257.65         8.82 o                         
  -2  10  10        147.15        149.18         5.12 o                         
  -1  10  10          0.60         -2.68         2.05 o                         
   0  10  10        189.06        171.84         6.94 o                         
   1  10  10         22.51         15.54         3.30 o                         
   2  10  10        192.08        175.94         8.79 o                         
   3  10  10        158.16        152.50         6.75 o                         
   4  10  10         11.57         10.41         6.38 o                         
  -4  11  10         55.82         65.70         5.51 o                         
  -3  11  10         79.20         83.84         4.88 o                         
  -2  11  10          6.23          4.33         3.57 o                         
  -1  11  10        508.37        489.15         8.55 o                         
   0  11  10          4.86          1.07         4.10 o                         
   1  11  10          2.13          0.36         3.38 o                         
   2  11  10          1.89          1.34         3.53 o                         
   3  11  10         54.72         54.69         4.92 o                         
   4  11  10        203.94        204.84        10.07 o                         
  -4  12  10         31.41         27.51        10.86 o                         
  -3  12  10         66.29         68.73         5.25 o                         
  -2  12  10          2.12          0.54         3.75 o                         
  -1  12  10         62.18         67.49         4.89 o                         
   0  12  10         25.95         34.72         5.43 o                         
   1  12  10        260.59        253.47        10.23 o                         
   2  12  10         28.79         33.08         5.45 o                         
   3  12  10        107.91        118.31         7.52 o                         
   4  12  10         26.24         12.50         6.53 o                         
  -4  13  10         73.88         80.32         7.34 o                         
  -3  13  10         22.45         23.71         4.36 o                         
  -2  13  10        148.98        165.35         8.23 o                         
  -1  13  10        598.64        594.43        10.80 o                         
   0  13  10        103.45         89.90         7.01 o                         
   1  13  10        506.80        469.77        13.93 o                         
   2  13  10          4.08          6.12         4.57 o                         
   3  13  10         10.98         15.45        10.31 o                         
  -3  14  10          3.63          1.94         3.71 o                         
  -2  14  10         35.64         44.73         4.35 o                         
  -1  14  10         21.39         17.51         3.76 o                         
   0  14  10          4.82         -3.06         4.52 o                         
   1  14  10        214.76        197.97        12.46 o                         
   2  14  10        183.06        198.00        10.96 o                         
   3  14  10          4.35          2.56         6.33 o                         
  -3  15  10         24.26         27.72         4.79 o                         
  -2  15  10         37.87         54.21         6.03 o                         
  -1  15  10        176.96        183.35         9.83 o                         
   0  15  10         43.30         36.03         6.12 o                         
   1  15  10         56.13         53.79         7.98 o                         
   2  15  10          0.67         -1.42         4.88 o                         
  -2  16  10         49.97         51.82         5.92 o                         
  -1  16  10         75.69         71.77         7.67 o                         
   0  16  10          2.52          3.21         5.36 o                         
   1  16  10          1.18         -0.71         5.17 o                         
   2  16  10        100.62        103.68         8.50 o                         
  -1  17  10          3.69         -0.93         5.26 o                         
   0  17  10         51.51         60.33         7.51 o                         
   1  17  10        454.55        477.99        15.49 o                         
  -6   1  11         10.09         11.95        11.06 o                         
  -5   1  11          1.46          5.98         5.13 o                         
  -4   1  11         71.57         56.16         4.09 o                         
  -3   1  11         85.48         89.76         2.32 o                         
  -2   1  11        567.02        567.97         5.96 o                         
  -1   1  11        781.80        774.01         9.90 o                         
   0   1  11       1186.63       1225.51        14.85 o                         
   1   1  11       2037.81       2059.95        27.18 o                         
   2   1  11          3.99          3.91         3.82 o                         
   3   1  11         38.45         38.12         6.02 o                         
   4   1  11        109.71        110.68        19.21 o                         
   5   1  11          8.79          4.22         3.34 o                         
  -6   2  11          2.08          2.76         5.51 o                         
  -5   2  11         68.62         57.30         7.56 o                         
  -4   2  11         11.77         14.79         3.11 o                         
  -3   2  11       1085.82       1071.60         9.18 o                         
  -2   2  11        131.53        146.10         2.45 o                         
  -1   2  11         14.75         25.43         1.86 o                         
   0   2  11       1658.06       1768.67        30.62 o                         
   1   2  11          2.89          1.26         2.79 o                         
   2   2  11          0.04          1.49         3.71 o                         
   3   2  11        238.01        220.35        12.87 o                         
   4   2  11         17.83         25.27         3.80 o                         
   5   2  11         65.03         72.77         5.19 o                         
  -6   3  11         19.74         30.14         7.05 o                         
  -5   3  11         41.32         41.70         6.79 o                         
  -4   3  11        109.79        105.80         6.16 o                         
  -3   3  11          2.40          2.49         1.44 o                         
  -2   3  11          4.87          6.72         1.54 o                         
  -1   3  11        269.74        246.87         4.57 o                         
   0   3  11        157.07        155.76         7.69 o                         
   1   3  11       1453.88       1419.85        19.81 o                         
   2   3  11        313.61        323.26         7.45 o                         
   3   3  11         48.01         47.08         4.92 o                         
   4   3  11        307.00        293.23         8.36 o                         
   5   3  11        208.54        226.68         9.17 o                         
  -6   4  11          1.28          5.73         5.62 o                         
  -5   4  11         56.76         51.09         7.07 o                         
  -4   4  11        336.08        316.58         9.25 o                         
  -3   4  11          0.32         -0.67         1.22 o                         
  -2   4  11        327.53        359.97         4.42 o                         
  -1   4  11         14.23          8.92         2.10 o                         
   0   4  11        915.58       1023.40        13.60 o                         
   1   4  11        363.71        376.89         6.83 o                         
   2   4  11          1.30          3.03         2.26 o                         
   3   4  11          2.22          6.91         2.85 o                         
   4   4  11          3.10          4.90         3.32 o                         
   5   4  11          7.55         13.55         4.24 o                         
  -5   5  11         39.06         35.16         6.41 o                         
  -4   5  11         85.35         87.16         4.60 o                         
  -3   5  11          0.17         -0.53         1.62 o                         
  -2   5  11         87.93        102.23         3.01 o                         
  -1   5  11       1618.62       1732.28        17.81 o                         
   0   5  11         22.04         33.01         3.19 o                         
   1   5  11        353.19        332.34         6.70 o                         
   2   5  11         83.72         96.87         4.02 o                         
   3   5  11         42.19         40.45         3.79 o                         
   4   5  11          0.05          5.16         3.81 o                         
   5   5  11         80.78         78.48         6.79 o                         
  -5   6  11         24.04         29.87        10.69 o                         
  -4   6  11         20.11         14.42         5.05 o                         
  -3   6  11        189.56        175.94         5.04 o                         
  -2   6  11         81.23        109.90         2.67 o                         
  -1   6  11          0.00          3.38         2.55 o                         
   0   6  11        677.31        683.04        11.07 o                         
   1   6  11        323.80        354.28         8.86 o                         
   2   6  11         37.95         38.74         4.66 o                         
   3   6  11        376.60        379.31         8.47 o                         
   4   6  11         27.12         32.49         4.78 o                         
   5   6  11          4.81          9.53         6.21 o                         
  -5   7  11          0.31         -1.89         7.97 o                         
  -4   7  11         79.92         67.51         4.63 o                         
  -3   7  11         55.83         53.31         4.39 o                         
  -2   7  11       1197.53       1278.56        11.73 o                         
  -1   7  11         72.55         76.34         3.49 o                         
   0   7  11        431.91        455.85         9.09 o                         
   1   7  11        449.67        416.82         9.01 o                         
   2   7  11         59.12         60.27         4.43 o                         
   3   7  11       1268.39       1248.44        15.72 o                         
   4   7  11         53.23         53.65         8.20 o                         
   5   7  11         39.60         43.24         4.62 o                         
  -5   8  11        154.91        158.82        10.47 o                         
  -4   8  11         76.70         71.55         4.90 o                         
  -3   8  11         10.87          9.88         2.65 o                         
  -2   8  11        217.37        216.98         4.81 o                         
  -1   8  11         10.04          6.89         2.27 o                         
   0   8  11        134.05        154.54         6.09 o                         
   1   8  11       1022.59       1014.40        19.25 o                         
   2   8  11        354.49        338.22         8.47 o                         
   3   8  11        364.30        364.89        12.06 o                         
   4   8  11        105.71        104.16         7.49 o                         
   5   8  11         25.97         30.60         4.37 o                         
  -5   9  11         15.52         12.69         8.34 o                         
  -4   9  11         24.22         23.47         3.89 o                         
  -3   9  11        477.98        443.83         7.65 o                         
  -2   9  11        485.89        460.39         6.33 o                         
  -1   9  11        643.09        635.31        10.42 o                         
   0   9  11         72.36         88.86         4.75 o                         
   1   9  11        348.07        340.17         8.91 o                         
   2   9  11        643.10        633.48        12.02 o                         
   3   9  11          0.00          1.98         3.14 o                         
   4   9  11        104.65        121.52         8.18 o                         
  -5  10  11         36.99         35.16         9.79 o                         
  -4  10  11          1.17          0.59         4.09 o                         
  -3  10  11          7.42          7.92         2.97 o                         
  -2  10  11         34.48         38.36         3.43 o                         
  -1  10  11        266.05        237.79        10.08 o                         
   0  10  11       1468.56       1413.79        21.66 o                         
   1  10  11        306.02        295.43        13.16 o                         
   2  10  11        222.35        239.75         9.35 o                         
   3  10  11         34.81         30.33         5.70 o                         
   4  10  11        211.26        192.99         9.69 o                         
  -4  11  11          0.84          0.61         4.32 o                         
  -3  11  11         37.12         37.96         3.98 o                         
  -2  11  11         69.20         71.10         4.18 o                         
  -1  11  11         79.31         89.32         5.34 o                         
   0  11  11        262.12        270.52        15.06 o                         
   1  11  11        112.91        129.24         7.87 o                         
   2  11  11         35.37         30.89         4.38 o                         
   3  11  11         21.64         36.56         4.45 o                         
   4  11  11         88.51         88.87         9.13 o                         
  -4  12  11         86.24         85.09         7.25 o                         
  -3  12  11         15.92          9.72         3.84 o                         
  -2  12  11         31.03         34.44         3.86 o                         
  -1  12  11          4.54          5.07         3.38 o                         
   0  12  11        712.73        676.71        15.40 o                         
   1  12  11        407.64        400.93        12.00 o                         
   2  12  11         40.49         28.81         5.39 o                         
   3  12  11        408.84        423.05        14.96 o                         
   4  12  11          5.05         -1.42         6.09 o                         
  -4  13  11         27.34         29.09         6.81 o                         
  -3  13  11          0.56         -5.07         3.38 o                         
  -2  13  11        260.75        285.37        14.02 o                         
  -1  13  11         55.13         67.14         5.30 o                         
   0  13  11          4.42         -3.57         4.44 o                         
   1  13  11          8.47          7.05         4.80 o                         
   2  13  11          0.21          2.86         5.03 o                         
   3  13  11          1.80          6.31         8.00 o                         
  -3  14  11        191.31        206.40         8.73 o                         
  -2  14  11          0.76          1.67         3.24 o                         
  -1  14  11        232.81        227.58        11.41 o                         
   0  14  11         30.42         34.12         6.05 o                         
   1  14  11         62.16         48.27         6.41 o                         
   2  14  11         15.35         11.49         5.61 o                         
   3  14  11          0.25          6.23         5.57 o                         
  -3  15  11         24.19         22.37         5.60 o                         
  -2  15  11         56.71         58.40         4.94 o                         
  -1  15  11         19.36         24.12         6.07 o                         
   0  15  11        371.48        374.99        12.97 o                         
   1  15  11         74.99         86.31         7.96 o                         
   2  15  11         29.57         35.84         6.32 o                         
  -2  16  11          1.20          6.01         4.60 o                         
  -1  16  11         13.99         14.53        10.24 o                         
   0  16  11         10.35          7.10         5.51 o                         
   1  16  11          9.44          6.39         5.42 o                         
   2  16  11          1.80          6.46         6.94 o                         
  -1  17  11        146.93        140.54         9.90 o                         
   0  17  11         40.37         37.54         7.64 o                         
  -6   0  12          0.39         -3.99         6.89 o                         
  -5   0  12         68.66         46.40        10.15 o                         
  -4   0  12        295.86        278.48        17.58 o                         
  -3   0  12        721.45        770.60        10.52 o                         
  -2   0  12        456.03        466.40        24.83 o                         
  -1   0  12        680.87        663.54        15.59 o                         
   0   0  12        734.04        859.28        16.64 o                         
   1   0  12        498.12        574.53        19.21 o                         
   2   0  12         30.58         26.82         7.25 o                         
   3   0  12        213.46        181.97        14.50 o                         
   4   0  12        189.13        193.93        16.31 o                         
   5   0  12          0.34          9.05         3.86 o                         
  -6   1  12        130.77        150.24        11.40 o                         
  -5   1  12        136.99        117.85         9.35 o                         
  -4   1  12          4.92          6.45         2.97 o                         
  -3   1  12          3.52          7.26         1.57 o                         
  -2   1  12         60.62         49.30         2.62 o                         
  -1   1  12         27.49         21.03         2.67 o                         
   0   1  12         78.28         67.11         3.64 o                         
   1   1  12         30.16         28.15         3.60 o                         
   2   1  12        748.65        762.80        17.56 o                         
   3   1  12        493.07        507.86        53.65 o                         
   4   1  12       1373.88       1410.08        29.22 o                         
   5   1  12         28.07         28.51         7.53 o                         
  -6   2  12        308.42        305.01        14.35 o                         
  -5   2  12          7.60         17.78         5.88 o                         
  -4   2  12        104.00         85.52         6.54 o                         
  -3   2  12          0.68          1.90         1.41 o                         
  -2   2  12        377.29        380.62         4.59 o                         
  -1   2  12         77.29         59.30         2.48 o                         
   0   2  12        683.56        728.80        12.69 o                         
   1   2  12        719.26        819.02        13.81 o                         
   2   2  12       1060.25       1090.86        21.91 o                         
   3   2  12        281.72        289.87        11.90 o                         
   4   2  12         14.03         17.43         3.69 o                         
   5   2  12         40.05         52.12         6.35 o                         
  -6   3  12        232.73        246.67        13.52 o                         
  -5   3  12         17.36         19.58         5.76 o                         
  -4   3  12         10.17          4.91         3.48 o                         
  -3   3  12        268.89        272.80         6.57 o                         
  -2   3  12        680.55        728.93         8.54 o                         
  -1   3  12       1650.53       1689.93        15.39 o                         
   0   3  12        358.87        411.00         8.46 o                         
   1   3  12       1714.14       1777.74        34.83 o                         
   2   3  12        108.60         97.21         4.87 o                         
   3   3  12       2197.30       2141.59        30.48 o                         
   4   3  12          6.30          3.06         3.34 o                         
   5   3  12         46.73         45.76         5.42 o                         
  -5   4  12         31.99         17.76         5.64 o                         
  -4   4  12         73.99         90.02         6.06 o                         
  -3   4  12        375.59        355.06         5.40 o                         
  -2   4  12         66.42         64.48         2.70 o                         
  -1   4  12        484.70        492.17         6.52 o                         
   0   4  12        601.01        605.20         9.72 o                         
   1   4  12       1080.25       1077.29        13.25 o                         
   2   4  12        866.27        879.99        10.99 o                         
   3   4  12       1700.74       1647.37        19.51 o                         
   4   4  12          0.35          0.87         3.07 o                         
   5   4  12         50.83         37.03         5.30 o                         
  -5   5  12          0.97          1.18         4.99 o                         
  -4   5  12         26.27         21.38         4.18 o                         
  -3   5  12        255.00        267.11         5.82 o                         
  -2   5  12        272.83        248.08         5.30 o                         
  -1   5  12        128.74        118.14         4.71 o                         
   0   5  12        109.38        120.62         7.00 o                         
   1   5  12        733.25        777.07        10.97 o                         
   2   5  12        795.56        757.08        10.23 o                         
   3   5  12         11.83          9.27         3.17 o                         
   4   5  12        152.78        138.18         7.47 o                         
   5   5  12          4.68          1.61         3.88 o                         
  -5   6  12        195.85        216.92        15.04 o                         
  -4   6  12        564.81        552.35        12.57 o                         
  -3   6  12        128.28        129.32         4.59 o                         
  -2   6  12         27.05         21.31         1.77 o                         
  -1   6  12        320.49        360.12         7.67 o                         
   0   6  12       2077.08       2072.05        24.54 o                         
   1   6  12        120.99        127.85         5.52 o                         
   2   6  12       2448.05       2428.35        28.52 o                         
   3   6  12        677.66        641.73        10.27 o                         
   4   6  12          1.20          3.98         3.94 o                         
   5   6  12          7.45          7.41         4.24 o                         
  -5   7  12        267.08        266.87        12.33 o                         
  -4   7  12        131.04        133.61         7.24 o                         
  -3   7  12          2.17         -0.39         2.43 o                         
  -2   7  12        265.10        266.68         5.35 o                         
  -1   7  12        156.41        155.90         4.68 o                         
   0   7  12          7.53          7.52         2.87 o                         
   1   7  12        199.43        179.72         8.39 o                         
   2   7  12          4.62          6.93         3.20 o                         
   3   7  12        226.31        218.79         7.48 o                         
   4   7  12         41.97         43.62         5.87 o                         
   5   7  12          0.17          3.09         3.92 o                         
  -5   8  12        163.32        188.72        11.30 o                         
  -4   8  12          9.78          7.28         3.81 o                         
  -3   8  12          1.65         -3.39         2.26 o                         
  -2   8  12        336.09        365.40         6.28 o                         
  -1   8  12        613.06        623.44         9.01 o                         
   0   8  12        134.47        135.27         5.92 o                         
   1   8  12       1873.02       1876.11        23.89 o                         
   2   8  12        170.93        151.41         6.56 o                         
   3   8  12        104.53        126.09         6.66 o                         
   4   8  12          9.68          6.87         4.96 o                         
  -5   9  12        225.70        225.83        18.85 o                         
  -4   9  12          9.45         -1.05         6.89 o                         
  -3   9  12         48.12         47.62         3.64 o                         
  -2   9  12        235.39        236.23         4.98 o                         
  -1   9  12        246.04        219.69         7.10 o                         
   0   9  12        248.84        243.74         7.51 o                         
   1   9  12         40.19         39.29         5.39 o                         
   2   9  12          3.87          7.52         3.40 o                         
   3   9  12         34.52         34.22         4.37 o                         
   4   9  12        237.76        246.32        15.04 o                         
  -5  10  12          6.16         23.92         9.06 o                         
  -4  10  12        416.30        408.84        17.22 o                         
  -3  10  12          1.87         -2.09         2.70 o                         
  -2  10  12        367.82        377.53         7.44 o                         
  -1  10  12         20.90         11.36         3.62 o                         
   0  10  12        510.12        472.09        14.81 o                         
   1  10  12         22.12         26.38         4.94 o                         
   2  10  12         10.73         11.57         4.64 o                         
   3  10  12         45.83         45.85         5.50 o                         
   4  10  12          0.83          7.14         4.29 o                         
  -4  11  12         57.91         69.40         8.19 o                         
  -3  11  12         12.77          8.89         3.30 o                         
  -2  11  12        978.33        959.84        13.69 o                         
  -1  11  12        438.32        435.16        15.08 o                         
   0  11  12        329.96        339.41        10.79 o                         
   1  11  12         16.60         16.11         4.71 o                         
   2  11  12          0.42         -2.78         4.21 o                         
   3  11  12          5.64         -2.22         4.00 o                         
   4  11  12        163.69        139.90        14.50 o                         
  -4  12  12        218.41        226.21        13.23 o                         
  -3  12  12         18.99         11.44         3.92 o                         
  -2  12  12          2.77          3.80         3.13 o                         
  -1  12  12        333.14        343.02        11.93 o                         
   0  12  12        279.02        263.43        13.05 o                         
   1  12  12         60.98         64.84         8.28 o                         
   2  12  12        276.82        277.95        10.22 o                         
   3  12  12          0.93          2.01         4.30 o                         
  -4  13  12          4.53         11.34         7.25 o                         
  -3  13  12         66.23         79.63         5.96 o                         
  -2  13  12          9.52         10.19         3.36 o                         
  -1  13  12         32.99         36.57         4.68 o                         
   0  13  12        745.56        693.62        16.08 o                         
   1  13  12         30.57         28.94         5.63 o                         
   2  13  12         23.20         11.65         6.40 o                         
   3  13  12         71.52         82.88         7.36 o                         
  -3  14  12          0.97          3.12         3.72 o                         
  -2  14  12         25.65         24.13         4.98 o                         
  -1  14  12        175.15        181.62         7.96 o                         
   0  14  12        384.19        402.59        13.19 o                         
   1  14  12         15.73         16.47         5.41 o                         
   2  14  12          7.48          8.90         7.22 o                         
   3  14  12         34.50         39.46         5.84 o                         
  -3  15  12        136.47        154.42         8.02 o                         
  -2  15  12         52.47         64.62         5.21 o                         
  -1  15  12        490.94        488.50        15.43 o                         
   0  15  12        274.90        258.11        11.37 o                         
   1  15  12          8.31          1.30         4.92 o                         
   2  15  12          6.27          4.94         5.18 o                         
  -2  16  12        201.74        212.91         9.64 o                         
  -1  16  12         36.97         34.15         6.40 o                         
   0  16  12         40.65         51.51         7.07 o                         
   1  16  12         70.03         81.66         8.13 o                         
   0  17  12         42.95         47.41         7.10 o                         
  -6   1  13          7.01          8.35         7.79 o                         
  -5   1  13          3.39         -0.58         4.59 o                         
  -4   1  13         86.03         94.00         5.09 o                         
  -3   1  13         82.78         78.54         3.30 o                         
  -2   1  13        810.24        794.12         7.88 o                         
  -1   1  13       1347.33       1396.13        16.15 o                         
   0   1  13        130.18        141.98         5.12 o                         
   1   1  13          0.83          1.76         2.98 o                         
   2   1  13          7.87         12.54         5.98 o                         
   3   1  13          0.24          1.81         4.61 o                         
   4   1  13          9.50         14.97         5.62 o                         
   5   1  13          1.57          8.50         3.61 o                         
  -6   2  13          0.69          2.93         5.62 o                         
  -5   2  13         27.61         36.82         6.53 o                         
  -4   2  13         38.37         50.43         4.32 o                         
  -3   2  13        154.37        144.40         4.14 o                         
  -2   2  13         38.79         45.88         2.01 o                         
  -1   2  13         97.07        117.63         3.36 o                         
   0   2  13        177.91        205.96         6.31 o                         
   1   2  13         32.09         38.94         4.10 o                         
   2   2  13        169.34        166.74        16.67 o                         
   3   2  13        394.36        391.12        13.58 o                         
   4   2  13         33.98         36.20         4.32 o                         
   5   2  13         99.50        115.72        11.41 o                         
  -5   3  13         31.64         38.29         6.65 o                         
  -4   3  13         31.41         28.45         4.49 o                         
  -3   3  13        578.82        506.55         9.18 o                         
  -2   3  13        254.92        253.18         3.97 o                         
  -1   3  13        293.60        282.83         5.26 o                         
   0   3  13        809.23        883.32        13.98 o                         
   1   3  13          4.94          8.54         2.85 o                         
   2   3  13         89.41         96.96         7.48 o                         
   3   3  13        836.44        814.09        15.64 o                         
   4   3  13         81.40         79.28         5.67 o                         
   5   3  13        109.90        119.04         6.89 o                         
  -5   4  13          0.20         -2.36         4.70 o                         
  -4   4  13          5.19          4.36         3.69 o                         
  -3   4  13         54.59         56.03         3.90 o                         
  -2   4  13          1.44          8.21         1.65 o                         
  -1   4  13         19.17         12.65         2.29 o                         
   0   4  13         34.70         41.05         4.23 o                         
   1   4  13         16.27         16.38         2.80 o                         
   2   4  13       1039.43       1039.04        15.39 o                         
   3   4  13          1.41         -1.26         2.83 o                         
   4   4  13          0.98         -0.06         3.27 o                         
   5   4  13        114.75         99.42         7.28 o                         
  -5   5  13         16.20         22.11         5.99 o                         
  -4   5  13        300.24        264.53         9.07 o                         
  -3   5  13        107.51        105.61         4.98 o                         
  -2   5  13        129.59        161.84         4.19 o                         
  -1   5  13        134.67        159.38         8.08 o                         
   0   5  13         35.32         36.93         3.09 o                         
   1   5  13        492.00        485.37         8.55 o                         
   2   5  13       2402.38       2312.96        22.46 o                         
   3   5  13         16.88          8.89         3.60 o                         
   4   5  13         38.41         47.87         5.54 o                         
   5   5  13        121.91        104.52         7.41 o                         
  -5   6  13        257.38        267.72        15.41 o                         
  -4   6  13        394.98        356.71        10.42 o                         
  -3   6  13        140.87        122.03         5.42 o                         
  -2   6  13         56.72         56.42         3.37 o                         
  -1   6  13        392.25        395.88         8.34 o                         
   0   6  13         91.28         97.18         5.08 o                         
   1   6  13        182.45        175.55         6.29 o                         
   2   6  13        287.00        317.10         8.22 o                         
   3   6  13        252.76        254.92         9.40 o                         
   4   6  13        146.48        151.74        12.25 o                         
   5   6  13         37.04         37.05         5.74 o                         
  -5   7  13         23.59         27.85         6.18 o                         
  -4   7  13         36.04         30.73         4.53 o                         
  -3   7  13          9.51          7.76         2.56 o                         
  -2   7  13          1.00          1.42         2.28 o                         
  -1   7  13          0.89          1.77         3.24 o                         
   0   7  13        102.76         97.21         5.23 o                         
   1   7  13        533.69        536.37        11.14 o                         
   2   7  13       2043.50       2029.71        25.37 o                         
   3   7  13        230.25        218.22         6.47 o                         
   4   7  13         80.15         82.61         6.92 o                         
  -5   8  13          0.35          0.59         5.44 o                         
  -4   8  13          4.86          6.06         3.76 o                         
  -3   8  13         14.66         14.90         2.84 o                         
  -2   8  13         36.40         28.91         2.96 o                         
  -1   8  13          9.95          9.99         2.45 o                         
   0   8  13         21.01         20.47         3.71 o                         
   1   8  13        443.50        425.50         9.59 o                         
   2   8  13        246.74        256.95        10.62 o                         
   3   8  13         68.84         75.51         4.57 o                         
   4   8  13         45.11         31.65        11.42 o                         
  -5   9  13        212.11        210.60        18.49 o                         
  -4   9  13         15.01         12.14         5.40 o                         
  -3   9  13         12.11         12.46         2.94 o                         
  -2   9  13        186.16        165.06         6.54 o                         
  -1   9  13          1.72         -3.08         2.39 o                         
   0   9  13         70.68         69.42         5.04 o                         
   1   9  13       1234.18       1223.59        20.91 o                         
   2   9  13        894.24        857.59        16.96 o                         
   3   9  13        251.86        261.71         8.11 o                         
   4   9  13        116.16        125.05        26.28 o                         
  -4  10  13        130.95        129.23        10.10 o                         
  -3  10  13         80.89         78.22         5.40 o                         
  -2  10  13         43.53         25.98         3.81 o                         
  -1  10  13          9.27         -1.64         3.76 o                         
   0  10  13        168.58        158.96         9.61 o                         
   1  10  13         20.79         26.92         6.56 o                         
   2  10  13         53.97         55.03         7.59 o                         
   3  10  13         34.13         38.73         5.35 o                         
   4  10  13          0.80         -2.85         4.39 o                         
  -4  11  13        158.29        197.74        12.56 o                         
  -3  11  13        134.69        137.43         6.84 o                         
  -2  11  13         51.19         52.20         5.44 o                         
  -1  11  13        202.34        180.99         8.69 o                         
   0  11  13          2.86         -4.40         5.74 o                         
   1  11  13        163.89        155.92         8.48 o                         
   2  11  13         41.20         48.62        10.18 o                         
   3  11  13         47.80         44.89         5.80 o                         
   4  11  13        137.47        172.96        16.86 o                         
  -4  12  13        256.88        275.11        13.41 o                         
  -3  12  13         50.92         61.50         5.37 o                         
  -2  12  13         16.69         20.28         3.94 o                         
  -1  12  13         78.90         61.47         5.16 o                         
   0  12  13        650.25        633.80        15.11 o                         
   1  12  13         74.64         76.73         6.83 o                         
   2  12  13         61.93         55.77         8.96 o                         
   3  12  13        114.97        131.50         8.19 o                         
  -3  13  13          5.73         11.42         6.70 o                         
  -2  13  13         26.55         24.73         5.05 o                         
  -1  13  13          2.47          2.07         3.68 o                         
   0  13  13         87.74         79.58         7.18 o                         
   1  13  13         23.85         16.42         5.41 o                         
   2  13  13        426.97        415.77        12.85 o                         
   3  13  13         44.60         44.98         6.24 o                         
  -3  14  13        161.11        158.01         9.90 o                         
  -2  14  13          0.00         -2.23         3.54 o                         
  -1  14  13        550.43        571.03        15.28 o                         
   0  14  13          7.09          5.00         5.00 o                         
   1  14  13         35.92         36.93         6.31 o                         
   2  14  13          0.02          9.44         5.38 o                         
  -2  15  13          2.24         -1.67         3.57 o                         
  -1  15  13          8.53          9.64         4.10 o                         
   0  15  13         27.53         38.82         6.32 o                         
   1  15  13        174.45        201.00        11.24 o                         
   2  15  13         82.28         82.82         8.03 o                         
  -2  16  13          0.50          2.12         4.80 o                         
  -1  16  13          1.63          0.45         5.21 o                         
   0  16  13          4.31         -4.37         7.69 o                         
   1  16  13         30.59         34.03         6.84 o                         
  -5   0  14        118.99        116.72        13.41 o                         
  -4   0  14        127.62        154.23         9.07 o                         
  -3   0  14         22.64         27.86         3.63 o                         
  -2   0  14       1255.26       1273.56        18.05 o                         
  -1   0  14         81.16         84.70         5.83 o                         
   0   0  14        190.38        225.48         8.45 o                         
   1   0  14          3.98         13.05         6.16 o                         
   2   0  14         25.85         10.87         6.52 o                         
   3   0  14       1856.50       1792.84        47.49 o                         
   4   0  14          0.02          8.34         7.97 o                         
   5   0  14          2.96         -2.54         8.70 o                         
  -5   1  14         83.88         59.92         7.81 o                         
  -4   1  14        187.78        167.79         6.71 o                         
  -3   1  14         30.33         27.98         2.68 o                         
  -2   1  14        379.91        341.53         4.76 o                         
  -1   1  14         13.11         16.16         2.98 o                         
   0   1  14        106.29         84.95         6.05 o                         
   1   1  14       1440.97       1547.59        27.04 o                         
   2   1  14        267.55        207.93         9.74 o                         
   3   1  14       1638.01       1518.96        29.86 o                         
   4   1  14        793.91        780.75        21.27 o                         
   5   1  14        168.11        172.60         7.75 o                         
  -5   2  14         78.20         64.27         7.64 o                         
  -4   2  14         36.99         44.95         4.28 o                         
  -3   2  14        172.16        173.99         4.70 o                         
  -2   2  14        684.53        651.35         6.83 o                         
  -1   2  14        379.63        357.18         7.32 o                         
   0   2  14       1141.97       1308.96        27.09 o                         
   1   2  14        633.23        702.14        13.18 o                         
   2   2  14        404.70        395.29        23.02 o                         
   3   2  14        399.46        404.13        21.02 o                         
   4   2  14        201.24        192.60         7.73 o                         
   5   2  14          7.46         12.51         6.80 o                         
  -5   3  14         84.55         93.21         8.84 o                         
  -4   3  14        107.71        116.47         6.83 o                         
  -3   3  14        108.73        106.31         4.97 o                         
  -2   3  14         10.93         18.35         1.49 o                         
  -1   3  14        143.37        170.71         4.12 o                         
   0   3  14        116.30         89.75         5.13 o                         
   1   3  14         41.28         37.53         3.76 o                         
   2   3  14        347.39        323.29         9.21 o                         
   3   3  14       1133.57       1106.71        17.21 o                         
   4   3  14          3.91          8.61         3.69 o                         
   5   3  14        160.76        181.55        12.75 o                         
  -5   4  14         29.45         35.44         6.50 o                         
  -4   4  14        250.68        247.19        10.33 o                         
  -3   4  14        475.50        451.73         8.94 o                         
  -2   4  14          0.43         -0.23         1.70 o                         
  -1   4  14        265.90        291.45         7.14 o                         
   0   4  14        732.57        768.15        25.08 o                         
   1   4  14         80.44         87.09         4.37 o                         
   2   4  14        243.20        234.55         6.39 o                         
   3   4  14         26.70         26.21         3.62 o                         
   4   4  14        687.57        675.72        15.49 o                         
   5   4  14        168.94        192.18         9.35 o                         
  -5   5  14         69.72         75.37         8.05 o                         
  -4   5  14        339.25        371.81        18.65 o                         
  -3   5  14         16.42         18.49         3.23 o                         
  -2   5  14        444.34        439.86         6.97 o                         
  -1   5  14         46.00         52.72         3.78 o                         
   0   5  14          4.13         -0.89         2.29 o                         
   1   5  14         27.50         35.10         3.37 o                         
   2   5  14        363.68        369.86         7.24 o                         
   3   5  14        463.05        480.32        10.65 o                         
   4   5  14          2.05          2.36         4.02 o                         
   5   5  14          0.01         -3.13         3.85 o                         
  -5   6  14          4.18          6.15         5.25 o                         
  -4   6  14        191.00        205.10         8.38 o                         
  -3   6  14         10.45         14.07         3.09 o                         
  -2   6  14        285.14        303.97         6.90 o                         
  -1   6  14         20.16         35.79         3.57 o                         
   0   6  14        283.48        307.20         7.90 o                         
   1   6  14       1182.84       1203.47        15.35 o                         
   2   6  14       2330.12       2291.78        22.78 o                         
   3   6  14        427.55        424.23         8.62 o                         
   4   6  14         76.62         76.43         6.61 o                         
   5   6  14        208.98        240.47        10.58 o                         
  -5   7  14        184.75        224.86        12.18 o                         
  -4   7  14          6.67          9.13         5.62 o                         
  -3   7  14         72.29         59.98         4.29 o                         
  -2   7  14          1.16         10.10         2.50 o                         
  -1   7  14          4.40          5.84         3.07 o                         
   0   7  14          8.56         10.93         3.06 o                         
   1   7  14         96.06         88.42         6.70 o                         
   2   7  14        189.20        194.45         7.31 o                         
   3   7  14         36.08         47.09         3.93 o                         
   4   7  14         76.58         73.34        20.12 o                         
  -5   8  14         80.02         64.16        11.60 o                         
  -4   8  14         86.37         93.53         6.56 o                         
  -3   8  14         35.04         40.16         3.79 o                         
  -2   8  14         45.68         36.35         3.61 o                         
  -1   8  14        300.03        285.86         8.54 o                         
   0   8  14        310.29        302.56         9.16 o                         
   1   8  14       1720.51       1611.79        34.74 o                         
   2   8  14          0.08         -2.35         4.18 o                         
   3   8  14         66.14         80.04         5.35 o                         
   4   8  14         76.30        102.81         9.99 o                         
  -5   9  14         94.17        110.92        14.14 o                         
  -4   9  14          8.86          3.20         5.47 o                         
  -3   9  14         10.16          5.33         3.38 o                         
  -2   9  14        126.03        114.22         6.81 o                         
  -1   9  14          6.55          0.97         2.64 o                         
   0   9  14        118.39        116.33         8.71 o                         
   1   9  14       1344.27       1349.27        22.50 o                         
   2   9  14          6.80          4.74         4.47 o                         
   3   9  14        224.75        238.14         8.15 o                         
   4   9  14          0.39         -3.19         5.99 o                         
  -4  10  14        287.90        333.04        14.35 o                         
  -3  10  14          5.54          7.50         3.53 o                         
  -2  10  14          0.31          1.80         3.19 o                         
  -1  10  14          0.28         -3.08         3.63 o                         
   0  10  14         29.20         26.17         4.86 o                         
   1  10  14          3.82          2.55         4.15 o                         
   2  10  14        982.72        963.21        18.87 o                         
   3  10  14        267.56        254.43         9.78 o                         
   4  10  14         40.94         54.95         8.61 o                         
  -4  11  14         57.34         61.18        16.31 o                         
  -3  11  14          6.35          8.59         3.87 o                         
  -2  11  14         31.30         33.65         6.02 o                         
  -1  11  14         18.19         14.39         4.57 o                         
   0  11  14        110.14         92.03         7.15 o                         
   1  11  14        223.75        221.78         9.67 o                         
   2  11  14        156.06        169.45        14.22 o                         
   3  11  14          1.62          5.10         7.87 o                         
  -4  12  14         21.41         35.05         7.38 o                         
  -3  12  14        147.73        157.15         7.48 o                         
  -2  12  14         19.20         18.96         4.29 o                         
  -1  12  14         11.34          7.31         3.75 o                         
   0  12  14        274.93        260.73        10.16 o                         
   1  12  14        180.13        174.34         9.27 o                         
   2  12  14         35.21         29.32         5.65 o                         
   3  12  14          3.93         -2.72         5.17 o                         
  -3  13  14          8.76          5.78         3.95 o                         
  -2  13  14        143.85        158.49         7.47 o                         
  -1  13  14          6.38          1.08         3.68 o                         
   0  13  14        260.40        277.17        10.79 o                         
   1  13  14          0.00         -4.86         4.52 o                         
   2  13  14          2.21         -1.63         5.00 o                         
   3  13  14         46.16         65.20         9.39 o                         
  -3  14  14         35.41         48.29         5.41 o                         
  -2  14  14          1.19          0.54         3.79 o                         
  -1  14  14        228.20        235.71         9.09 o                         
   0  14  14        458.20        455.56        13.78 o                         
   1  14  14         17.74         36.46         9.53 o                         
   2  14  14        203.85        235.33        21.12 o                         
  -2  15  14         30.64         37.04         5.13 o                         
  -1  15  14         86.02         84.24         6.28 o                         
   0  15  14          5.11          4.08         5.43 o                         
   1  15  14         35.52         43.04         7.37 o                         
   2  15  14        247.11        269.64        12.19 o                         
  -1  16  14         21.43         16.41         5.81 o                         
   0  16  14         75.71         84.03         8.13 o                         
   1  16  14         10.19         17.27         6.07 o                         
  -5   1  15          4.64          3.50         5.36 o                         
  -4   1  15         15.88         14.31         3.66 o                         
  -3   1  15         41.90         42.05         3.01 o                         
  -2   1  15         34.17         43.71         2.22 o                         
  -1   1  15        424.57        424.17         7.73 o                         
   0   1  15         38.36         52.52         3.85 o                         
   1   1  15         30.13         14.86         3.55 o                         
   2   1  15         64.36         62.46        10.69 o                         
   3   1  15         69.30         75.18         8.19 o                         
   4   1  15         15.54         17.51         6.14 o                         
   5   1  15        234.49        299.07        12.72 o                         
  -5   2  15         49.63         56.40         7.53 o                         
  -4   2  15        134.15        136.74         6.40 o                         
  -3   2  15         93.59         85.54         4.27 o                         
  -2   2  15         36.05         38.91         2.12 o                         
  -1   2  15         31.85         36.29         3.16 o                         
   0   2  15        390.29        382.32         8.97 o                         
   1   2  15         24.70         19.27         3.97 o                         
   2   2  15         43.41         38.32         6.02 o                         
   3   2  15        157.01        137.86         9.73 o                         
   4   2  15         52.97         56.12         5.12 o                         
   5   2  15        169.54        172.00         7.97 o                         
  -5   3  15          0.53          4.89         5.38 o                         
  -4   3  15         55.12         31.46         4.75 o                         
  -3   3  15         46.23         47.64         3.94 o                         
  -2   3  15         51.84         55.44         2.11 o                         
  -1   3  15        746.09        731.26         9.86 o                         
   0   3  15        123.83        117.50         5.70 o                         
   1   3  15         53.93         53.86         4.21 o                         
   2   3  15         11.02         12.37         3.46 o                         
   3   3  15        106.16         93.37         6.70 o                         
   4   3  15        311.15        312.52         9.46 o                         
   5   3  15         12.71         21.01         4.36 o                         
  -5   4  15        103.98         93.75         9.79 o                         
  -4   4  15         29.86         33.73         4.81 o                         
  -3   4  15         25.66         47.54         4.08 o                         
  -2   4  15         44.36         39.54         2.29 o                         
  -1   4  15         34.53         38.77         2.95 o                         
   0   4  15        348.13        343.71         7.31 o                         
   1   4  15        402.34        421.41         8.15 o                         
   2   4  15        818.91        787.11        11.92 o                         
   3   4  15        264.34        270.63         7.54 o                         
   4   4  15         51.15         43.79         8.84 o                         
   5   4  15         50.73         64.44         6.68 o                         
  -5   5  15          7.71          5.60         4.99 o                         
  -4   5  15          4.49          4.40         3.78 o                         
  -3   5  15        363.89        339.41         8.13 o                         
  -2   5  15        324.24        353.00         6.52 o                         
  -1   5  15         26.03         29.62         3.41 o                         
   0   5  15         91.60         72.27         4.03 o                         
   1   5  15          9.25          6.26         3.27 o                         
   2   5  15         95.68        106.88         4.74 o                         
   3   5  15         14.52          6.51         3.33 o                         
   4   5  15         75.65         79.21         7.14 o                         
  -5   6  15          0.01          9.19         7.79 o                         
  -4   6  15         48.04         53.74         5.64 o                         
  -3   6  15        223.59        180.49         8.69 o                         
  -2   6  15         65.08         71.79         3.65 o                         
  -1   6  15         44.41         48.69         4.05 o                         
   0   6  15        157.23        157.68         6.35 o                         
   1   6  15       1023.72       1016.87        14.01 o                         
   2   6  15        610.16        589.68        12.93 o                         
   3   6  15        732.07        759.30        16.32 o                         
   4   6  15         28.64         39.60         5.57 o                         
  -5   7  15         17.84         43.45        13.96 o                         
  -4   7  15         22.48         27.19         4.65 o                         
  -3   7  15        341.58        319.62         8.12 o                         
  -2   7  15        516.04        499.88        12.11 o                         
  -1   7  15         83.72         96.36         7.27 o                         
   0   7  15         40.12         42.93         4.23 o                         
   1   7  15          7.00         11.08         4.54 o                         
   2   7  15          3.21          6.99         3.41 o                         
   3   7  15        235.64        237.23        11.04 o                         
   4   7  15        257.29        240.75        34.62 o                         
  -5   8  15         71.76         93.88        13.77 o                         
  -4   8  15          9.57          9.81         4.16 o                         
  -3   8  15          3.24          9.00         3.30 o                         
  -2   8  15        679.96        597.83         9.25 o                         
  -1   8  15         51.97         41.95         4.88 o                         
   0   8  15        208.02        205.04         8.91 o                         
   1   8  15         47.57         53.98         6.67 o                         
   2   8  15        202.88        202.42         9.01 o                         
   3   8  15        195.75        184.19         7.47 o                         
   4   8  15        175.51        198.44        36.61 o                         
  -4   9  15          5.99          4.31         5.62 o                         
  -3   9  15         22.15         19.11         4.69 o                         
  -2   9  15        743.29        757.39        12.85 o                         
  -1   9  15         68.99         76.69         4.44 o                         
   0   9  15        295.81        293.71        13.56 o                         
   1   9  15         31.34         31.78         5.20 o                         
   2   9  15          9.65         13.80         4.63 o                         
   3   9  15         13.51         10.00         4.00 o                         
   4   9  15        261.26        306.74        14.58 o                         
  -4  10  15         63.09         60.51        11.78 o                         
  -3  10  15         29.67         37.69         5.22 o                         
  -2  10  15          3.22          2.60         3.40 o                         
  -1  10  15        301.99        284.79         9.49 o                         
   0  10  15          1.92          3.75         4.11 o                         
   1  10  15          2.61          6.79         4.80 o                         
   2  10  15         69.96         67.81         6.67 o                         
   3  10  15        154.08        160.83         7.66 o                         
   4  10  15        186.43        225.68        14.58 o                         
  -4  11  15        212.29        260.81        13.44 o                         
  -3  11  15        197.03        190.23        10.32 o                         
  -2  11  15         53.03         56.29         4.89 o                         
  -1  11  15        655.80        614.97        14.35 o                         
   0  11  15         43.26         31.19         5.50 o                         
   1  11  15         22.76          9.34         7.28 o                         
   2  11  15         55.48         50.74        11.88 o                         
   3  11  15         50.08         57.82        10.26 o                         
  -4  12  15         69.48         82.90         9.61 o                         
  -3  12  15         40.39         60.89         6.39 o                         
  -2  12  15        179.87        172.35         8.22 o                         
  -1  12  15        265.43        265.82         9.99 o                         
   0  12  15        204.69        200.14         9.87 o                         
   1  12  15          1.09         -6.61         4.40 o                         
   2  12  15         97.03        107.64         8.24 o                         
   3  12  15        808.21        891.88        24.56 o                         
  -3  13  15          0.34          7.13         4.66 o                         
  -2  13  15         42.56         37.86         4.69 o                         
  -1  13  15         44.66         41.28         5.02 o                         
   0  13  15         87.74         76.55         9.50 o                         
   1  13  15         14.32         11.83         7.89 o                         
   2  13  15         45.11         53.30         9.66 o                         
  -3  14  15          0.35          6.25         4.79 o                         
  -2  14  15          3.76          0.09         4.59 o                         
  -1  14  15        299.80        263.53         9.63 o                         
   0  14  15          0.14         -1.37         6.85 o                         
   1  14  15         30.76         45.01         6.68 o                         
   2  14  15        126.49        133.54         9.48 o                         
  -2  15  15         58.43         52.80         6.75 o                         
  -1  15  15        124.09        149.65         7.91 o                         
   0  15  15         65.49         55.16         7.10 o                         
   1  15  15        107.48        131.66         9.59 o                         
  -1  16  15         57.01         52.84         7.30 o                         
   0  16  15          0.61          4.76         6.68 o                         
  -5   0  16          0.81         25.37         9.06 o                         
  -4   0  16        979.77        882.71        22.66 o                         
  -3   0  16        297.81        312.63         6.80 o                         
  -2   0  16         28.62         36.10         2.16 o                         
  -1   0  16         58.57         62.45         7.07 o                         
   0   0  16         19.22         22.85         4.74 o                         
   1   0  16         60.38         54.37         8.70 o                         
   2   0  16         78.44         82.28        10.87 o                         
   3   0  16        180.41        166.38        15.22 o                         
   4   0  16         95.93         99.68        13.41 o                         
   5   0  16         51.57         34.44        10.87 o                         
  -5   1  16        248.49        245.38        12.43 o                         
  -4   1  16          1.82          3.30         3.28 o                         
  -3   1  16        276.26        278.65         6.03 o                         
  -2   1  16        133.39        133.62         5.81 o                         
  -1   1  16          3.32         -0.93         2.12 o                         
   0   1  16         18.12         10.37         3.09 o                         
   1   1  16         52.91         40.34         4.72 o                         
   2   1  16        264.87        272.96        15.77 o                         
   3   1  16          4.47          6.86         5.25 o                         
   4   1  16         23.68         22.13         6.79 o                         
   5   1  16          8.61          2.51         5.44 o                         
  -5   2  16          3.63         16.06         5.88 o                         
  -4   2  16        254.91        211.30         7.55 o                         
  -3   2  16       1264.17       1173.94        14.79 o                         
  -2   2  16        223.72        229.33         4.43 o                         
  -1   2  16        159.55        172.18         8.48 o                         
   0   2  16         55.89         43.43         3.71 o                         
   1   2  16          0.46          0.43         4.12 o                         
   2   2  16          0.00         -3.95         4.70 o                         
   3   2  16         37.06         41.72         6.65 o                         
   4   2  16         22.60         23.77         4.29 o                         
   5   2  16        167.43        195.98         8.51 o                         
  -5   3  16        143.04        149.85        10.87 o                         
  -4   3  16         25.08         27.85         4.74 o                         
  -3   3  16        900.22        865.22        16.48 o                         
  -2   3  16        413.11        381.38         5.07 o                         
  -1   3  16         46.06         47.46         3.19 o                         
   0   3  16        114.89        129.82         6.23 o                         
   1   3  16        723.23        738.76        12.36 o                         
   2   3  16        226.94        198.06         7.12 o                         
   3   3  16        427.61        392.78        11.61 o                         
   4   3  16          0.23          1.71         3.46 o                         
   5   3  16         12.45         12.69         3.94 o                         
  -5   4  16         11.48         11.65         5.73 o                         
  -4   4  16       1257.93       1145.65        20.15 o                         
  -3   4  16         11.03         20.78         3.49 o                         
  -2   4  16       1317.65       1263.66        13.80 o                         
  -1   4  16        117.32        122.39         4.60 o                         
   0   4  16        211.27        212.40         5.91 o                         
   1   4  16         48.38         50.58         5.00 o                         
   2   4  16        343.87        334.68         7.79 o                         
   3   4  16        682.73        693.60        13.76 o                         
   4   4  16          1.84         -0.11         3.43 o                         
  -5   5  16        290.80        277.85        16.31 o                         
  -4   5  16         36.60         22.07         4.58 o                         
  -3   5  16        472.96        421.17         9.31 o                         
  -2   5  16        339.86        330.43         6.42 o                         
  -1   5  16          0.69          0.18         2.29 o                         
   0   5  16        830.54        795.96        12.94 o                         
   1   5  16        116.37         97.59         4.95 o                         
   2   5  16        391.01        385.20         7.67 o                         
   3   5  16        117.70        121.20         6.12 o                         
   4   5  16          6.73         19.24         7.25 o                         
  -5   6  16         63.35         65.01         7.83 o                         
  -4   6  16        665.36        617.24        14.24 o                         
  -3   6  16        792.64        716.72        12.44 o                         
  -2   6  16          1.45         -1.91         2.23 o                         
  -1   6  16        547.13        565.22        10.59 o                         
   0   6  16        231.45        227.02         7.25 o                         
   1   6  16         31.31         28.67         3.69 o                         
   2   6  16        403.41        399.33         7.93 o                         
   3   6  16          0.11         -0.51         4.44 o                         
   4   6  16         14.30          1.51         5.92 o                         
  -5   7  16          2.00          6.04         5.36 o                         
  -4   7  16         97.37        101.49         6.98 o                         
  -3   7  16         36.86         33.69         4.08 o                         
  -2   7  16         11.82         23.21         3.30 o                         
  -1   7  16         50.27         35.24         5.96 o                         
   0   7  16        149.69        125.67         7.15 o                         
   1   7  16       1183.00       1121.71        19.80 o                         
   2   7  16         11.98          9.66         3.66 o                         
   3   7  16          0.01          0.12         3.24 o                         
   4   7  16         63.26         69.61         9.18 o                         
  -5   8  16         63.12         60.53        11.96 o                         
  -4   8  16        294.14        285.50         9.92 o                         
  -3   8  16        126.61        136.00         6.19 o                         
  -2   8  16          0.05         -4.78         3.19 o                         
  -1   8  16        133.41        131.50         7.19 o                         
   0   8  16          0.06          0.16         3.95 o                         
   1   8  16          0.78         -2.90         4.12 o                         
   2   8  16          1.21          0.15         4.41 o                         
   3   8  16         14.45         16.26         4.07 o                         
   4   8  16         14.10         14.86         7.05 o                         
  -4   9  16          8.99         -3.72         8.88 o                         
  -3   9  16        166.79        167.35         8.59 o                         
  -2   9  16         21.26         18.70         3.72 o                         
  -1   9  16        122.57        109.88         5.04 o                         
   0   9  16         31.12         27.14         4.95 o                         
   1   9  16        853.11        882.73        17.83 o                         
   2   9  16        227.49        240.24         9.72 o                         
   3   9  16          1.43         -4.39         4.60 o                         
   4   9  16         58.96         91.49        10.36 o                         
  -4  10  16         11.25          6.71         5.75 o                         
  -3  10  16          7.18         16.03         4.72 o                         
  -2  10  16        172.86        161.83         6.76 o                         
  -1  10  16         61.61         60.57         7.01 o                         
   0  10  16          3.15          1.75         4.38 o                         
   1  10  16         52.73         55.21         5.93 o                         
   2  10  16         69.69         79.37         9.57 o                         
   3  10  16        423.37        436.22        11.14 o                         
  -4  11  16         15.48         21.17         7.12 o                         
  -3  11  16         22.97         17.59         4.97 o                         
  -2  11  16         71.80         89.37         5.71 o                         
  -1  11  16        194.96        179.06        11.87 o                         
   0  11  16          1.38         -1.47         4.30 o                         
   1  11  16        643.37        639.98        15.80 o                         
   2  11  16         60.88         49.72         6.24 o                         
   3  11  16         91.77        101.99         6.77 o                         
  -3  12  16        624.29        647.52        15.74 o                         
  -2  12  16          7.94         -1.70         6.21 o                         
  -1  12  16         22.33         37.76         5.80 o                         
   0  12  16         74.58         64.18         6.80 o                         
   1  12  16         41.64         33.54         5.97 o                         
   2  12  16          8.51          7.30         5.91 o                         
   3  12  16        193.20        221.33        11.63 o                         
  -3  13  16         13.51         18.08         5.07 o                         
  -2  13  16         50.25         54.87         6.58 o                         
  -1  13  16          4.62          0.92         3.90 o                         
   0  13  16         70.52         74.85         7.31 o                         
   1  13  16        109.04         97.34         8.08 o                         
   2  13  16          0.00          3.39         5.31 o                         
  -2  14  16         69.50         67.57        11.23 o                         
  -1  14  16         49.05         54.57         8.27 o                         
   0  14  16        431.15        434.12        13.79 o                         
   1  14  16         46.64         61.52         7.46 o                         
   2  14  16        173.61        212.02        11.15 o                         
  -2  15  16        241.03        243.84        11.23 o                         
  -1  15  16          5.33         10.56         4.39 o                         
   0  15  16         17.14         32.99         6.42 o                         
   1  15  16         33.30         29.25         6.64 o                         
  -5   1  17         79.65         74.37         8.46 o                         
  -4   1  17         17.61         29.66         4.21 o                         
  -3   1  17          8.81          3.33         2.47 o                         
  -2   1  17        231.03        232.04         3.46 o                         
  -1   1  17        436.50        449.82         7.63 o                         
   0   1  17         89.80         76.62         7.22 o                         
   1   1  17        260.42        267.00        10.80 o                         
   2   1  17        172.11        167.68        16.13 o                         
   3   1  17         24.41         10.58         5.76 o                         
   4   1  17          2.88         -1.66         5.51 o                         
  -5   2  17          0.00          1.27         5.13 o                         
  -4   2  17         28.96         21.63         4.00 o                         
  -3   2  17        150.70        166.85         7.75 o                         
  -2   2  17        217.63        234.19         5.52 o                         
  -1   2  17         72.94         91.31         4.43 o                         
   0   2  17         34.30         29.45         3.62 o                         
   1   2  17          2.67          2.49         3.68 o                         
   2   2  17         69.46         86.64         8.07 o                         
   3   2  17          7.20          9.34         5.51 o                         
   4   2  17         20.58         19.90         4.22 o                         
  -5   3  17         33.51         30.24         6.61 o                         
  -4   3  17        346.77        324.83        12.21 o                         
  -3   3  17        121.24        127.05         5.93 o                         
  -2   3  17         65.24         76.43         3.11 o                         
  -1   3  17        637.27        587.65         9.90 o                         
   0   3  17        131.94        117.57         6.09 o                         
   1   3  17         10.43         12.04         3.57 o                         
   2   3  17         52.64         57.14         4.84 o                         
   3   3  17         44.64         29.74         4.48 o                         
   4   3  17         65.89         65.32         5.66 o                         
  -5   4  17         45.04         38.96         7.05 o                         
  -4   4  17          3.27          1.74         4.18 o                         
  -3   4  17        591.37        625.68        11.56 o                         
  -2   4  17         20.74         25.93         5.55 o                         
  -1   4  17        561.20        531.85        11.25 o                         
   0   4  17         26.24         34.96         4.51 o                         
   1   4  17          0.11          3.90         2.60 o                         
   2   4  17          7.11          8.17         4.19 o                         
   3   4  17         74.18         87.75         5.80 o                         
   4   4  17          8.11          7.35         7.67 o                         
  -5   5  17          0.46          1.19         5.36 o                         
  -4   5  17        291.03        276.14         9.92 o                         
  -3   5  17          5.62         13.27         3.43 o                         
  -2   5  17        412.69        408.79         9.99 o                         
  -1   5  17         31.66         26.54         3.00 o                         
   0   5  17       1807.14       1809.34        20.54 o                         
   1   5  17         43.75         49.63         4.09 o                         
   2   5  17          5.76          6.69         2.85 o                         
   3   5  17        133.58        118.13         7.06 o                         
   4   5  17        163.43        165.83        10.11 o                         
  -5   6  17          8.44          5.05         7.79 o                         
  -4   6  17          3.03         -1.32         4.93 o                         
  -3   6  17        125.90        114.38         5.80 o                         
  -2   6  17        183.99        173.73         5.97 o                         
  -1   6  17         67.03         62.72         5.39 o                         
   0   6  17         24.80         14.26         3.71 o                         
   1   6  17        161.79        157.43         7.64 o                         
   2   6  17        113.60        116.34         5.74 o                         
   3   6  17         56.83         49.63         5.57 o                         
   4   6  17         16.04          6.48         7.07 o                         
  -5   7  17         17.97         30.80         7.25 o                         
  -4   7  17        240.40        262.79        10.25 o                         
  -3   7  17        544.91        567.25        11.24 o                         
  -2   7  17         21.14         24.32         3.02 o                         
  -1   7  17        460.98        452.16        16.27 o                         
   0   7  17          8.73         14.36         4.40 o                         
   1   7  17       1551.82       1499.06        24.32 o                         
   2   7  17         93.46         73.49         5.56 o                         
   3   7  17         60.82         68.07         5.91 o                         
   4   7  17         74.92         87.56        10.21 o                         
  -4   8  17         14.51          9.41         5.47 o                         
  -3   8  17         17.30         17.88         3.74 o                         
  -2   8  17        564.66        501.93         8.77 o                         
  -1   8  17        557.67        517.39        19.42 o                         
   0   8  17          7.03          8.57         5.09 o                         
   1   8  17        340.67        324.19        17.97 o                         
   2   8  17        127.15        131.26         8.02 o                         
   3   8  17        196.69        208.16        10.34 o                         
   4   8  17          8.76          1.59         6.61 o                         
  -4   9  17        268.15        245.47        13.41 o                         
  -3   9  17        140.36        127.39         7.81 o                         
  -2   9  17         95.39        103.88         5.65 o                         
  -1   9  17          4.71          3.35         3.09 o                         
   0   9  17        800.10        768.28        16.39 o                         
   1   9  17        121.83        110.13         7.71 o                         
   2   9  17         39.60         49.04         6.38 o                         
   3   9  17         95.32        105.04         6.53 o                         
  -4  10  17        103.78        133.36        16.86 o                         
  -3  10  17         94.73         93.48         6.99 o                         
  -2  10  17         52.51         62.06         8.99 o                         
  -1  10  17        345.79        327.10        15.24 o                         
   0  10  17         12.04         12.52         4.86 o                         
   1  10  17          4.37          0.81         4.38 o                         
   2  10  17        202.93        204.48         9.79 o                         
   3  10  17          1.75         -0.55         5.55 o                         
  -4  11  17          3.36          4.77         6.27 o                         
  -3  11  17        185.29        190.79         9.41 o                         
  -2  11  17          1.21         -0.02         4.42 o                         
  -1  11  17        370.60        342.12        16.90 o                         
   0  11  17         55.33         71.53         6.61 o                         
   1  11  17         12.04          5.23         4.92 o                         
   2  11  17        138.10        151.20         9.15 o                         
   3  11  17          1.66          4.70         5.08 o                         
  -3  12  17         74.87         67.13         6.89 o                         
  -2  12  17         96.24         79.41         7.27 o                         
  -1  12  17        558.33        538.86        14.17 o                         
   0  12  17         84.55         88.02         7.52 o                         
   1  12  17          2.21          1.83         4.89 o                         
   2  12  17        154.84        148.48         9.32 o                         
  -3  13  17          0.54         -2.19         4.59 o                         
  -2  13  17        205.10        185.87        10.10 o                         
  -1  13  17          7.47          4.86         4.06 o                         
   0  13  17         72.80         79.30         7.44 o                         
   1  13  17         20.90         27.80         5.80 o                         
   2  13  17        235.11        222.76        11.42 o                         
  -2  14  17         23.33         22.03         5.67 o                         
  -1  14  17          9.81          1.91         4.24 o                         
   0  14  17        271.49        306.80        17.21 o                         
   1  14  17         20.16         26.95         9.80 o                         
  -1  15  17          9.92          4.63         4.46 o                         
   0  15  17        164.13        168.92        10.52 o                         
  -5   0  18        155.66        160.94        15.59 o                         
  -4   0  18         34.17         45.18         9.42 o                         
  -3   0  18        117.51        134.90         7.07 o                         
  -2   0  18         91.80         88.07         4.03 o                         
  -1   0  18       1049.54       1055.55        21.31 o                         
   0   0  18        232.29        209.78        15.22 o                         
   1   0  18         63.51         44.59         9.06 o                         
   2   0  18        297.35        312.10        18.12 o                         
   3   0  18        905.11        842.77        31.54 o                         
   4   0  18        106.27        106.93        14.50 o                         
  -5   1  18          2.32         -1.45         4.87 o                         
  -4   1  18          5.86          6.91         3.77 o                         
  -3   1  18         17.45         11.47         2.48 o                         
  -2   1  18       5047.51       4877.23        39.55 o                         
  -1   1  18       2114.47       2019.31        20.94 o                         
   0   1  18        162.44        163.53         7.44 o                         
   1   1  18        201.86        210.39         8.23 o                         
   2   1  18        132.32        130.83         9.59 o                         
   3   1  18         11.80         13.41         5.90 o                         
   4   1  18        248.87        236.19        13.95 o                         
  -5   2  18         78.16         72.10         8.52 o                         
  -4   2  18          5.31          5.52         3.68 o                         
  -3   2  18        109.35        127.74         5.42 o                         
  -2   2  18        122.36        122.13         3.59 o                         
  -1   2  18       2284.61       2183.77        24.57 o                         
   0   2  18        186.05        189.35         8.32 o                         
   1   2  18        327.06        347.90        10.16 o                         
   2   2  18         68.33         65.09        17.04 o                         
   3   2  18         50.51         49.57         6.06 o                         
   4   2  18        399.93        386.76        13.32 o                         
  -5   3  18         14.10         16.90         5.92 o                         
  -4   3  18         34.24         29.66         5.20 o                         
  -3   3  18        613.57        592.76        11.35 o                         
  -2   3  18       2233.02       2141.54        21.15 o                         
  -1   3  18        481.44        469.11         9.18 o                         
   0   3  18         55.15         64.68         4.61 o                         
   1   3  18         28.95         25.15         4.07 o                         
   2   3  18         43.07         28.28         5.09 o                         
   3   3  18        142.50        140.00         7.21 o                         
   4   3  18        370.16        399.78        16.16 o                         
  -5   4  18          0.06          6.48         5.62 o                         
  -4   4  18          0.01          0.62         3.95 o                         
  -3   4  18        200.33        173.27        11.14 o                         
  -2   4  18         31.59         33.54         3.03 o                         
  -1   4  18        875.32        888.17        12.09 o                         
   0   4  18        690.59        670.98        10.82 o                         
   1   4  18        114.54        117.84         5.03 o                         
   2   4  18         89.54         91.86         5.01 o                         
   3   4  18        331.48        333.56         9.92 o                         
   4   4  18          5.84         13.02         5.42 o                         
  -5   5  18         65.08         73.03         8.52 o                         
  -4   5  18        303.97        299.80        16.84 o                         
  -3   5  18        482.21        466.22        10.07 o                         
  -2   5  18        940.44        853.50        12.62 o                         
  -1   5  18        724.75        659.81        11.11 o                         
   0   5  18        761.11        789.32        13.24 o                         
   1   5  18       1000.06       1012.68        14.31 o                         
   2   5  18          0.28          2.44         3.27 o                         
   3   5  18         97.56        112.20        10.78 o                         
   4   5  18        151.02        196.82        11.09 o                         
  -5   6  18         22.71          6.80         5.48 o                         
  -4   6  18        178.18        170.25         8.82 o                         
  -3   6  18        292.14        299.86         8.37 o                         
  -2   6  18          0.15         -3.59         2.39 o                         
  -1   6  18        852.62        810.68        18.84 o                         
   0   6  18        240.66        249.50         7.74 o                         
   1   6  18         58.91         47.13         4.82 o                         
   2   6  18        187.63        206.28        12.15 o                         
   3   6  18        139.30        134.99         7.73 o                         
   4   6  18          8.33          5.59         6.86 o                         
  -4   7  18         13.42          5.69         4.23 o                         
  -3   7  18        168.48        167.07         6.93 o                         
  -2   7  18        650.62        591.59        11.50 o                         
  -1   7  18        149.97        145.47         7.52 o                         
   0   7  18         57.72         59.31         5.76 o                         
   1   7  18        118.82        120.23         7.45 o                         
   2   7  18         93.03        101.91         6.31 o                         
   3   7  18          1.64          5.27         3.57 o                         
   4   7  18        116.36        122.68        19.94 o                         
  -4   8  18         29.81         27.73         6.92 o                         
  -3   8  18         25.30         34.99         4.27 o                         
  -2   8  18        247.69        249.30        11.35 o                         
  -1   8  18        599.84        558.06        13.01 o                         
   0   8  18         79.52         72.95         6.19 o                         
   1   8  18        161.82        153.21         8.48 o                         
   2   8  18         62.55         61.62         5.55 o                         
   3   8  18        278.29        301.62        10.16 o                         
  -4   9  18         65.68         62.67         8.56 o                         
  -3   9  18         33.22         35.90         5.59 o                         
  -2   9  18        491.92        398.44        11.99 o                         
  -1   9  18        108.42         97.53         6.77 o                         
   0   9  18        799.58        793.54        16.80 o                         
   1   9  18         11.85         18.41         4.84 o                         
   2   9  18        214.70        210.09         9.84 o                         
   3   9  18          6.19         15.74         4.08 o                         
  -4  10  18         88.67         96.94         9.91 o                         
  -3  10  18        191.05        209.27         9.82 o                         
  -2  10  18        135.85        126.07         8.17 o                         
  -1  10  18          0.53         11.54         4.59 o                         
   0  10  18        123.49        122.75         7.99 o                         
   1  10  18          8.10         11.10         5.09 o                         
   2  10  18         20.03         21.79         5.35 o                         
   3  10  18         68.16         49.93         5.51 o                         
  -3  11  18         51.06         54.98         6.48 o                         
  -2  11  18          0.02          1.06         4.40 o                         
  -1  11  18          0.12         -6.61         4.51 o                         
   0  11  18         23.53         14.09         5.14 o                         
   1  11  18          8.73          3.29         4.86 o                         
   2  11  18        395.63        404.19        17.26 o                         
   3  11  18         18.01         15.06         7.48 o                         
  -3  12  18          8.08         14.22         4.96 o                         
  -2  12  18         52.39         71.38         8.88 o                         
  -1  12  18        143.62        121.91         8.26 o                         
   0  12  18        135.26        151.96         9.13 o                         
   1  12  18          4.61          1.42         4.93 o                         
   2  12  18          7.68          5.08        10.16 o                         
  -2  13  18         18.09         16.60         5.53 o                         
  -1  13  18        131.12        124.12         8.63 o                         
   0  13  18          9.54          9.22         6.80 o                         
   1  13  18          8.29          9.50         5.01 o                         
   2  13  18         13.33         15.30         5.34 o                         
  -2  14  18         13.32         14.65         5.44 o                         
  -1  14  18        102.54        121.08         7.36 o                         
   0  14  18         41.61         56.38         7.17 o                         
   1  14  18          0.92         15.07         5.84 o                         
  -5   1  19         82.44         82.92         8.96 o                         
  -4   1  19        158.31        148.83         7.28 o                         
  -3   1  19          4.35          3.84         3.22 o                         
  -2   1  19        189.58        209.15         5.99 o                         
  -1   1  19         55.11         64.19         3.80 o                         
   0   1  19        358.45        376.36        10.38 o                         
   1   1  19          0.70          6.02         4.18 o                         
   2   1  19         24.49          0.00         5.13 o                         
   3   1  19         16.54         11.88         5.99 o                         
   4   1  19        130.75        154.60        13.96 o                         
  -5   2  19          2.19         -7.49         4.99 o                         
  -4   2  19          1.46         -1.39         3.52 o                         
  -3   2  19         17.28         23.01         3.56 o                         
  -2   2  19        965.33        965.79        14.56 o                         
  -1   2  19        525.61        506.45         9.41 o                         
   0   2  19         19.10         21.92         3.55 o                         
   1   2  19        194.52        188.17         8.43 o                         
   2   2  19          0.35          4.23         5.31 o                         
   3   2  19         95.03         87.30         7.25 o                         
   4   2  19         77.82         77.79        10.71 o                         
  -5   3  19         29.08         24.99         6.53 o                         
  -4   3  19         26.62         23.13        11.01 o                         
  -3   3  19         44.74         41.31         4.87 o                         
  -2   3  19         66.14         54.40         4.20 o                         
  -1   3  19        871.47        843.16        18.31 o                         
   0   3  19        134.75        135.28         6.11 o                         
   1   3  19         62.82         53.44         4.70 o                         
   2   3  19          0.05         -1.19         4.25 o                         
   3   3  19          0.44          0.12         4.81 o                         
   4   3  19         32.23         25.43         9.67 o                         
  -5   4  19          0.78         11.24         6.52 o                         
  -4   4  19         17.54         18.56         4.80 o                         
  -3   4  19        267.08        269.52        11.72 o                         
  -2   4  19        161.70        156.30         6.07 o                         
  -1   4  19        650.92        648.18        11.16 o                         
   0   4  19        390.83        357.70         8.73 o                         
   1   4  19         90.53         82.65         5.02 o                         
   2   4  19          1.10         -3.70         3.57 o                         
   3   4  19         63.11         61.63         5.98 o                         
   4   4  19         30.92         32.97         8.37 o                         
  -5   5  19         74.68         73.03         8.30 o                         
  -4   5  19          1.03         -0.66         4.04 o                         
  -3   5  19         71.06         86.91         7.25 o                         
  -2   5  19         44.50         53.43         6.03 o                         
  -1   5  19          5.65          2.02         2.92 o                         
   0   5  19       1596.23       1595.93        21.22 o                         
   1   5  19          0.35         -0.46         3.45 o                         
   2   5  19         13.77         14.58         3.73 o                         
   3   5  19         43.27         50.07         5.66 o                         
   4   5  19          2.90          4.12         5.32 o                         
  -4   6  19         16.90         11.55         4.57 o                         
  -3   6  19        124.05        127.96         6.33 o                         
  -2   6  19        220.83        254.52         9.23 o                         
  -1   6  19        286.46        277.65         9.00 o                         
   0   6  19        366.76        338.58         8.96 o                         
   1   6  19          3.02          5.67         4.34 o                         
   2   6  19         10.76         10.30         3.53 o                         
   3   6  19          0.38          5.44         4.33 o                         
   4   6  19         20.21         18.98         7.16 o                         
  -4   7  19        572.78        552.16        14.11 o                         
  -3   7  19          0.54         -2.39         3.20 o                         
  -2   7  19         59.99         64.08         5.08 o                         
  -1   7  19          6.78         12.33         4.11 o                         
   0   7  19         97.10         87.84         7.72 o                         
   1   7  19       1278.23       1253.85        24.52 o                         
   2   7  19        504.59        501.18        11.80 o                         
   3   7  19         22.71         14.60         5.43 o                         
  -4   8  19         12.14          8.66         6.02 o                         
  -3   8  19         11.34         10.05         4.51 o                         
  -2   8  19        244.21        254.28        11.61 o                         
  -1   8  19        590.37        577.94        13.72 o                         
   0   8  19        146.56        149.95         8.45 o                         
   1   8  19        502.50        488.05        17.65 o                         
   2   8  19         53.44         59.00         5.60 o                         
   3   8  19         58.76         58.81         7.59 o                         
  -4   9  19         55.43         53.28         8.30 o                         
  -3   9  19         11.68          7.27         4.63 o                         
  -2   9  19          1.65          5.83         4.49 o                         
  -1   9  19         15.34         19.57         4.78 o                         
   0   9  19        534.36        525.89        13.62 o                         
   1   9  19         26.58         33.84         6.46 o                         
   2   9  19         62.76         64.67         5.83 o                         
   3   9  19         33.78         37.69         5.20 o                         
  -3  10  19         13.52         16.76         4.94 o                         
  -2  10  19        233.33        226.74        10.15 o                         
  -1  10  19         66.07         52.21         6.06 o                         
   0  10  19         45.57         47.54         9.50 o                         
   1  10  19        177.45        171.79         9.41 o                         
   2  10  19        116.84         92.49         7.77 o                         
   3  10  19        147.96        158.56        10.24 o                         
  -3  11  19         61.57         63.49         6.67 o                         
  -2  11  19         27.77         27.11         5.84 o                         
  -1  11  19         31.20         40.38         5.80 o                         
   0  11  19          0.14          2.47         4.83 o                         
   1  11  19         68.10         81.16         7.35 o                         
   2  11  19         14.38         13.97         5.65 o                         
  -3  12  19         72.66         60.57         6.96 o                         
  -2  12  19        141.73        123.89        11.04 o                         
  -1  12  19         31.48         39.86         5.95 o                         
   0  12  19         77.20         91.16         7.99 o                         
   1  12  19          9.79          8.39         5.43 o                         
   2  12  19        516.66        564.76        18.54 o                         
  -2  13  19         56.73         65.67        12.74 o                         
  -1  13  19         98.97        111.77        15.95 o                         
   0  13  19         70.22         69.23         7.53 o                         
   1  13  19          0.39         -5.37         4.90 o                         
  -1  14  19        279.33        294.21        11.82 o                         
   0  14  19         18.12         21.29         6.81 o                         
  -5   0  20         34.60         39.51        10.15 o                         
  -4   0  20        372.93        335.08        13.58 o                         
  -3   0  20         64.11         53.36         5.54 o                         
  -2   0  20         54.29         70.96         6.62 o                         
  -1   0  20       2389.32       2280.26        38.21 o                         
   0   0  20        680.59        623.83        16.65 o                         
   1   0  20        268.20        312.10        18.12 o                         
   2   0  20        245.43        207.34        17.04 o                         
   3   0  20        123.11        115.27        14.14 o                         
   4   0  20        471.45        471.23        25.37 o                         
  -5   1  20          2.68          3.46         5.57 o                         
  -4   1  20         11.71         18.71         4.34 o                         
  -3   1  20          5.11          1.54         2.97 o                         
  -2   1  20        461.43        465.59         8.68 o                         
  -1   1  20        331.38        317.80         7.04 o                         
   0   1  20        294.29        266.25         9.20 o                         
   1   1  20         91.27         62.70         7.56 o                         
   2   1  20         24.43         10.95         5.83 o                         
   3   1  20          0.83          4.89         5.64 o                         
   4   1  20         31.38         21.94         6.27 o                         
  -5   2  20        155.39        136.77        10.73 o                         
  -4   2  20         99.03         96.22         6.28 o                         
  -3   2  20         70.19         79.63         4.98 o                         
  -2   2  20         70.55         60.17         3.93 o                         
  -1   2  20       1628.28       1619.86        20.15 o                         
   0   2  20        320.69        287.92         8.05 o                         
   1   2  20        330.58        256.97        12.57 o                         
   2   2  20        432.61        391.23        14.72 o                         
   3   2  20        137.65        126.97         8.71 o                         
   4   2  20          6.43          5.14         5.37 o                         
  -5   3  20         14.78         19.91         6.14 o                         
  -4   3  20          9.13          8.59         4.58 o                         
  -3   3  20         59.26         50.24         4.81 o                         
  -2   3  20        287.20        281.21         9.89 o                         
  -1   3  20         88.49         82.73         4.78 o                         
   0   3  20        211.67        202.13        10.31 o                         
   1   3  20         78.47         61.15         4.99 o                         
   2   3  20         10.37         -3.76         4.82 o                         
   3   3  20          0.61         -3.43         5.59 o                         
   4   3  20         63.12         60.14         7.67 o                         
  -5   4  20         19.23         29.36         9.06 o                         
  -4   4  20         62.04         57.13         6.29 o                         
  -3   4  20        545.17        556.72        11.63 o                         
  -2   4  20          0.06         -0.10         3.72 o                         
  -1   4  20        951.17        908.11        13.93 o                         
   0   4  20       1293.40       1133.91        15.18 o                         
   1   4  20         90.88         96.17         5.34 o                         
   2   4  20         60.11         70.38         5.64 o                         
   3   4  20         70.53         69.24         6.29 o                         
   4   4  20         16.23         18.62         7.23 o                         
  -4   5  20         38.93         34.94         5.55 o                         
  -3   5  20         21.67         19.28         4.09 o                         
  -2   5  20         15.59         15.34         4.47 o                         
  -1   5  20        330.22        338.10         8.16 o                         
   0   5  20        209.26        195.44         7.69 o                         
   1   5  20         95.90         81.98         5.25 o                         
   2   5  20          1.30         -1.02         3.25 o                         
   3   5  20          2.94         -0.01         6.54 o                         
   4   5  20          4.19          2.81         5.16 o                         
  -4   6  20         21.18         23.27         9.04 o                         
  -3   6  20        248.12        243.38         8.18 o                         
  -2   6  20         18.18         22.48         4.51 o                         
  -1   6  20        513.29        485.71        11.84 o                         
   0   6  20        440.79        408.15         9.75 o                         
   1   6  20        208.41        196.22        10.71 o                         
   2   6  20         47.55         53.24         4.90 o                         
   3   6  20          1.66          0.75         4.24 o                         
  -4   7  20         76.97         78.46         6.88 o                         
  -3   7  20          1.53          2.64         3.58 o                         
  -2   7  20         56.84         64.57         5.87 o                         
  -1   7  20         13.04         15.98         4.40 o                         
   0   7  20        413.22        385.69        16.15 o                         
   1   7  20        140.94        141.30        12.97 o                         
   2   7  20          1.25          1.43         3.93 o                         
   3   7  20         10.41         17.61        10.29 o                         
  -4   8  20         47.94         49.56         8.20 o                         
  -3   8  20         23.31         27.16         5.32 o                         
  -2   8  20         43.42         26.83         4.34 o                         
  -1   8  20        906.93        864.96        25.22 o                         
   0   8  20          0.16         -2.84         8.53 o                         
   1   8  20        152.43        142.97        12.52 o                         
   2   8  20        128.93        136.92         7.55 o                         
   3   8  20         21.08         29.34         5.91 o                         
  -4   9  20          7.78         -2.48         5.92 o                         
  -3   9  20        148.10        173.77         9.37 o                         
  -2   9  20        229.02        209.93        10.24 o                         
  -1   9  20         42.18         49.35         6.05 o                         
   0   9  20        263.79        257.90        19.52 o                         
   1   9  20          5.88         12.95         5.22 o                         
   2   9  20        186.16        185.75         8.71 o                         
   3   9  20        145.10        155.28        10.59 o                         
  -3  10  20          0.39         -3.46         4.49 o                         
  -2  10  20        354.44        359.27        11.98 o                         
  -1  10  20         20.12         14.83         5.20 o                         
   0  10  20         26.78         24.12         5.65 o                         
   1  10  20          1.35         -2.70         4.74 o                         
   2  10  20        121.28        132.67         8.97 o                         
  -3  11  20          1.11          3.96         6.91 o                         
  -2  11  20        339.89        328.77        11.99 o                         
  -1  11  20         14.76          8.97         5.45 o                         
   0  11  20          1.09         -4.95         5.84 o                         
   1  11  20         84.19         75.88         7.46 o                         
   2  11  20        138.33        137.91        10.21 o                         
  -2  12  20          1.19          0.91         4.99 o                         
  -1  12  20         12.28         -0.28         4.94 o                         
   0  12  20         87.43         85.23         7.64 o                         
   1  12  20         28.42         24.27         5.95 o                         
   2  12  20         32.59         32.98         6.28 o                         
  -2  13  20          1.42         -6.96         4.83 o                         
  -1  13  20          0.00          3.64         6.79 o                         
   0  13  20          5.87          4.06         5.20 o                         
   1  13  20         30.39         29.97         6.54 o                         
  -5   1  21         70.77         79.59         9.10 o                         
  -4   1  21        192.03        219.69        13.66 o                         
  -3   1  21         66.85         62.70         4.19 o                         
  -2   1  21        449.89        450.59         8.70 o                         
  -1   1  21        131.40        131.79         7.42 o                         
   0   1  21         11.50          5.43         5.55 o                         
   1   1  21        218.65        156.30        12.69 o                         
   2   1  21          4.71          2.54         7.79 o                         
   3   1  21          2.25         -3.69         5.47 o                         
   4   1  21         21.96         25.26         6.05 o                         
  -4   2  21         34.69         26.79         5.43 o                         
  -3   2  21         89.44         88.90         5.27 o                         
  -2   2  21        516.29        489.45         9.05 o                         
  -1   2  21        335.54        326.91         8.05 o                         
   0   2  21          0.00          2.66         3.32 o                         
   1   2  21          3.10          2.23         3.58 o                         
   2   2  21         33.62         38.41         5.91 o                         
   3   2  21         23.18         25.48         5.63 o                         
   4   2  21         46.59         51.03         7.03 o                         
  -4   3  21          3.46          5.96         4.45 o                         
  -3   3  21          1.31         -4.49         3.41 o                         
  -2   3  21         27.49         30.19         4.34 o                         
  -1   3  21         19.81         20.94         3.22 o                         
   0   3  21          3.89          5.32         3.35 o                         
   1   3  21        106.26         81.72         5.60 o                         
   2   3  21        242.08        236.13         9.76 o                         
   3   3  21         54.75         73.36         7.38 o                         
   4   3  21        109.80        100.72        13.15 o                         
  -4   4  21        117.92        123.63        10.52 o                         
  -3   4  21         85.13         83.22         5.79 o                         
  -2   4  21         21.24         21.20         4.75 o                         
  -1   4  21        167.35        169.35         6.47 o                         
   0   4  21        455.43        418.64         8.98 o                         
   1   4  21         71.62         61.48         4.87 o                         
   2   4  21          5.22          8.07         3.93 o                         
   3   4  21          1.72         -0.49         4.21 o                         
  -4   5  21         61.50         64.48         6.55 o                         
  -3   5  21        180.39        189.72         7.71 o                         
  -2   5  21         24.21         12.38         4.30 o                         
  -1   5  21          5.06         -0.51         3.11 o                         
   0   5  21        282.94        234.63        15.85 o                         
   1   5  21          1.90          4.14         4.77 o                         
   2   5  21         19.06         20.77         4.03 o                         
   3   5  21         86.20         80.45         6.73 o                         
  -4   6  21          0.42         -1.23         4.12 o                         
  -3   6  21          5.41          3.04         3.59 o                         
  -2   6  21         32.27         35.23         5.57 o                         
  -1   6  21        234.92        210.65         9.22 o                         
   0   6  21         57.39         59.05         5.26 o                         
   1   6  21          2.18         -4.94         3.29 o                         
   2   6  21         29.24         35.25         4.48 o                         
   3   6  21         19.91         15.80         5.07 o                         
  -4   7  21        351.15        347.57        15.63 o                         
  -3   7  21          0.01         -4.79         3.37 o                         
  -2   7  21          9.98         14.11         4.70 o                         
  -1   7  21        285.33        286.50         9.74 o                         
   0   7  21          9.79         -2.37         5.94 o                         
   1   7  21        181.60        158.57        11.25 o                         
   2   7  21          0.08         -5.24         3.79 o                         
   3   7  21          9.79         10.18         5.63 o                         
  -4   8  21          7.91         -0.28         5.88 o                         
  -3   8  21          2.34         -1.69         5.70 o                         
  -2   8  21        225.50        248.10        11.84 o                         
  -1   8  21         68.96         52.38         5.80 o                         
   0   8  21         14.66         18.63         5.11 o                         
   1   8  21         16.42         21.44         8.04 o                         
   2   8  21        183.85        185.89         8.69 o                         
   3   8  21         16.43         15.07         5.89 o                         
  -3   9  21         29.27         17.77         6.41 o                         
  -2   9  21         84.35         84.93        11.77 o                         
  -1   9  21        436.42        424.10        12.99 o                         
   0   9  21        193.35        184.13        12.99 o                         
   1   9  21          0.01          3.28         4.92 o                         
   2   9  21         69.15         65.13         6.36 o                         
  -3  10  21         14.56         16.06         5.27 o                         
  -2  10  21        143.57        154.94         9.44 o                         
  -1  10  21         45.61         32.74         6.29 o                         
   0  10  21          0.01         -3.69         5.62 o                         
   1  10  21        500.68        527.37        15.01 o                         
   2  10  21         22.38         15.84         5.08 o                         
  -3  11  21        230.37        278.18        23.45 o                         
  -2  11  21         41.59         64.88         7.12 o                         
  -1  11  21        183.12        196.64        13.58 o                         
   0  11  21         67.90         68.83         7.09 o                         
   1  11  21        135.42        144.17         9.48 o                         
   2  11  21          7.06          8.57         5.26 o                         
  -2  12  21        107.62         92.37         8.20 o                         
  -1  12  21          4.74          6.38         7.16 o                         
   0  12  21          4.41          5.91         5.16 o                         
   1  12  21         16.80         16.68         5.67 o                         
  -1  13  21         44.25         50.54         9.07 o                         
   0  13  21         52.72         50.44         7.06 o                         
  -4   0  22        713.65        754.40        21.01 o                         
  -3   0  22        192.34        189.42         9.01 o                         
  -2   0  22          0.01          0.54         4.42 o                         
  -1   0  22        655.77        651.80        19.76 o                         
   0   0  22          1.57          8.23         5.21 o                         
   1   0  22        232.85        188.49        15.95 o                         
   2   0  22        111.47        110.92        13.77 o                         
   3   0  22        127.14        160.58        17.04 o                         
  -4   1  22          4.87         -1.53         4.24 o                         
  -3   1  22         63.12         67.56         4.46 o                         
  -2   1  22         17.96         21.90         3.46 o                         
  -1   1  22        191.03        195.67         6.46 o                         
   0   1  22          0.81          3.12         4.18 o                         
   1   1  22       1171.04       1033.37        24.09 o                         
   2   1  22        124.47         90.63         9.23 o                         
   3   1  22         73.78         76.49         9.23 o                         
  -4   2  22        101.52        139.06        13.64 o                         
  -3   2  22          0.72         -0.33         3.20 o                         
  -2   2  22         72.56         71.97         4.90 o                         
  -1   2  22       1164.48       1076.13        23.70 o                         
   0   2  22          1.62          9.47         3.74 o                         
   1   2  22        149.25        161.30         7.40 o                         
   2   2  22        265.90        220.04        14.36 o                         
   3   2  22        151.14        171.24        10.10 o                         
  -4   3  22          6.68         15.33         4.97 o                         
  -3   3  22        269.72        288.05         9.00 o                         
  -2   3  22         84.29        101.18         8.93 o                         
  -1   3  22         23.28         28.25         3.47 o                         
   0   3  22        165.62        186.17         7.32 o                         
   1   3  22        656.24        574.55        12.17 o                         
   2   3  22          3.44         -5.77         5.13 o                         
   3   3  22        247.33        260.59        11.90 o                         
  -4   4  22        267.28        259.00        10.91 o                         
  -3   4  22          0.11         -0.78         3.69 o                         
  -2   4  22         66.05         60.71         6.15 o                         
  -1   4  22         49.98         37.43         4.13 o                         
   0   4  22        101.11         90.54         6.64 o                         
   1   4  22         40.40         41.65         4.33 o                         
   2   4  22         67.73         60.97         5.93 o                         
   3   4  22        164.63        198.85         9.42 o                         
  -4   5  22        151.28        167.95        14.15 o                         
  -3   5  22         21.01         26.01         4.39 o                         
  -2   5  22         10.86         18.68         5.17 o                         
  -1   5  22        238.90        227.05         8.67 o                         
   0   5  22        423.57        440.04         9.40 o                         
   1   5  22        129.47        107.20         5.84 o                         
   2   5  22          0.03         -1.17         3.40 o                         
   3   5  22        251.96        260.38        11.91 o                         
  -4   6  22          4.42          3.54         4.74 o                         
  -3   6  22        205.20        210.07         8.11 o                         
  -2   6  22        195.53        204.86         9.48 o                         
  -1   6  22        612.88        609.88        14.02 o                         
   0   6  22        624.47        582.99        12.29 o                         
   1   6  22        453.10        466.19        12.52 o                         
   2   6  22        186.08        168.87         7.94 o                         
   3   6  22        254.61        274.50        12.68 o                         
  -4   7  22         15.17         18.67         7.18 o                         
  -3   7  22        157.19        139.60         8.58 o                         
  -2   7  22        236.86        245.68         9.94 o                         
  -1   7  22         95.48         82.31        13.68 o                         
   0   7  22          9.35          9.63         4.70 o                         
   1   7  22         63.23         65.59         5.96 o                         
   2   7  22        216.89        234.00        10.20 o                         
   3   7  22        107.05        118.57         9.34 o                         
  -3   8  22         16.52         13.39         5.17 o                         
  -2   8  22         54.09         65.55         6.96 o                         
  -1   8  22         38.02         27.25         5.23 o                         
   0   8  22          7.74         10.88         5.01 o                         
   1   8  22          6.88         11.87         6.47 o                         
   2   8  22          5.35          8.25         4.44 o                         
  -3   9  22         10.88         10.03         4.94 o                         
  -2   9  22         45.56         50.19        10.21 o                         
  -1   9  22          5.03          1.93         6.53 o                         
   0   9  22         10.51         22.77         5.43 o                         
   1   9  22         22.87         19.56         7.34 o                         
   2   9  22          2.21         -3.79         4.33 o                         
  -3  10  22          0.99          8.47         5.13 o                         
  -2  10  22         15.61         16.51         5.56 o                         
  -1  10  22        420.33        430.53        17.17 o                         
   0  10  22        158.21        158.23         9.38 o                         
   1  10  22         33.12         46.69         9.72 o                         
   2  10  22         38.66         47.08        10.41 o                         
  -2  11  22         58.47         54.81         7.03 o                         
  -1  11  22         43.47         38.71         8.46 o                         
   0  11  22        255.46        279.55        11.85 o                         
   1  11  22         29.26         32.43         6.26 o                         
  -1  12  22         66.87         62.17         9.48 o                         
   0  12  22         40.42         51.47         7.06 o                         
   1  12  22          0.69          0.88         5.56 o                         
  -4   1  23          0.41          1.44         3.98 o                         
  -3   1  23          6.72         11.13         3.30 o                         
  -2   1  23        409.18        385.63         8.59 o                         
  -1   1  23        185.62        199.30         9.33 o                         
   0   1  23        241.86        225.43        12.55 o                         
   1   1  23        156.60        152.59        10.89 o                         
   2   1  23         45.19         57.86         8.20 o                         
   3   1  23          1.41          4.46         6.53 o                         
  -4   2  23          0.39         -6.58         4.38 o                         
  -3   2  23          4.05          4.12         3.34 o                         
  -2   2  23         48.27         57.45         5.81 o                         
  -1   2  23          0.48          7.08         2.92 o                         
   0   2  23        336.58        291.01         8.70 o                         
   1   2  23         11.34          5.51         3.93 o                         
   2   2  23          2.59         -0.04         4.80 o                         
   3   2  23         22.72         24.02         5.95 o                         
  -4   3  23          0.33         -0.66         7.11 o                         
  -3   3  23         16.13         18.53         4.22 o                         
  -2   3  23          8.25         15.23         4.72 o                         
  -1   3  23        202.40        210.68         6.81 o                         
   0   3  23          2.30          0.13         3.35 o                         
   1   3  23         22.71         31.72         4.79 o                         
   2   3  23        138.68        143.82         9.38 o                         
   3   3  23          6.58          6.14         5.46 o                         
  -4   4  23          0.73          1.68         4.59 o                         
  -3   4  23         29.82         26.39         4.72 o                         
  -2   4  23          6.28          8.88         4.66 o                         
  -1   4  23         26.11         21.32         3.47 o                         
   0   4  23        167.07        161.55         6.71 o                         
   1   4  23         59.03         53.56         4.85 o                         
   2   4  23          0.44         -4.46         4.19 o                         
   3   4  23        147.67        138.22         8.48 o                         
  -4   5  23         96.50        104.67        16.34 o                         
  -3   5  23          1.27         -0.62         3.62 o                         
  -2   5  23          7.03          0.85         4.47 o                         
  -1   5  23          2.87          4.29         3.22 o                         
   0   5  23         16.35          8.43         3.69 o                         
   1   5  23          0.41          0.33         3.72 o                         
   2   5  23         40.08         47.97         7.17 o                         
   3   5  23        459.85        476.06        13.00 o                         
  -4   6  23          5.85         -2.49         4.42 o                         
  -3   6  23         22.03         21.42         4.51 o                         
  -2   6  23          6.95         -6.10         4.30 o                         
  -1   6  23          4.04         12.24         6.34 o                         
   0   6  23         64.91         71.94         5.66 o                         
   1   6  23        108.31        106.31         6.11 o                         
   2   6  23         74.12         79.94         5.86 o                         
   3   6  23        252.06        288.81        11.21 o                         
  -3   7  23          1.22         -5.41         3.61 o                         
  -2   7  23        192.08        180.64         9.17 o                         
  -1   7  23         43.83         53.04         8.20 o                         
   0   7  23         56.58         59.43         6.45 o                         
   1   7  23         14.17         13.24         4.62 o                         
   2   7  23         52.76         62.02         6.05 o                         
  -3   8  23          4.90         10.50         5.16 o                         
  -2   8  23         25.28         19.25         5.62 o                         
  -1   8  23         81.09         62.58        22.11 o                         
   0   8  23          4.35          4.75         4.79 o                         
   1   8  23          5.20          5.14         4.14 o                         
   2   8  23        150.95        159.87         8.62 o                         
  -3   9  23         16.27         18.60         5.44 o                         
  -2   9  23         23.69         21.69         7.59 o                         
  -1   9  23          1.06          4.71         6.66 o                         
   0   9  23         15.45         14.62         6.47 o                         
   1   9  23         22.49         23.14         7.85 o                         
   2   9  23         13.73         23.66         5.38 o                         
  -2  10  23         18.52         18.24         5.58 o                         
  -1  10  23         50.80         47.94         8.70 o                         
   0  10  23          9.44          6.63         7.67 o                         
   1  10  23        123.21        164.37        10.03 o                         
  -2  11  23         20.75         19.83         6.60 o                         
  -1  11  23          1.05          1.00         6.53 o                         
   0  11  23        145.15        175.53        10.29 o                         
   1  11  23        102.32        106.07         8.83 o                         
  -4   0  24        229.28        239.79        14.68 o                         
  -3   0  24        135.16        147.14         8.85 o                         
  -2   0  24         48.16         47.26         6.79 o                         
  -1   0  24         94.85         75.35         5.78 o                         
   0   0  24         15.99         20.66         8.34 o                         
   1   0  24        109.68        120.34        13.77 o                         
   2   0  24        130.28        104.39        14.14 o                         
   3   0  24        114.58        120.34        16.31 o                         
  -4   1  24          3.23          9.03         4.46 o                         
  -3   1  24        188.09        186.44         6.85 o                         
  -2   1  24          0.71         -0.76         3.70 o                         
  -1   1  24          4.38          0.14         4.19 o                         
   0   1  24         77.16         83.20         6.65 o                         
   1   1  24          0.75          5.03         5.99 o                         
   2   1  24         95.62        105.32        10.69 o                         
   3   1  24        266.53        271.04        17.20 o                         
  -4   2  24          8.86          2.50         4.65 o                         
  -3   2  24         36.72         50.60         4.58 o                         
  -2   2  24         66.49         66.77         6.40 o                         
  -1   2  24        135.41        147.76         7.14 o                         
   0   2  24        105.85        117.37         6.41 o                         
   1   2  24         17.85         27.25         5.49 o                         
   2   2  24          7.51          3.95         5.22 o                         
   3   2  24         10.94          6.93         5.67 o                         
  -4   3  24         17.90         25.54         5.83 o                         
  -3   3  24        362.72        374.89        10.47 o                         
  -2   3  24        292.12        293.59        10.52 o                         
  -1   3  24          0.22         -4.88         3.49 o                         
   0   3  24         14.37         12.53         3.68 o                         
   1   3  24          4.82         -4.66         3.75 o                         
   2   3  24         55.30         49.98         6.60 o                         
   3   3  24        322.68        364.66        13.53 o                         
  -4   4  24         12.05          7.96         5.09 o                         
  -3   4  24          0.13          0.51         4.00 o                         
  -2   4  24         99.13        105.40         6.41 o                         
  -1   4  24        103.39         96.61         6.11 o                         
   0   4  24        110.49        122.82         6.06 o                         
   1   4  24         89.13         81.81         5.69 o                         
   2   4  24          2.35         17.36         4.93 o                         
   3   4  24          0.09          0.59         4.61 o                         
  -3   5  24         36.54         47.25         5.27 o                         
  -2   5  24         15.38         13.46         8.36 o                         
  -1   5  24        132.62        110.06         7.46 o                         
   0   5  24         60.28         63.64         4.97 o                         
   1   5  24         36.49         31.57         5.01 o                         
   2   5  24        122.02        114.81         7.17 o                         
  -3   6  24          1.73          0.04         3.93 o                         
  -2   6  24          8.77          7.82         4.90 o                         
  -1   6  24         95.61        100.09        10.69 o                         
   0   6  24         92.93         76.02         5.43 o                         
   1   6  24          1.49          5.28         4.29 o                         
   2   6  24          0.64         -0.15         3.83 o                         
  -3   7  24         95.68        121.95         8.72 o                         
  -2   7  24          6.35         -0.37         4.58 o                         
  -1   7  24         31.56         17.54         7.56 o                         
   0   7  24         11.67          5.89         4.78 o                         
   1   7  24         21.51         26.02         5.07 o                         
   2   7  24         78.16         97.40         7.19 o                         
  -3   8  24         26.24         31.00         5.83 o                         
  -2   8  24         78.32         59.71         6.95 o                         
  -1   8  24         14.89         20.17         7.42 o                         
   0   8  24         47.67         51.82         6.39 o                         
   1   8  24         22.45         21.32         5.13 o                         
   2   8  24        192.74        193.53        11.35 o                         
  -2   9  24         16.40         18.50         7.94 o                         
  -1   9  24        341.70        371.06        16.27 o                         
   0   9  24         40.63         47.17         6.74 o                         
   1   9  24         23.43         25.57         5.40 o                         
  -2  10  24         18.33         17.05         5.80 o                         
  -1  10  24          0.39          5.26         9.97 o                         
   0  10  24          0.15          6.48         4.96 o                         
   1  10  24          1.28         -0.22         5.16 o                         
  -1  11  24         27.92         25.20         7.93 o                         
   0  11  24        127.75        140.58         9.48 o                         
  -4   1  25          5.26         -2.75         4.21 o                         
  -3   1  25          7.33          5.04         3.44 o                         
  -2   1  25          1.20          3.15         3.82 o                         
  -1   1  25         68.58         69.98         6.31 o                         
   0   1  25         25.41         24.07         4.38 o                         
   1   1  25         67.66         69.38         9.24 o                         
   2   1  25          7.58          4.35         9.24 o                         
   3   1  25         17.13         26.01         6.05 o                         
  -4   2  25         30.66         30.53         6.07 o                         
  -3   2  25        157.49        162.18         7.16 o                         
  -2   2  25         84.81        107.14        17.82 o                         
  -1   2  25         79.86         78.21         5.85 o                         
   0   2  25         18.37         13.15         4.19 o                         
   1   2  25        117.80        114.28         8.14 o                         
   2   2  25          1.52         -7.11         4.74 o                         
   3   2  25          1.13         -6.74         6.12 o                         
  -3   3  25        149.56        178.51        14.49 o                         
  -2   3  25          0.61          5.37         4.67 o                         
  -1   3  25         41.01         37.97         4.91 o                         
   0   3  25        771.35        739.63        12.81 o                         
   1   3  25          0.69          1.20         4.00 o                         
   2   3  25        152.16        152.34         9.62 o                         
  -3   4  25          1.97          1.10         4.71 o                         
  -2   4  25          0.08          1.74         3.97 o                         
  -1   4  25         40.30         37.48         4.96 o                         
   0   4  25         49.27         62.37         5.17 o                         
   1   4  25          0.04         -1.97         3.57 o                         
   2   4  25         41.04         45.87         5.98 o                         
  -3   5  25         16.60         20.69         4.66 o                         
  -2   5  25         14.34         21.17         5.47 o                         
  -1   5  25         71.18         60.06         5.61 o                         
   0   5  25         66.26         64.51         5.76 o                         
   1   5  25        153.77        167.98         9.08 o                         
   2   5  25         30.45         20.67         5.40 o                         
  -3   6  25          7.19          8.34         4.16 o                         
  -2   6  25        142.47        160.68         9.29 o                         
  -1   6  25         43.02         40.18         7.81 o                         
   0   6  25         35.21         30.63         4.38 o                         
   1   6  25         11.17         15.44         4.06 o                         
   2   6  25          0.19          0.19         8.50 o                         
  -3   7  25         18.27         26.84         5.97 o                         
  -2   7  25          3.67          0.47         4.52 o                         
  -1   7  25          5.60         10.20         6.91 o                         
   0   7  25         65.14         55.80         5.74 o                         
   1   7  25          2.77         -2.27         5.52 o                         
   2   7  25          4.95          6.83         4.70 o                         
  -2   8  25         39.97         41.83         7.55 o                         
  -1   8  25         32.27         49.47         8.70 o                         
   0   8  25          4.62          0.71         4.73 o                         
   1   8  25         28.52         33.77         5.45 o                         
  -2   9  25         29.84         26.31         6.06 o                         
  -1   9  25         41.31         35.73         8.58 o                         
   0   9  25          0.03          6.45         5.14 o                         
   1   9  25          5.23          9.16         4.75 o                         
  -1  10  25          8.07         27.75         7.93 o                         
   0  10  25          1.68         -6.34         6.15 o                         
  -3   0  26         12.43          7.20         5.01 o                         
  -2   0  26        152.99        180.04        12.53 o                         
  -1   0  26         67.44         82.13        10.51 o                         
   0   0  26        210.76        162.03        15.59 o                         
   1   0  26         50.65         56.55        12.32 o                         
   2   0  26        227.32        187.04        18.85 o                         
  -3   1  26        371.72        404.42         9.32 o                         
  -2   1  26        117.49        136.42        11.24 o                         
  -1   1  26         67.85         71.20         6.49 o                         
   0   1  26        125.72        126.74         6.98 o                         
   1   1  26          6.14         10.29         5.08 o                         
   2   1  26          1.48         11.48         5.37 o                         
  -3   2  26        427.28        457.97        11.47 o                         
  -2   2  26         31.40         43.93         5.79 o                         
  -1   2  26        116.95        124.28         7.01 o                         
   0   2  26         42.80         62.67         5.62 o                         
   1   2  26         48.88         57.02         6.67 o                         
   2   2  26         75.15         70.01         7.82 o                         
  -3   3  26        227.89        250.75         9.64 o                         
  -2   3  26         20.82         27.04         5.67 o                         
  -1   3  26        174.47        213.66        12.92 o                         
   0   3  26        269.30        258.51         8.36 o                         
   1   3  26        158.95        152.89         8.06 o                         
   2   3  26          0.09          6.39         7.12 o                         
  -3   4  26          0.04         -5.43         4.05 o                         
  -2   4  26         74.09         74.42         6.20 o                         
  -1   4  26        173.53        171.64        13.45 o                         
   0   4  26        108.11         99.69         6.00 o                         
   1   4  26         11.68         16.01         6.08 o                         
   2   4  26        260.92        285.96        18.84 o                         
  -3   5  26         67.75         94.08         6.89 o                         
  -2   5  26        253.73        238.40         9.24 o                         
  -1   5  26         66.49         65.53         7.18 o                         
   0   5  26         47.35         65.17         5.25 o                         
   1   5  26        247.13        258.82         8.79 o                         
   2   5  26         24.97         22.38         6.15 o                         
  -3   6  26          0.00          1.44         4.28 o                         
  -2   6  26        231.55        257.90        11.01 o                         
  -1   6  26        399.95        388.08        13.23 o                         
   0   6  26         23.38         25.70         5.04 o                         
   1   6  26        121.33        134.79         7.21 o                         
  -2   7  26        112.93        110.48        11.13 o                         
  -1   7  26         35.78         47.22         8.56 o                         
   0   7  26          0.94          1.52         4.25 o                         
   1   7  26         13.90          3.10         4.49 o                         
  -2   8  26          0.56         -0.85         8.77 o                         
  -1   8  26        122.06        117.81        13.23 o                         
   0   8  26          1.91         -0.55         5.52 o                         
   1   8  26         30.75         26.51         5.77 o                         
  -1   9  26         25.74         44.87        15.22 o                         
   0   9  26         69.74         92.60        10.47 o                         
  -3   1  27         12.27         11.65         4.06 o                         
  -2   1  27        288.71        291.44        14.80 o                         
  -1   1  27         56.58         75.34         7.53 o                         
   0   1  27          0.49         -2.39         4.37 o                         
   1   1  27          9.16         16.03         5.35 o                         
   2   1  27          5.83          5.10         5.39 o                         
  -3   2  27          4.85          0.96         5.52 o                         
  -2   2  27         32.36         35.94         8.00 o                         
  -1   2  27          1.16          6.24         4.24 o                         
   0   2  27         35.10         49.35         6.02 o                         
   1   2  27          3.97          4.34         4.55 o                         
   2   2  27          0.58         -3.57         5.13 o                         
  -3   3  27        267.17        311.36        10.59 o                         
  -2   3  27          0.91         -1.88         6.14 o                         
  -1   3  27         11.47         14.08         4.42 o                         
   0   3  27         27.07         42.35         4.75 o                         
   1   3  27        112.90        119.25         8.56 o                         
   2   3  27         23.08         26.63         6.50 o                         
  -3   4  27          7.33          6.76         4.51 o                         
  -2   4  27          0.11          5.61         4.55 o                         
  -1   4  27          3.53          9.68         5.17 o                         
   0   4  27         62.38         70.83         5.51 o                         
   1   4  27         29.80         40.38         4.98 o                         
  -2   5  27        456.32        501.81        12.50 o                         
  -1   5  27         14.12         14.23         5.79 o                         
   0   5  27        239.90        270.64        18.47 o                         
   1   5  27        171.49        175.52         8.00 o                         
  -2   6  27          2.78          5.01         4.53 o                         
  -1   6  27        127.44        140.01         9.90 o                         
   0   6  27         48.03         47.49         5.82 o                         
   1   6  27          0.34          5.97         4.12 o                         
  -2   7  27         16.65         37.90         8.45 o                         
  -1   7  27          0.04         -3.92         5.13 o                         
   0   7  27          0.04         -1.88         5.49 o                         
  -1   8  27          5.02         12.40         7.16 o                         
   0   8  27         24.58         32.07        14.39 o                         
  -2   0  28         71.03         83.40        10.06 o                         
  -1   0  28       1083.88       1116.08        35.89 o                         
   0   0  28         70.49         88.81        13.41 o                         
   1   0  28        263.23        287.09        22.47 o                         
  -2   1  28          4.58         -3.27         6.18 o                         
  -1   1  28        223.27        257.44        10.83 o                         
   0   1  28         67.25         81.05         9.35 o                         
   1   1  28          5.49         17.69         5.47 o                         
  -2   2  28         76.92         82.81         9.96 o                         
  -1   2  28         83.75         99.97         6.86 o                         
   0   2  28        265.82        278.35        11.71 o                         
   1   2  28          5.47         12.70         5.22 o                         
  -2   3  28          1.83          0.78         6.28 o                         
  -1   3  28        103.62        122.87         8.90 o                         
   0   3  28        140.74        159.50         8.50 o                         
   1   3  28          4.38          3.28         4.97 o                         
  -2   4  28         34.79         15.22         5.92 o                         
  -1   4  28         79.22         83.99         8.15 o                         
   0   4  28          4.43         -2.14         7.22 o                         
   1   4  28         39.81         42.34         5.18 o                         
  -2   5  28         34.19         42.87         6.07 o                         
  -1   5  28          1.40         -2.05         5.23 o                         
   0   5  28        234.83        240.28        10.20 o                         
   1   5  28         70.67         87.74         6.34 o                         
  -1   6  28          0.22         -3.00         5.22 o                         
   0   6  28          6.11          7.39         4.86 o                         
  -2   1  29         42.96         44.16         8.82 o                         
  -1   1  29         15.66         21.74         5.14 o                         
   0   1  29          3.14         10.66         6.53 o                         
   1   1  29          8.15          9.05         7.01 o                         
  -2   2  29          4.40          0.96         6.89 o                         
  -1   2  29          6.17         17.38         5.89 o                         
   0   2  29        359.38        400.03        16.26 o                         
   1   2  29          0.10          7.18         5.14 o                         
  -2   3  29        186.71        193.60        13.95 o                         
  -1   3  29        173.49        170.38        10.45 o                         
   0   3  29         29.64         25.45         5.39 o                         
  -1   4  29          0.96         -5.39         5.09 o                         
   0   4  29          2.64          1.65         4.86 o                         
   0   0  30        306.04        366.11        22.47 o                         
  -1   1  30        215.11        274.05        15.38 o                         
                                                                                
